# Supplementary material for: Secretome Characterization and Correlation Analysis Reveal Putative Pathogenicity Mechanisms and Identify Candidate Avirulence Genes in the Wheat Stripe Rust Fungus Puccinia striiformis f. sp. tritici
Source: Front Microbiol. 2017 Dec 11;8:2394. doi: 10.3389/fmicb.2017.02394 (PMC5732408; doi:10.3389/fmicb.2017.02394)
Supplement: Supplementary file 1 [file Table1.XLSX]

## Sheet: PST_PGT_PT_Secretome_e-03_cov20
Supplementary Table 1: Comparison of the secretomes of Puccinia striiformis f. sp. tritici, P. graminis f. sp. tritici and P. triticina,
the three wheat rust fungi.
# Species	Genes	Alg.-Conn.	PST_Secretome.fasta	PGT_Secretome.fasta	PT_Secretome.fasta
3	6	0.169	PSTG_00318T0,PSTG_00319T0	PGTG_13509T0	PTTG_28636T0,PTTG_28635T0,PTTG_12686T0
3	8	0.114	PSTG_00359T0,PSTG_05748T0,PSTG_14702T0	PGTG_13454T0,PGTG_15673T0	PTTG_12541T0,PTTG_12381T0,PTTG_05665T0
3	7	0.146	PSTG_00363T0,PSTG_18788T0,PSTG_16526T0	PGTG_13458T0,PGTG_00039T0	PTTG_26187T0,PTTG_25160T0
3	6	0.5	PSTG_00408T0,PSTG_00409T0	PGTG_13418T0,PGTG_13414T0	PTTG_00056T0,PTTG_26197T0
3	5	0.142	PSTG_00428T0,PSTG_06223T0	PGTG_07004T0	PTTG_00074T0,PTTG_11922T0
3	5	0.227	PSTG_00480T0,PSTG_00484T0	PGTG_12698T0	PTTG_00106T0,PTTG_00188T0
3	5	0.2	PSTG_00574T0,PSTG_17024T0	PGTG_01888T0	PTTG_01057T0,PTTG_12238T0
3	4	0.25	PSTG_00649T0,PSTG_00650T0	PGTG_11024T0	PTTG_04436T0
3	5	0.117	PSTG_00677T0,PSTG_00678T0	PGTG_09336T0,PGTG_02317T0	PTTG_01187T0
3	4	0.36	PSTG_00836T0,PSTG_10579T0	PGTG_16691T0	PTTG_06746T0
3	5	0.4	PSTG_00930T0,PSTG_09271T0	PGTG_21864T0,PGTG_19401T0	PTTG_05436T0
3	4	1	PSTG_00935T0	PGTG_10168T0	PTTG_05432T1,PTTG_05432T0
3	4	0.36	PSTG_14802T0	PGTG_10407T0,PGTG_18387T0	PTTG_06669T0
3	5	1	PSTG_00957T0,PSTG_00958T0	PGTG_18193T0,PGTG_13478T0	PTTG_28836T0
3	6	0.144	PSTG_00971T0,PSTG_00972T0	PGTG_10922T0	PTTG_29196T0,PTTG_29204T0,PTTG_26154T0
3	4	0.567	PSTG_01056T0,PSTG_07000T0	PGTG_03200T0	PTTG_28698T0
3	6	0.333	PSTG_01057T0,PSTG_05339T0	PGTG_08260T0,PGTG_09143T0	PTTG_02944T1,PTTG_02944T0
3	5	0.31	PSTG_01061T0,PSTG_01062T0	PGTG_08268T0	PTTG_01156T0,PTTG_25815T0
3	5	0.183	PSTG_01072T0,PSTG_04768T0	PGTG_08253T0,PGTG_08255T0	PTTG_25820T0
3	6	0.5	PSTG_01088T0,PSTG_03815T0	PGTG_15131T0,PGTG_08226T0	PTTG_01725T0,PTTG_02745T0
3	6	0.105	PSTG_01133T0,PSTG_04462T0	PGTG_18610T0,PGTG_18254T0,PGTG_11725T0	PTTG_04474T0
3	4	0.36	PSTG_01300T0,PSTG_01301T0	PGTG_14916T0	PTTG_26916T0
3	5	0.31	PSTG_11669T0	PGTG_01889T1,PGTG_01889T0	PTTG_25968T0,PTTG_28488T0
3	5	0.122	PSTG_01472T0,PSTG_01478T0	PGTG_01631T0	PTTG_01141T0,PTTG_01142T0
3	5	0.209	PSTG_01561T0,PSTG_01566T0	PGTG_01740T0,PGTG_01743T0	PTTG_06165T0
3	5	0.142	PSTG_01569T0,PSTG_06280T0	PGTG_01775T0,PGTG_01756T0	PTTG_10097T0
3	5	0.117	PSTG_01573T0,PSTG_06026T0,PSTG_06025T0	PGTG_04950T0	PTTG_02997T0
3	6	0.167	PSTG_01724T0,PSTG_01796T0	PGTG_17560T0,PGTG_05401T0	PTTG_11671T0,PTTG_26683T0
3	7	0.232	PSTG_01733T0,PSTG_11354T0,PSTG_09593T0,PSTG_03649T0	PGTG_08455T0,PGTG_02162T0	PTTG_04613T0
3	6	0.167	PSTG_01738T0,PSTG_01739T0	PGTG_07743T0,PGTG_16765T0	PTTG_02051T0,PTTG_07147T0
3	8	0.159	PSTG_01873T0,PSTG_13123T0,PSTG_04747T0	PGTG_13178T0,PGTG_17529T0,PGTG_14850T0	PTTG_00121T0,PTTG_26397T0
3	4	0.25	PSTG_01880T0,PSTG_01881T0	PGTG_17520T0	PTTG_00114T0
3	5	0.2	PSTG_01904T0,PSTG_01916T0	PGTG_10899T0,PGTG_15383T0	PTTG_30349T0
3	4	1	PSTG_02001T0,PSTG_02003T0	PGTG_14149T0	PTTG_05544T0
3	7	0.12	PSTG_02026T0,PSTG_08745T0	PGTG_14972T0,PGTG_10316T0,PGTG_14140T0	PTTG_25662T0,PTTG_09088T0
3	6	0.327	PSTG_02054T0,PSTG_02055T0	PGTG_12466T0,PGTG_12468T0	PTTG_08526T0,PTTG_05518T0
3	4	0.36	PSTG_02092T0,PSTG_02734T0	PGTG_11239T0	PTTG_00907T0
3	4	0.36	PSTG_02376T0,PSTG_05287T0	PGTG_21538T0	PTTG_26290T0
3	7	0.164	PSTG_02492T0,PSTG_10401T0	PGTG_09600T0,PGTG_22304T0,PGTG_01787T0	PTTG_27828T0,PTTG_11975T0
3	5	0.101	PSTG_02558T0,PSTG_09811T0	PGTG_11222T0,PGTG_11223T0	PTTG_09544T0
3	4	0.567	PSTG_02704T0,PSTG_02709T0	PGTG_14063T0	PTTG_12456T0
3	5	0.229	PSTG_02728T0,PSTG_02730T0	PGTG_11233T0	PTTG_00895T0,PTTG_09546T0
3	5	0.142	PSTG_02780T0,PSTG_02781T0	PGTG_07617T0	PTTG_12578T0,PTTG_25404T0
3	5	0.31	PSTG_02790T0,PSTG_13411T0	PGTG_21084T0,PGTG_04691T0	PTTG_00001T0
3	4	0.36	PSTG_02846T0,PSTG_09686T0	PGTG_06076T0	PTTG_29922T0
3	5	0.393	PSTG_03065T0,PSTG_11694T0	PGTG_04559T0,PGTG_02982T0	PTTG_26213T0
3	5	0.26	PSTG_03083T0,PSTG_19153T0,PSTG_16637T0	PGTG_08570T0	PTTG_04158T0
3	4	0.164	PSTG_03147T0,PSTG_08485T0	PGTG_08436T0	PTTG_07571T0
3	5	0.122	PSTG_03227T0,PSTG_03242T0	PGTG_14519T0,PGTG_14401T0	PTTG_28972T0
3	4	0.567	PSTG_03312T0,PSTG_04274T0	PGTG_09501T0	PTTG_25377T0
3	5	0.4	PSTG_03413T0,PSTG_16732T0	PGTG_22193T0,PGTG_22502T0	PTTG_12546T0
3	6	0.167	PSTG_03450T0,PSTG_08709T0	PGTG_20495T0,PGTG_03694T0	PTTG_11693T0,PTTG_00374T0
3	6	0.294	PSTG_03524T0,PSTG_03541T0	PGTG_08764T0,PGTG_08757T0	PTTG_04015T0,PTTG_28035T0
3	5	0.465	PSTG_03658T0,PSTG_15060T0	PGTG_18012T0,PGTG_14629T0	PTTG_06072T0
3	6	0.294	PSTG_03795T0,PSTG_03800T0	PGTG_15140T0,PGTG_15158T0	PTTG_02730T0,PTTG_02733T0
3	6	0.167	PSTG_03987T0,PSTG_03988T0	PGTG_05739T0,PGTG_21200T0	PTTG_25701T0,PTTG_29422T0
3	4	0.567	PSTG_04016T0,PSTG_13182T0	PGTG_05680T0	PTTG_06474T0
3	6	0.167	PSTG_09360T0	PGTG_16069T0,PGTG_16068T0,PGTG_21730T0	PTTG_27319T0,PTTG_27153T0
3	7	0.188	PSTG_04048T0,PSTG_06118T0	PGTG_05610T0,PGTG_04815T0	PTTG_07281T1,PTTG_07281T0,PTTG_01803T0
3	4	1	PSTG_04180T0,PSTG_17553T0	PGTG_15022T0	PTTG_10243T0
3	4	0.567	PSTG_04191T0,PSTG_04192T0	PGTG_15021T0	PTTG_08542T0
3	6	0.333	PSTG_04242T0,PSTG_09524T0	PGTG_15326T0,PGTG_06279T0	PTTG_27844T0,PTTG_12725T0
3	5	0.4	PSTG_04259T0,PSTG_04264T0	PGTG_16629T0	PTTG_06713T0,PTTG_06712T0
3	4	0.36	PSTG_04353T0,PSTG_08449T0	PGTG_02614T0	PTTG_12201T0
3	5	0.104	PSTG_04394T0,PSTG_11262T0,PSTG_11938T0	PGTG_05269T0	PTTG_26534T0
3	6	0.41	PSTG_04482T0,PSTG_08465T0	PGTG_11681T0,PGTG_02680T0	PTTG_10691T0,PTTG_08794T0
3	5	0.4	PSTG_04536T0,PSTG_12655T0	PGTG_15782T0	PTTG_08315T0,PTTG_08315T1
3	7	0.241	PSTG_04572T0,PSTG_15434T0,PSTG_14142T0,PSTG_14558T0	PGTG_08639T0,PGTG_08644T0	PTTG_02768T0
3	4	0.36	PSTG_04625T0,PSTG_07364T0	PGTG_08715T0	PTTG_03414T0
3	5	0.31	PSTG_04636T0	PGTG_19581T0,PGTG_13091T0	PTTG_05735T0,PTTG_01202T0
3	3	1	PSTG_04646T0	PGTG_08747T0	PTTG_12051T0
3	4	0.36	PSTG_04676T0,PSTG_07592T0	PGTG_16159T0	PTTG_28115T0
3	5	0.4	PSTG_04798T0,PSTG_05207T0	PGTG_15989T0,PGTG_03327T0	PTTG_04776T0
3	5	0.4	PSTG_04803T0,PSTG_04806T0	PGTG_15242T0	PTTG_04011T0,PTTG_04008T0
3	6	0.167	PSTG_04849T0,PSTG_14933T0	PGTG_01207T0,PGTG_08664T0	PTTG_04059T0,PTTG_04062T1
3	5	0.4	PSTG_04851T0,PSTG_10129T0	PGTG_01205T0,PGTG_03288T0	PTTG_04057T0
3	4	0.36	PSTG_04871T0,PSTG_07133T0	PGTG_01215T0	PTTG_04063T0
3	6	0.105	PSTG_04965T0,PSTG_14406T0	PGTG_00666T0,PGTG_10668T0	PTTG_08814T0,PTTG_04698T0
3	5	0.654	PSTG_05064T0,PSTG_05065T0	PGTG_21563T0,PGTG_09318T0	PTTG_07625T0
3	5	0.654	PSTG_05161T0	PGTG_18814T0,PGTG_16010T0	PTTG_27340T0,PTTG_26199T0
3	6	0.5	PSTG_05197T0,PSTG_15413T0	PGTG_03117T0,PGTG_03341T0	PTTG_04308T0,PTTG_27447T0
3	7	0.12	PSTG_05241T0,PSTG_09431T0	PGTG_09054T0,PGTG_11723T0	PTTG_12623T0,PTTG_29766T0,PTTG_06353T0
3	7	0.289	PSTG_05290T0,PSTG_15930T0	PGTG_06268T0,PGTG_09114T0	PTTG_08505T0,PTTG_25705T0,PTTG_08509T0
3	6	0.167	PSTG_05297T0,PSTG_08488T0	PGTG_09119T0,PGTG_09120T0	PTTG_08503T0,PTTG_08504T0
3	8	0.101	PSTG_05514T0,PSTG_16144T0	PGTG_16418T0,PGTG_16416T0,PGTG_12832T0,PGTG_20253T0	PTTG_05347T0,PTTG_02525T0
3	3	1	PSTG_05532T0	PGTG_14223T0	PTTG_07339T0
3	5	0.2	PSTG_05673T0,PSTG_06238T0	PGTG_19856T0	PTTG_04128T0,PTTG_00032T0
3	5	0.211	PSTG_05797T0,PSTG_06841T0	PGTG_11320T0	PTTG_10273T0,PTTG_08735T0
3	6	0.333	PSTG_06139T0,PSTG_09325T0	PGTG_13282T0,PGTG_11120T0	PTTG_12499T1,PTTG_12499T0
3	4	0.36	PSTG_06183T0,PSTG_16193T0	PGTG_07065T0	PTTG_02231T0
3	4	0.36	PSTG_06293T0,PSTG_06294T0	PGTG_11347T0	PTTG_03139T0
3	5	0.2	PSTG_06337T0,PSTG_06505T0	PGTG_17733T0	PTTG_02111T1,PTTG_02111T0
3	7	0.12	PSTG_06376T0,PSTG_10293T0,PSTG_11438T0	PGTG_21468T0,PGTG_09635T0	PTTG_06918T0,PTTG_04155T0
3	5	0.227	PSTG_06386T0,PSTG_06387T0	PGTG_11405T0	PTTG_27182T0,PTTG_27184T0
3	7	0.188	PSTG_06410T0,PSTG_06435T0	PGTG_00156T0,PGTG_00147T0	PTTG_02667T0,PTTG_02663T1,PTTG_02663T0
3	6	0.167	PSTG_06412T0,PSTG_14956T0	PGTG_22039T0,PGTG_13923T0	PTTG_25861T0,PTTG_25850T0
3	7	0.115	PSTG_06481T0,PSTG_15575T0	PGTG_03510T0,PGTG_05049T0	PTTG_29810T0,PTTG_26719T0,PTTG_08823T0
3	4	0.567	PSTG_06499T0,PSTG_06500T0	PGTG_00060T0	PTTG_29613T0
3	6	0.5	PSTG_06507T0,PSTG_10466T0	PGTG_19738T0,PGTG_00053T0	PTTG_02621T0,PTTG_09281T0
3	6	0.436	PSTG_06649T0,PSTG_08507T0	PGTG_16728T0,PGTG_16714T0	PTTG_05421T0,PTTG_02064T0
3	4	0.25	PSTG_06666T0,PSTG_12605T0	PGTG_07276T0	PTTG_26586T0
3	4	0.25	PSTG_06778T0	PGTG_03029T0	PTTG_27951T0,PTTG_27952T0
3	5	0.219	PSTG_12818T0	PGTG_12530T0,PGTG_07499T0	PTTG_12621T1,PTTG_12621T0
3	6	0.5	PSTG_06779T0,PSTG_15896T0	PGTG_07771T0,PGTG_17148T0	PTTG_02345T0,PTTG_12483T0
3	4	0.36	PSTG_06826T0	PGTG_12316T0	PTTG_02386T0,PTTG_00047T0
3	5	0.142	PSTG_16690T0,PSTG_16446T0	PGTG_17690T0,PGTG_16651T0	PTTG_06720T0
3	4	0.36	PSTG_06915T0,PSTG_11562T0	PGTG_22215T0	PTTG_02028T0
3	5	0.4	PSTG_06976T0	PGTG_02951T0,PGTG_17678T0	PTTG_02561T0,PTTG_02562T0
3	4	1	PSTG_06986T0	PGTG_17670T0,PGTG_17185T0	PTTG_02563T0
3	7	0.12	PSTG_07113T0,PSTG_07121T0	PGTG_02169T0,PGTG_02164T0,PGTG_11181T0	PTTG_27145T0,PTTG_27146T0
3	5	0.142	PSTG_07160T0,PSTG_12325T0	PGTG_02211T0	PTTG_11858T1,PTTG_11858T0
3	6	0.5	PSTG_07183T0,PSTG_07444T0	PGTG_17910T0,PGTG_22361T0	PTTG_25982T0,PTTG_12078T0
3	7	0.108	PSTG_07195T0,PSTG_07230T0,PSTG_07198T0	PGTG_13693T0,PGTG_13690T0,PGTG_16599T0	PTTG_00823T0
3	5	1	PSTG_07213T0,PSTG_07239T0	PGTG_13714T0,PGTG_13706T0	PTTG_06256T0
3	7	0.188	PSTG_07310T0,PSTG_10985T0	PGTG_12122T0,PGTG_08012T0,PGTG_03786T0	PTTG_00970T0,PTTG_03074T0
3	6	0.5	PSTG_07375T0,PSTG_07376T0	PGTG_03708T0,PGTG_03709T0	PTTG_00931T0,PTTG_00930T0
3	7	0.166	PSTG_07528T0,PSTG_07529T0	PGTG_10325T0,PGTG_10327T0	PTTG_07195T0,PTTG_09831T0,PTTG_04362T0
3	5	0.4	PSTG_08178T0,PSTG_09118T0	PGTG_13910T0	PTTG_25854T0,PTTG_03145T0
3	5	0.469	PSTG_08447T0,PSTG_17659T0	PGTG_15481T0	PTTG_25346T0,PTTG_27452T0
3	5	0.4	PSTG_08477T0,PSTG_09047T0	PGTG_15458T0	PTTG_06135T0,PTTG_08962T0
3	4	0.36	PSTG_08486T0,PSTG_09032T0	PGTG_14914T0	PTTG_25324T0
3	7	0.216	PSTG_08560T0,PSTG_16873T0	PGTG_06126T0,PGTG_09644T0	PTTG_30620T0,PTTG_29825T0,PTTG_29391T0
3	6	0.221	PSTG_08754T0,PSTG_08755T0	PGTG_14956T0,PGTG_14955T0	PTTG_00399T0,PTTG_00398T0
3	4	0.36	PSTG_08840T0,PSTG_12786T0	PGTG_15174T0	PTTG_02719T0
3	4	0.36	PSTG_08962T0,PSTG_19319T0	PGTG_06882T0	PTTG_03802T0
3	7	0.162	PSTG_09051T0,PSTG_09053T0	PGTG_05959T0,PGTG_05957T0,PGTG_05943T0	PTTG_30106T0,PTTG_28742T0
3	6	0.167	PSTG_09056T0,PSTG_09057T0	PGTG_14388T0,PGTG_01087T0	PTTG_29136T0,PTTG_28750T0
3	6	0.5	PSTG_09146T0,PSTG_14695T0	PGTG_10730T0,PGTG_13982T0	PTTG_03168T0,PTTG_12601T0
3	6	0.573	PSTG_09240T0,PSTG_12782T0	PGTG_22234T0,PGTG_01538T0	PTTG_27555T0,PTTG_27554T0
3	4	0.25	PSTG_09340T0,PSTG_16226T0	PGTG_06874T0	PTTG_06577T0
3	4	0.274	PSTG_09480T0,PSTG_09484T0	PGTG_03893T0	PTTG_09307T0
3	4	0.36	PSTG_09502T0,PSTG_16811T0	PGTG_00427T0	PTTG_28854T0
3	4	0.36	PSTG_09515T0,PSTG_10862T0	PGTG_10738T0	PTTG_28376T0
3	6	0.276	PSTG_09559T0,PSTG_09561T0,PSTG_09562T0	PGTG_10098T0	PTTG_26919T0,PTTG_01876T0
3	6	0.333	PSTG_09705T0,PSTG_09716T0	PGTG_04244T0	PTTG_02186T0,PTTG_02175T0,PTTG_02176T0
3	4	0.5	PSTG_09845T0	PGTG_10795T0,PGTG_10790T0	PTTG_06435T0
3	6	0.24	PSTG_15103T0,PSTG_01946T0	PGTG_17022T0,PGTG_17020T0	PTTG_00174T0,PTTG_11660T0
3	4	0.36	PSTG_10047T0,PSTG_10056T0	PGTG_03966T0	PTTG_01476T0
3	4	0.567	PSTG_10078T0,PSTG_14905T0	PGTG_19190T0	PTTG_25095T0
3	6	0.294	PSTG_10141T0,PSTG_12479T0	PGTG_20928T0,PGTG_14441T0	PTTG_09426T0,PTTG_03742T0
3	5	0.288	PSTG_10155T0,PSTG_14125T0	PGTG_03676T0,PGTG_03248T0	PTTG_00013T0
3	6	0.195	PSTG_10258T0,PSTG_10271T0	PGTG_13541T0,PGTG_13543T0	PTTG_05845T0,PTTG_05843T0
3	4	0.36	PSTG_10344T0,PSTG_10345T0	PGTG_07851T0	PTTG_28663T0
3	5	0.31	PSTG_10525T0,PSTG_11481T0	PGTG_17725T0	PTTG_07558T0,PTTG_05922T0
3	6	0.167	PSTG_10730T0,PSTG_14792T0	PGTG_19914T0,PGTG_17778T0	PTTG_28402T0,PTTG_25981T0
3	5	0.434	PSTG_10746T0,PSTG_14051T0,PSTG_16562T0	PGTG_17124T0	PTTG_25460T0
3	4	0.36	PSTG_10885T0,PSTG_10886T0	PGTG_01945T0	PTTG_07660T0
3	5	1	PSTG_10928T0	PGTG_12109T0,PGTG_10045T0	PTTG_08828T1,PTTG_08828T0
3	3	1	PSTG_14252T0	PGTG_14692T0	PTTG_00016T0
3	4	0.36	PSTG_11124T0,PSTG_11396T0	PGTG_07809T0	PTTG_28654T0
3	4	0.5	PSTG_11149T0,PSTG_17442T0	PGTG_00977T0	PTTG_29669T0
3	6	0.333	PSTG_11165T0	PGTG_19648T0,PGTG_19646T0,PGTG_00965T0,PGTG_00963T0	PTTG_05907T0
3	5	0.227	PSTG_11429T0	PGTG_18309T0,PGTG_11823T0	PTTG_04779T0,PTTG_07398T0
3	8	0.146	PSTG_11166T0,PSTG_16714T0	PGTG_19614T0,PGTG_10642T0,PGTG_19647T0,PGTG_00964T0	PTTG_05911T0,PTTG_12393T0
3	4	0.164	PSTG_11187T0,PSTG_11189T0	PGTG_13073T0	PTTG_28747T0
3	6	0.113	PSTG_11200T0,PSTG_12904T0,PSTG_11219T0	PGTG_04775T0,PGTG_03169T0	PTTG_01772T0
3	5	0.2	PSTG_11428T0,PSTG_18028T0	PGTG_15896T0	PTTG_27688T0,PTTG_12627T0
3	5	0.37	PSTG_11434T0,PSTG_12998T0	PGTG_18489T0,PGTG_11766T0	PTTG_01408T0
3	5	0.229	PSTG_11611T0,PSTG_11625T0	PGTG_09906T0	PTTG_12268T0,PTTG_26593T0
3	4	0.164	PSTG_11691T0,PSTG_14413T0	PGTG_02156T0	PTTG_12430T0
3	5	0.227	PSTG_11715T0,PSTG_12298T0	PGTG_09854T0	PTTG_27264T0,PTTG_29677T0
3	4	1	PSTG_11858T0,PSTG_17550T0	PGTG_14717T0	PTTG_06143T0
3	6	0.228	PSTG_12216T0,PSTG_12383T0	PGTG_17055T0,PGTG_17056T0	PTTG_08890T1,PTTG_08890T0
3	5	0.104	PSTG_12363T0,PSTG_12360T0,PSTG_12364T0	PGTG_13772T0	PTTG_26864T0
3	8	0.174	PSTG_12674T0,PSTG_17612T0,PSTG_16742T0,PSTG_15607T0	PGTG_12124T0	PTTG_05844T0,PTTG_05834T0,PTTG_03570T0
3	6	0.127	PSTG_12760T0,PSTG_12763T0,PSTG_12764T0,PSTG_12774T0	PGTG_07539T0	PTTG_28549T0
3	4	1	PSTG_12831T0,PSTG_15237T0	PGTG_21573T0	PTTG_12189T0
3	5	0.31	PSTG_12979T0,PSTG_12980T0	PGTG_06171T0	PTTG_27706T0,PTTG_27704T0
3	6	0.113	PSTG_13115T0,PSTG_15084T0,PSTG_16974T0	PGTG_14854T0,PGTG_06646T0	PTTG_05252T0
3	6	0.233	PSTG_13218T0,PSTG_13846T0,PSTG_13219T0	PGTG_17906T0	PTTG_03597T1,PTTG_03597T0
3	5	0.4	PSTG_13250T0,PSTG_14654T0	PGTG_02990T0,PGTG_06554T0	PTTG_02572T0
3	5	0.142	PSTG_13297T0,PSTG_13311T0	PGTG_12203T0,PGTG_12215T0	PTTG_02455T0
3	5	0.104	PSTG_13591T0	PGTG_03566T0	PTTG_12505T0,PTTG_05992T0,PTTG_00846T0
3	6	0.113	PSTG_15691T0	PGTG_03481T0,PGTG_03485T0,PGTG_03483T0	PTTG_03623T0,PTTG_03624T0
3	8	0.177	PSTG_13661T0,PSTG_13645T0,PSTG_13662T0	PGTG_11258T0,PGTG_04492T0	PTTG_00916T0,PTTG_04894T0,PTTG_02142T0
3	5	0.31	PSTG_13765T0,PSTG_14997T0	PGTG_18853T0,PGTG_09025T0	PTTG_03028T0
3	5	0.4	PSTG_13930T0,PSTG_13931T0	PGTG_02326T0,PGTG_02333T0	PTTG_27566T0
3	5	0.231	PSTG_13935T0,PSTG_16534T0	PGTG_17595T0,PGTG_17582T0	PTTG_11982T0
3	6	0.333	PSTG_14313T0,PSTG_14301T0,PSTG_15255T0	PGTG_10172T0	PTTG_06700T0,PTTG_03272T0
3	7	0.188	PSTG_14320T0,PSTG_10622T0,PSTG_15248T0	PGTG_06256T0,PGTG_06258T0	PTTG_07960T0,PTTG_00275T0
3	5	0.108	PSTG_14686T0,PSTG_02565T0,PSTG_16808T0	PGTG_20904T0	PTTG_26359T0
3	6	0.5	PSTG_14728T0,PSTG_15093T0	PGTG_19870T0,PGTG_12305T0	PTTG_02398T0,PTTG_00023T0
3	5	0.142	PSTG_15024T0,PSTG_15330T0	PGTG_18777T0	PTTG_01597T0,PTTG_25271T0
3	6	0.167	PSTG_15082T0,PSTG_13484T0,PSTG_15240T0	PGTG_10159T0,PGTG_12115T0	PTTG_05509T0
3	8	0.139	PSTG_15091T0,PSTG_10181T0,PSTG_15101T0	PGTG_05919T0,PGTG_14685T0	PTTG_00018T0,PTTG_00127T0,PTTG_28011T0
3	4	0.36	PSTG_15294T0,PSTG_15300T0	PGTG_20591T0	PTTG_02677T0
3	6	0.113	PSTG_15452T0,PSTG_17265T0	PGTG_01418T0,PGTG_04275T0	PTTG_02195T0,PTTG_01182T0
3	6	0.167	PSTG_15921T0,PSTG_15922T0	PGTG_09570T0,PGTG_09579T0	PTTG_28678T0,PTTG_28615T0
3	4	1	PSTG_15966T0,PSTG_17262T0	PGTG_05101T0	PTTG_12096T0
3	4	0.36	PSTG_16009T0,PSTG_16010T0	PGTG_13503T0	PTTG_28933T0
3	4	1	PSTG_16373T0,PSTG_16375T0	PGTG_02069T0	PTTG_06164T0
3	4	0.164	PSTG_16516T0,PSTG_16646T0	PGTG_20914T0	PTTG_11972T0
3	4	0.36	PSTG_16623T0,PSTG_16624T0	PGTG_07911T0	PTTG_01024T0
3	5	0.4	PSTG_16867T0,PSTG_16868T0	PGTG_06128T0	PTTG_04385T0,PTTG_26244T0
3	5	0.4	PSTG_16952T0,PSTG_16958T0	PGTG_16230T0	PTTG_00455T0,PTTG_00452T0
3	4	0.164	PSTG_19373T0,PSTG_19707T0	PGTG_06675T0	PTTG_28078T0
3	4	0.36	PSTG_13745T0	PGTG_00004T0,PGTG_00003T0	PTTG_28305T0
3	3	1	PSTG_06453T0	PGTG_00120T0	PTTG_00184T0
3	5	0.297	PSTG_12614T0	PGTG_00163T0,PGTG_01915T0	PTTG_07082T0,PTTG_03685T0
3	5	1	PSTG_11687T0	PGTG_00164T0,PGTG_01914T0	PTTG_07081T1,PTTG_07081T0
3	4	0.36	PSTG_15296T0	PGTG_00179T0	PTTG_11960T0,PTTG_11792T0
3	3	1	PSTG_02554T0	PGTG_00234T0	PTTG_27925T0
3	4	0.36	PSTG_02563T0	PGTG_00244T0	PTTG_04247T0,PTTG_11857T0
3	3	1	PSTG_02632T0	PGTG_00366T0	PTTG_07345T0
3	3	1	PSTG_00107T0	PGTG_00429T0	PTTG_29432T0
3	4	1	PSTG_00149T0	PGTG_00495T0,PGTG_00845T0	PTTG_10178T0
3	3	1	PSTG_11967T0	PGTG_00599T0	PTTG_04012T0
3	3	1	PSTG_16773T0	PGTG_00629T0	PTTG_06636T0
3	3	1	PSTG_16766T0	PGTG_00638T0	PTTG_08343T0
3	3	1	PSTG_04949T0	PGTG_00690T0	PTTG_09930T0
3	4	1	PSTG_02183T0	PGTG_00770T0	PTTG_07237T0,PTTG_06392T0
3	5	0.227	PSTG_02098T0	PGTG_00915T0,PGTG_00914T0	PTTG_26078T0,PTTG_26074T0
3	3	1	PSTG_12661T0	PGTG_00929T0	PTTG_05386T0
3	3	1	PSTG_04848T0	PGTG_01209T0	PTTG_29032T0
3	4	0.36	PSTG_17150T0	PGTG_01346T0,PGTG_20702T0	PTTG_12486T0
3	3	1	PSTG_14202T0	PGTG_01361T0	PTTG_06118T0
3	3	1	PSTG_14206T0	PGTG_01373T0	PTTG_06113T0
3	3	1	PSTG_01443T0	PGTG_01612T0	PTTG_00202T0
3	3	1	PSTG_01469T0	PGTG_01619T0	PTTG_26305T0
3	3	1	PSTG_01474T0	PGTG_01626T0	PTTG_09087T0
3	3	1	PSTG_01546T0	PGTG_01726T0	PTTG_01125T0
3	5	0.122	PSTG_07109T0	PGTG_02151T0,PGTG_02220T0	PTTG_04406T0,PTTG_25283T0
3	3	1	PSTG_07149T0	PGTG_02197T0	PTTG_25130T0
3	3	1	PSTG_06627T0	PGTG_02398T0	PTTG_07705T0
3	5	0.227	PSTG_12118T0	PGTG_02408T0,PGTG_02381T0	PTTG_08894T0,PTTG_07350T0
3	3	1	PSTG_06637T0	PGTG_02428T0	PTTG_05457T0
3	3	1	PSTG_04309T0	PGTG_02559T0	PTTG_06852T0
3	4	1	PSTG_04363T0	PGTG_02637T0	PTTG_04620T1,PTTG_04620T0
3	3	1	PSTG_03259T0	PGTG_02777T0	PTTG_04843T0
3	3	1	PSTG_03194T0	PGTG_02943T0	PTTG_04666T0
3	3	1	PSTG_13232T0	PGTG_03039T0	PTTG_26282T0
3	3	1	PSTG_12924T0	PGTG_03160T0	PTTG_27455T0
3	5	0.2	PSTG_02814T0	PGTG_03198T0,PGTG_15440T0	PTTG_12355T0,PTTG_27960T0
3	3	1	PSTG_10164T0	PGTG_03244T0	PTTG_02883T0
3	3	1	PSTG_15677T0	PGTG_03431T0	PTTG_03653T0
3	3	1	PSTG_11847T0	PGTG_03571T0	PTTG_00841T0
3	3	1	PSTG_05697T0	PGTG_03591T0	PTTG_00861T0
3	4	0.5	PSTG_07834T0	PGTG_03661T0	PTTG_27289T0,PTTG_28689T0
3	3	1	PSTG_09513T0	PGTG_03859T0	PTTG_25978T0
3	3	1	PSTG_09505T0	PGTG_03877T0	PTTG_03084T0
3	4	1	PSTG_10077T0	PGTG_03983T0,PGTG_19191T0	PTTG_02450T0
3	3	1	PSTG_08294T0	PGTG_04008T0	PTTG_01446T0
3	4	0.36	PSTG_10795T0	PGTG_04059T0,PGTG_04854T0	PTTG_01431T0
3	3	1	PSTG_07050T0	PGTG_04176T0	PTTG_07365T0
3	6	0.24	PSTG_06153T0,PSTG_14053T0	PGTG_04374T0,PGTG_04832T0	PTTG_09169T0,PTTG_01817T0
3	3	1	PSTG_08357T0	PGTG_04453T0	PTTG_02114T0
3	5	0.442	PSTG_09942T0	PGTG_04611T0,PGTG_04607T0	PTTG_05159T0,PTTG_26944T0
3	3	1	PSTG_13552T0	PGTG_04736T0	PTTG_09276T0
3	3	1	PSTG_06148T0	PGTG_04841T0	PTTG_01821T0
3	4	1	PSTG_02624T0	PGTG_04934T0,PGTG_06466T0	PTTG_05501T0
3	3	1	PSTG_12529T0	PGTG_05051T0	PTTG_12474T0
3	5	0.31	PSTG_12540T0	PGTG_05061T0,PGTG_05057T0	PTTG_27745T0,PTTG_09826T0
3	3	1	PSTG_14821T0	PGTG_05076T0	PTTG_03715T0
3	4	0.164	PSTG_05726T0	PGTG_05206T0,PGTG_00616T0	PTTG_12176T0
3	4	1	PSTG_03502T0	PGTG_05489T0	PTTG_28109T1,PTTG_28109T0
3	4	0.36	PSTG_04010T0	PGTG_05667T0	PTTG_00740T0,PTTG_00741T0
3	3	1	PSTG_04006T0	PGTG_05699T0	PTTG_06471T0
3	5	0.4	PSTG_03991T0	PGTG_05714T0,PGTG_05703T0	PTTG_08454T0,PTTG_08453T0
3	3	1	PSTG_03997T0	PGTG_05726T0	PTTG_08460T0
3	3	1	PSTG_11493T0	PGTG_05950T0	PTTG_03980T0
3	4	1	PSTG_11494T0	PGTG_05952T0,PGTG_05952T1	PTTG_03978T0
3	4	0.36	PSTG_09890T0	PGTG_06011T0,PGTG_04590T0	PTTG_26268T0
3	3	1	PSTG_16697T0	PGTG_06052T0	PTTG_06804T0
3	5	0.122	PSTG_03073T0	PGTG_06072T0,PGTG_09112T0	PTTG_12362T0,PTTG_12224T0
3	3	1	PSTG_12981T0	PGTG_06196T0	PTTG_07829T0
3	3	1	PSTG_15938T0	PGTG_06261T0	PTTG_00276T0
3	4	0.146	PSTG_03676T0	PGTG_06282T0	PTTG_25709T0,PTTG_26511T0
3	3	1	PSTG_13861T0	PGTG_06305T0	PTTG_00295T0
3	4	0.567	PSTG_01377T0	PGTG_06328T0,PGTG_06491T0	PTTG_11740T0
3	3	1	PSTG_01359T0	PGTG_06483T0	PTTG_06330T0
3	4	0.36	PSTG_01327T0	PGTG_06511T0	PTTG_26783T0,PTTG_09545T0
3	3	1	PSTG_10767T0	PGTG_06536T0	PTTG_26789T0
3	3	1	PSTG_01260T0	PGTG_06628T0	PTTG_09685T0
3	3	1	PSTG_14653T0	PGTG_06677T0	PTTG_04194T0
3	4	1	PSTG_09647T0	PGTG_06685T0,PGTG_20418T0	PTTG_07885T0
3	4	1	PSTG_11173T0	PGTG_06838T0,PGTG_13063T0	PTTG_29272T0
3	3	1	PSTG_16231T0	PGTG_06860T0	PTTG_03809T0
3	5	0.2	PSTG_15509T0,PSTG_01104T0	PGTG_06997T0	PTTG_28317T0,PTTG_25949T0
3	3	1	PSTG_06253T0	PGTG_07000T0	PTTG_05750T0
3	3	1	PSTG_06164T0	PGTG_07073T0	PTTG_02224T0
3	3	1	PSTG_02975T0	PGTG_07102T0	PTTG_02001T0
3	4	0.36	PSTG_03000T0	PGTG_07139T0	PTTG_01990T0,PTTG_00015T0
3	3	1	PSTG_03003T0	PGTG_07147T0	PTTG_01987T0
3	5	0.31	PSTG_11256T0	PGTG_07309T0,PGTG_07311T0	PTTG_07846T0,PTTG_00666T0
3	3	1	PSTG_07950T0	PGTG_07595T0	PTTG_10010T0
3	3	1	PSTG_15883T0	PGTG_07741T0	PTTG_29839T0
3	4	1	PSTG_11373T0	PGTG_07814T0	PTTG_04120T1,PTTG_04120T0
3	3	0.333	PSTG_11383T0	PGTG_07825T0	PTTG_04107T0
3	3	1	PSTG_11370T0	PGTG_07835T0	PTTG_04103T0
3	3	1	PSTG_10338T0	PGTG_07868T0	PTTG_27932T0
3	3	1	PSTG_10327T0	PGTG_07874T0	PTTG_03861T0
3	5	0.104	PSTG_13538T0,PSTG_10328T0	PGTG_07879T0,PGTG_21388T0	PTTG_28156T0
3	6	0.154	PSTG_15532T0	PGTG_07904T0,PGTG_09012T0,PGTG_09019T0,PGTG_09013T0	PTTG_03035T0
3	3	1	PSTG_16632T0	PGTG_07923T0	PTTG_01019T0
3	3	1	PSTG_11114T0	PGTG_07938T0	PTTG_01805T0
3	3	1	PSTG_02655T0	PGTG_07987T0	PTTG_00981T0
3	3	1	PSTG_02675T0	PGTG_07996T0	PTTG_00973T0
3	5	1	PSTG_10829T0	PGTG_08182T0	PTTG_28531T0,PTTG_07182T0,PTTG_02869T0
3	4	0.36	PSTG_08299T0	PGTG_08313T0,PGTG_22578T0	PTTG_25178T0
3	4	0.191	PSTG_04826T0	PGTG_08317T0,PGTG_17241T0	PTTG_25203T0
3	6	1	PSTG_01892T0	PGTG_08323T0,PGTG_17548T0,PGTG_17547T0	PTTG_11655T0,PTTG_11654T0
3	4	0.36	PSTG_12806T0	PGTG_08421T0	PTTG_02531T1,PTTG_02533T0
3	5	0.31	PSTG_11345T0	PGTG_08468T0,PGTG_08469T0	PTTG_09239T1,PTTG_09239T0
3	3	1	PSTG_11333T0	PGTG_08470T0	PTTG_27021T0
3	6	0.105	PSTG_03077T0	PGTG_08559T0,PGTG_10102T0	PTTG_04173T0,PTTG_27250T0,PTTG_08732T0
3	5	0.2	PSTG_09029T0	PGTG_08628T0,PGTG_19497T0,PGTG_15761T0	PTTG_26920T0
3	4	0.36	PSTG_14557T0	PGTG_08638T0	PTTG_06270T0,PTTG_12701T0
3	5	1	PSTG_04613T0	PGTG_08702T0,PGTG_13125T0	PTTG_08770T0,PTTG_03402T0
3	3	1	PSTG_16111T0	PGTG_08907T0	PTTG_06619T0
3	3	1	PSTG_08100T0	PGTG_08932T0	PTTG_08793T0
3	3	1	PSTG_05222T0	PGTG_09033T0	PTTG_26978T0
3	3	1	PSTG_05219T0	PGTG_09036T0	PTTG_26977T0
3	3	1	PSTG_12889T0	PGTG_09326T0	PTTG_00307T0
3	3	1	PSTG_07672T0	PGTG_09382T0	PTTG_27615T0
3	3	1	PSTG_08566T0	PGTG_09663T0	PTTG_03381T0
3	4	0.36	PSTG_15987T0	PGTG_09728T0,PGTG_20099T0	PTTG_28740T0
3	4	0.36	PSTG_03385T0	PGTG_09729T0	PTTG_07455T0,PTTG_30788T0
3	6	0.349	PSTG_00575T0	PGTG_09949T0,PGTG_09951T0	PTTG_27137T0,PTTG_08753T0,PTTG_12221T0
3	3	1	PSTG_02921T0	PGTG_09967T0	PTTG_04880T0
3	4	0.36	PSTG_11923T0	PGTG_10007T0	PTTG_26540T0,PTTG_02728T0
3	4	0.36	PSTG_09564T0	PGTG_10088T0	PTTG_06681T0,PTTG_01119T0
3	3	1	PSTG_09563T0	PGTG_10093T0	PTTG_12661T0
3	6	0.105	PSTG_09603T0	PGTG_10143T0,PGTG_10464T0	PTTG_03106T0,PTTG_07819T1,PTTG_07819T0
3	3	1	PSTG_15855T0	PGTG_10286T0	PTTG_11039T0
3	3	1	PSTG_14797T0	PGTG_10412T0	PTTG_06664T0
3	4	0.36	PSTG_06847T0	PGTG_10483T0	PTTG_07204T0,PTTG_09515T0
3	4	0.36	PSTG_13829T0	PGTG_10501T0	PTTG_02022T0,PTTG_02013T0
3	4	0.36	PSTG_11460T0	PGTG_10608T0	PTTG_28256T0,PTTG_28550T0
3	5	0.142	PSTG_14427T0	PGTG_10662T0,PGTG_21811T0	PTTG_06505T0,PTTG_06087T0
3	4	0.146	PSTG_07823T0	PGTG_10717T0	PTTG_28391T0,PTTG_26369T0
3	5	0.31	PSTG_14696T0	PGTG_10729T0,PGTG_06878T0	PTTG_28386T0,PTTG_00617T0
3	4	0.25	PSTG_12968T0	PGTG_10744T0,PGTG_10746T0	PTTG_28380T0
3	4	0.36	PSTG_09875T0	PGTG_10752T0,PGTG_10759T0	PTTG_28379T0
3	3	1	PSTG_09819T0	PGTG_10796T0	PTTG_29433T0
3	3	1	PSTG_00995T0	PGTG_10914T0	PTTG_05757T0
3	5	0.2	PSTG_09382T0	PGTG_11088T0,PGTG_11094T0	PTTG_03866T0,PTTG_03867T0
3	3	1	PSTG_06371T0	PGTG_11259T0	PTTG_00917T0
3	3	1	PSTG_06295T0	PGTG_11348T0	PTTG_25228T0
3	6	0.166	PSTG_12458T0	PGTG_11483T0,PGTG_16623T0	PTTG_26473T0,PTTG_11720T0,PTTG_11722T0
3	6	0.113	PSTG_10668T0	PGTG_11531T0,PGTG_01123T0	PTTG_09121T0,PTTG_08754T0,PTTG_06229T0
3	4	0.36	PSTG_17531T0	PGTG_11667T0	PTTG_30109T0,PTTG_10090T0
3	3	1	PSTG_00906T0	PGTG_12065T0	PTTG_05458T0
3	3	1	PSTG_00927T0	PGTG_12076T0	PTTG_05451T0
3	5	0.2	PSTG_13289T0	PGTG_12181T0,PGTG_12209T0	PTTG_25421T0,PTTG_02463T0
3	3	1	PSTG_13292T0	PGTG_12183T0	PTTG_02461T0
3	3	1	PSTG_13075T0	PGTG_12281T0	PTTG_02417T0
3	4	1	PSTG_06809T0	PGTG_12331T0,PGTG_19844T0	PTTG_02372T0
3	3	1	PSTG_05581T0	PGTG_12357T0	PTTG_00624T0
3	3	1	PSTG_14378T0	PGTG_12461T0	PTTG_25672T0
3	4	1	PSTG_09424T0	PGTG_12534T0,PGTG_21364T0	PTTG_00248T0
3	4	1	PSTG_00445T0	PGTG_12618T0	PTTG_26204T1,PTTG_26204T0
3	5	0.4	PSTG_00475T0	PGTG_12653T0,PGTG_12642T0	PTTG_12380T0,PTTG_08285T0
3	3	1	PSTG_00489T0	PGTG_12689T0	PTTG_00102T0
3	3	1	PSTG_00485T0	PGTG_12693T0	PTTG_00105T0
3	4	0.567	PSTG_15023T0	PGTG_12741T0,PGTG_18775T0	PTTG_01598T0
3	4	1	PSTG_05170T0	PGTG_12760T0,PGTG_18792T0	PTTG_11847T0
3	3	1	PSTG_14884T0	PGTG_12947T0	PTTG_00675T0
3	4	1	PSTG_13342T0	PGTG_13024T0,PGTG_18744T0	PTTG_06314T0
3	3	1	PSTG_16781T0	PGTG_13058T0	PTTG_06295T0
3	4	0.567	PSTG_12442T0	PGTG_13151T0	PTTG_26064T0,PTTG_26065T0
3	4	1	PSTG_03323T0	PGTG_13212T0	PTTG_06573T0,PTTG_06571T0
3	3	1	PSTG_14087T0	PGTG_13236T0	PTTG_06325T0
3	3	0.333	PSTG_01145T0	PGTG_13265T0	PTTG_07673T0
3	4	0.36	PSTG_12337T0	PGTG_13333T0	PTTG_26049T0,PTTG_29974T0
3	3	1	PSTG_00355T0	PGTG_13447T0	PTTG_12540T0
3	3	1	PSTG_00328T0	PGTG_13504T0	PTTG_12476T0
3	3	1	PSTG_12359T0	PGTG_13758T0	PTTG_00787T0
3	3	1	PSTG_12368T0	PGTG_13777T0	PTTG_00791T0
3	3	1	PSTG_14940T0	PGTG_13934T0	PTTG_02488T0
3	3	1	PSTG_00961T0	PGTG_14091T0	PTTG_12445T0
3	5	0.2	PSTG_02000T0	PGTG_14143T0,PGTG_08580T0	PTTG_02415T0,PTTG_25440T0
3	3	1	PSTG_05530T0	PGTG_14217T0	PTTG_08575T0
3	3	1	PSTG_14184T0	PGTG_14319T0	PTTG_06334T0
3	4	0.36	PSTG_03207T0	PGTG_14351T0,PGTG_00771T0	PTTG_26825T0
3	3	1	PSTG_03231T0	PGTG_14361T0	PTTG_26827T0
3	3	1	PSTG_03237T0	PGTG_14365T0	PTTG_26821T0
3	3	1	PSTG_12501T0	PGTG_14417T0	PTTG_03757T0
3	3	1	PSTG_14054T0	PGTG_14418T0	PTTG_26364T0
3	4	1	PSTG_07807T0	PGTG_14762T0,PGTG_18894T0	PTTG_04707T0
3	3	1	PSTG_07778T0	PGTG_14826T0	PTTG_11743T0
3	3	1	PSTG_07769T0	PGTG_14830T0	PTTG_28625T0
3	5	0.142	PSTG_16443T0,PSTG_11728T0	PGTG_14993T0,PGTG_16648T0	PTTG_28536T0
3	3	1	PSTG_04216T0	PGTG_15038T0	PTTG_09130T0
3	4	1	PSTG_04238T0	PGTG_15056T0	PTTG_08333T1,PTTG_08333T0
3	3	1	PSTG_02250T0	PGTG_15099T0	PTTG_07775T0
3	3	1	PSTG_08878T0	PGTG_15203T0	PTTG_27487T0
3	3	1	PSTG_03447T0	PGTG_15297T0	PTTG_03469T0
3	3	1	PSTG_08450T0	PGTG_15487T0	PTTG_07972T0
3	3	1	PSTG_16525T0	PGTG_15674T0	PTTG_02500T0
3	5	0.353	PSTG_06718T0	PGTG_15746T0,PGTG_18137T0	PTTG_08941T0,PTTG_02930T0
3	3	1	PSTG_05149T0	PGTG_16038T0	PTTG_27330T0
3	4	0.36	PSTG_05115T0	PGTG_16098T0,PGTG_10977T0	PTTG_27315T0
3	3	1	PSTG_08831T0	PGTG_16225T0	PTTG_25295T0
3	3	1	PSTG_10402T0	PGTG_16240T0	PTTG_00459T0
3	4	0.36	PSTG_13897T0	PGTG_16263T0,PGTG_22308T0	PTTG_12651T0
3	4	1	PSTG_11023T0	PGTG_16278T0,PGTG_20981T0	PTTG_00474T0
3	3	1	PSTG_01699T0	PGTG_16708T0	PTTG_02061T0
3	3	1	PSTG_01711T0	PGTG_16718T0	PTTG_02065T0
3	4	1	PSTG_16164T0	PGTG_16872T0,PGTG_21201T0	PTTG_29075T0
3	4	1	PSTG_15112T0	PGTG_16989T0	PTTG_00152T1,PTTG_00152T0
3	4	0.191	PSTG_12238T0	PGTG_17049T0,PGTG_17447T0	PTTG_28949T0
3	5	0.31	PSTG_15777T0	PGTG_17067T0,PGTG_17073T0	PTTG_12638T1,PTTG_12638T0
3	3	1	PSTG_14052T0	PGTG_17123T0	PTTG_09171T0
3	6	1	PSTG_13084T0	PGTG_17166T0,PGTG_17173T0	PTTG_28656T0,PTTG_28648T0,PTTG_07543T0
3	3	1	PSTG_06978T0	PGTG_17182T0	PTTG_09414T0
3	4	1	PSTG_04888T0	PGTG_17415T0,PGTG_17833T0	PTTG_06020T0
3	4	1	PSTG_03861T0	PGTG_17461T0,PGTG_18513T0	PTTG_07795T0
3	3	1	PSTG_01903T0	PGTG_17549T0	PTTG_26041T0
3	3	1	PSTG_12265T0	PGTG_17665T0	PTTG_28216T0
3	3	1	PSTG_16683T0	PGTG_17683T0	PTTG_11645T0
3	3	1	PSTG_04514T0	PGTG_17684T0	PTTG_25847T0
3	3	1	PSTG_04912T0	PGTG_17855T0	PTTG_12341T0
3	3	1	PSTG_07440T0	PGTG_17907T0	PTTG_03598T0
3	4	1	PSTG_00699T0	PGTG_18022T0	PTTG_03497T1,PTTG_03497T0
3	5	0.654	PSTG_00708T0	PGTG_18049T0,PGTG_18054T0	PTTG_27630T0,PTTG_02125T0
3	4	0.36	PSTG_00955T0	PGTG_18191T0	PTTG_08259T0,PTTG_04806T0
3	4	1	PSTG_01139T0	PGTG_18238T0,PGTG_18623T0	PTTG_08468T0
3	3	0.333	PSTG_13967T0	PGTG_18377T0	PTTG_25928T0
3	3	1	PSTG_00923T0	PGTG_18591T0	PTTG_05444T0
3	3	0.333	PSTG_11933T0	PGTG_18852T0	PTTG_11994T0
3	3	1	PSTG_05144T0	PGTG_19827T0	PTTG_01578T0
3	4	0.5	PSTG_15097T0	PGTG_19861T0,PGTG_16157T0	PTTG_06537T0
3	3	1	PSTG_06808T0	PGTG_20008T0	PTTG_02371T0
3	4	1	PSTG_19590T0	PGTG_20247T0	PTTG_12337T1,PTTG_12337T0
3	5	0.2	PSTG_07358T0	PGTG_20388T0,PGTG_03684T0	PTTG_08059T0,PTTG_08287T0
3	5	0.211	PSTG_09955T0	PGTG_20590T0,PGTG_06819T0	PTTG_29847T0,PTTG_25878T0
3	4	0.191	PSTG_08405T0	PGTG_20970T0,PGTG_14744T0	PTTG_02892T0
3	3	1	PSTG_09472T0	PGTG_20988T0	PTTG_29207T0
3	3	0.333	PSTG_02086T0	PGTG_21111T0	PTTG_10102T0
3	3	0.333	PSTG_02895T0	PGTG_21353T0	PTTG_28810T0
3	5	0.31	PSTG_07948T0	PGTG_21375T0,PGTG_03199T0	PTTG_28717T0,PTTG_28716T0
3	3	0.333	PSTG_06287T0	PGTG_21568T0	PTTG_12185T0
3	5	0.162	PSTG_03661T0	PGTG_22115T0,PGTG_14081T0	PTTG_25696T0,PTTG_26124T0
3	4	0.36	PSTG_11561T0	PGTG_22271T0	PTTG_08444T0,PTTG_08444T1
3	3	1	PSTG_01906T0	PGTG_22416T0	PTTG_05435T0
3	3	0.333	PSTG_12671T0	PGTG_15817T0	PTTG_02035T0
3	3	0.333	PSTG_15062T0	PGTG_14348T0	PTTG_07031T0
3	3	0.333	PSTG_08606T0	PGTG_02661T0	PTTG_07352T0
3	3	0.333	PSTG_16061T0	PGTG_21286T0	PTTG_08198T0
3	3	0.333	PSTG_02771T0	PGTG_11178T0	PTTG_08539T0
3	5	0.168	PSTG_08113T0	PGTG_07563T0,PGTG_03932T0	PTTG_12034T0,PTTG_27005T0
3	4	0.25	PSTG_05552T0	PGTG_18442T0	PTTG_12121T0,PTTG_27685T0
3	4	0.25	PSTG_09006T0	PGTG_14035T0	PTTG_25725T0,PTTG_11690T0
3	3	0.333	PSTG_06750T0	PGTG_17136T0	PTTG_29250T0
2	4	0.191	*	PGTG_00165T0,PGTG_01489T0	PTTG_26311T0,PTTG_26310T0
2	4	0.5	*	PGTG_00898T0,PGTG_04960T0	PTTG_09156T0,PTTG_05880T1
2	4	0.191	*	PGTG_02189T0,PGTG_07544T0	PTTG_08591T0,PTTG_03353T0
2	3	0.423	*	PGTG_05160T0	PTTG_25496T0,PTTG_28846T0
2	3	0.423	*	PGTG_05196T0	PTTG_27268T0,PTTG_27705T0
2	4	0.191	*	PGTG_05256T0,PGTG_05255T0	PTTG_27970T0,PTTG_27542T0
2	4	0.646	*	PGTG_05263T0,PGTG_05264T0	PTTG_04973T0,PTTG_04931T0
2	3	0.423	*	PGTG_06833T0,PGTG_06854T0	PTTG_09932T0
2	6	0.233	*	PGTG_07260T0,PGTG_07268T0,PGTG_07265T0	PTTG_27226T0,PTTG_27224T0,PTTG_27220T0
2	3	0.423	*	PGTG_07616T0	PTTG_25495T0,PTTG_03034T0
2	3	0.423	*	PGTG_07656T0	PTTG_12354T0,PTTG_12724T0
2	4	0.36	*	PGTG_09473T0,PGTG_09460T0	PTTG_30152T0,PTTG_04629T0
2	3	0.423	*	PGTG_09984T0	PTTG_04892T0,PTTG_26822T0
2	3	0.423	*	PGTG_11403T0,PGTG_11402T0	PTTG_02748T0
2	4	0.191	*	PGTG_11513T0,PGTG_11511T0	PTTG_08024T0,PTTG_09915T0
2	4	0.5	*	PGTG_11813T0,PGTG_21831T0	PTTG_12214T0,PTTG_04753T0
2	4	0.191	*	PGTG_11935T0,PGTG_03941T0	PTTG_12441T0,PTTG_28602T0
2	2	1	*	PGTG_12354T0	PTTG_01715T0
2	3	0.423	*	PGTG_12528T0,PGTG_07500T0	PTTG_28579T0
2	5	0.101	*	PGTG_12715T0,PGTG_18138T0,PGTG_12708T0	PTTG_01619T0,PTTG_01370T0
2	3	0.423	*	PGTG_15623T0,PGTG_18569T0	PTTG_05427T0
2	3	0.423	*	PGTG_15914T0,PGTG_07009T0	PTTG_02261T0
2	2	1	*	PGTG_16977T0	PTTG_26048T0
2	4	0.191	*	PGTG_19141T0,PGTG_19142T0	PTTG_30134T0,PTTG_27646T0
2	2	1	*	PGTG_19235T0	PTTG_27266T0
2	3	0.423	*	PGTG_21790T0,PGTG_21791T0	PTTG_01646T0
2	3	0.423	*	PGTG_04883T0	PTTG_01846T0,PTTG_01845T0
2	4	0.191	*	PGTG_02973T0,PGTG_06412T0	PTTG_01891T0,PTTG_25834T0
2	2	1	*	PGTG_11404T0	PTTG_06205T0
2	3	0.423	*	PGTG_07001T0	PTTG_06434T0,PTTG_02264T0
2	4	0.5	*	PGTG_20194T0,PGTG_04177T0	PTTG_07366T0,PTTG_08277T0
2	3	1	*	PGTG_22586T0,PGTG_21829T0	PTTG_12223T0
2	2	1	*	PGTG_20054T0	PTTG_27811T0
2	3	0.423	*	PGTG_10539T0,PGTG_10538T0	PTTG_28324T0
2	2	1	*	PGTG_08192T0	PTTG_28904T0
2	4	0.191	*	PGTG_14726T0,PGTG_16039T0	PTTG_28926T0,PTTG_27318T0
2	3	0.423	*	PGTG_00415T0,PGTG_11180T0	PTTG_08553T0
2	4	0.36	*	PGTG_00796T0,PGTG_00796T1	PTTG_04312T0,PTTG_04313T0
2	4	0.191	*	PGTG_01280T0,PGTG_01283T0	PTTG_27501T0,PTTG_29702T0
2	4	0.5	*	PGTG_01694T0,PGTG_01706T0	PTTG_26017T0,PTTG_25521T0
2	3	0.423	*	PGTG_03161T1,PGTG_13983T0	PTTG_03170T0
2	3	0.423	*	PGTG_03988T0,PGTG_09377T0	PTTG_04560T0
2	3	0.423	*	PGTG_04109T0,PGTG_04118T0	PTTG_25529T0
2	3	0.423	*	PGTG_05249T0,PGTG_07550T0	PTTG_05706T0
2	4	0.25	*	PGTG_06969T0,PGTG_21305T0	PTTG_07924T0,PTTG_03800T0
2	4	0.191	*	PGTG_07812T0,PGTG_07960T0	PTTG_00996T0,PTTG_08618T0
2	3	0.423	*	PGTG_09155T0,PGTG_21534T0	PTTG_02953T0
2	4	0.191	*	PGTG_09248T0,PGTG_14243T0	PTTG_25643T0,PTTG_25642T0
2	6	0.14	*	PGTG_09841T0,PGTG_11478T0,PGTG_21155T0	PTTG_29231T0,PTTG_28085T1,PTTG_28085T0
2	5	0.2	*	PGTG_10961T0,PGTG_10962T0,PGTG_16073T0	PTTG_12171T1,PTTG_12170T0
2	3	0.423	*	PGTG_11447T0,PGTG_12480T0	PTTG_27171T0
2	3	0.423	*	PGTG_13410T0,PGTG_13411T0	PTTG_11647T0
2	3	0.423	*	PGTG_14596T0,PGTG_14597T0	PTTG_29361T0
2	4	0.191	*	PGTG_15467T0,PGTG_15468T0	PTTG_28582T0,PTTG_08629T0
2	3	0.423	*	PGTG_15473T0,PGTG_15474T0	PTTG_27640T0
2	3	0.423	*	PGTG_15526T0,PGTG_15527T0	PTTG_27172T0
2	3	1	*	PGTG_15537T0	PTTG_28148T0,PTTG_27402T0
2	3	1	*	PGTG_17485T0,PGTG_22591T0	PTTG_02758T0
2	3	1	*	PGTG_17820T0,PGTG_18031T0	PTTG_27631T0
2	4	0.191	*	PGTG_17861T0,PGTG_19933T0	PTTG_30625T0,PTTG_30536T0
2	3	1	*	PGTG_17964T0,PGTG_19450T0	PTTG_27401T0
2	2	1	*	PGTG_19327T0	PTTG_00770T0
2	2	1	*	PGTG_13147T0	PTTG_01309T0
2	3	0.423	*	PGTG_16486T0	PTTG_02477T0,PTTG_28414T0
2	2	1	*	PGTG_20330T0	PTTG_02516T0
2	2	1	*	PGTG_03070T0	PTTG_02778T0
2	3	0.423	*	PGTG_09151T0	PTTG_02945T0,PTTG_02974T0
2	3	1	*	PGTG_09205T0	PTTG_02978T0,PTTG_02978T1
2	2	1	*	PGTG_15436T0	PTTG_03003T0
2	2	1	*	PGTG_08071T0	PTTG_03214T0
2	2	1	*	PGTG_04144T0	PTTG_03308T0
2	2	1	*	PGTG_21297T0	PTTG_03812T0
2	2	1	*	PGTG_03330T0	PTTG_04297T0
2	2	1	*	PGTG_10751T0	PTTG_04647T0
2	3	0.423	*	PGTG_10542T0	PTTG_05438T0,PTTG_12126T0
2	3	1	*	PGTG_14166T0	PTTG_05541T0,PTTG_05541T1
2	2	1	*	PGTG_10900T0	PTTG_05773T0
2	2	1	*	PGTG_10262T0	PTTG_05893T0
2	2	1	*	PGTG_22265T0	PTTG_05946T0
2	2	1	*	PGTG_11625T0	PTTG_06086T0
2	2	1	*	PGTG_19613T0	PTTG_06512T0
2	2	1	*	PGTG_03017T0	PTTG_06625T0
2	2	1	*	PGTG_09606T0	PTTG_06910T0
2	2	1	*	PGTG_14350T0	PTTG_06943T0
2	2	1	*	PGTG_14321T0	PTTG_06962T0
2	3	0.423	*	PGTG_19111T0	PTTG_06997T0,PTTG_03000T0
2	2	1	*	PGTG_06752T0	PTTG_08199T0
2	2	1	*	PGTG_11496T0	PTTG_08279T0
2	2	1	*	PGTG_02180T0	PTTG_08596T0
2	2	1	*	PGTG_17132T0	PTTG_09175T0
2	2	1	*	PGTG_17577T0	PTTG_09548T0
2	2	1	*	PGTG_05205T0	PTTG_09962T0
2	2	1	*	PGTG_16234T0	PTTG_11707T0
2	3	1	*	PGTG_17390T0	PTTG_11736T0,PTTG_11736T1
2	2	1	*	PGTG_03064T0	PTTG_11968T0
2	2	1	*	PGTG_09707T0	PTTG_12042T0
2	2	1	*	PGTG_21390T0	PTTG_12137T0
2	2	1	*	PGTG_03329T0	PTTG_12153T0
2	2	1	*	PGTG_16681T0	PTTG_12408T0
2	2	1	*	PGTG_07184T0	PTTG_12508T0
2	2	1	*	PGTG_17066T0	PTTG_12637T0
2	3	1	*	PGTG_06517T0	PTTG_12693T0,PTTG_12693T1
2	2	1	*	PGTG_16669T0	PTTG_12758T0
2	3	0.423	*	PGTG_17212T0	PTTG_25205T0,PTTG_25205T1
2	2	1	*	PGTG_15642T0	PTTG_25247T0
2	2	1	*	PGTG_14711T0	PTTG_25469T0
2	2	1	*	PGTG_01022T0	PTTG_25677T0
2	3	0.333	*	PGTG_14433T0	PTTG_26682T0,PTTG_28372T0
2	2	1	*	PGTG_21069T0	PTTG_26946T0
2	2	1	*	PGTG_09703T0	PTTG_26994T0
2	3	0.423	*	PGTG_08442T0	PTTG_27027T0,PTTG_26493T0
2	2	1	*	PGTG_02178T0	PTTG_27148T0
2	2	1	*	PGTG_22224T0	PTTG_27263T0
2	2	1	*	PGTG_03067T0	PTTG_27311T0
2	2	1	*	PGTG_00592T0	PTTG_27607T1
2	2	1	*	PGTG_08352T0	PTTG_27668T0
2	4	0.293	*	PGTG_08346T0	PTTG_27679T0,PTTG_11341T0,PTTG_08414T0
2	2	1	*	PGTG_21696T0	PTTG_27915T0
2	2	1	*	PGTG_06028T0	PTTG_28018T0
2	2	1	*	PGTG_06698T0	PTTG_28070T0
2	3	0.423	*	PGTG_06616T0	PTTG_28146T0,PTTG_26113T0
2	2	1	*	PGTG_04356T0	PTTG_28189T0
2	3	0.423	*	PGTG_22731T0	PTTG_28319T0,PTTG_25437T0
2	2	1	*	PGTG_17375T0	PTTG_28345T0
2	2	1	*	PGTG_08892T0	PTTG_28453T0
2	2	1	*	PGTG_10925T0	PTTG_28947T0
2	2	1	*	PGTG_17134T0	PTTG_29248T0
2	2	1	*	PGTG_01041T0	PTTG_29858T0
2	3	0.423	*	PGTG_02704T0	PTTG_30323T0,PTTG_30323T1
2	2	1	*	PGTG_17863T0	PTTG_30465T0
2	4	0.5	PSTG_00113T0,PSTG_13202T0	*	PTTG_02797T0,PTTG_02795T0
2	2	1	PSTG_00132T0	*	PTTG_28057T0
2	2	1	PSTG_00361T0	*	PTTG_12542T0
2	3	0.423	PSTG_00407T0,PSTG_00417T0	*	PTTG_00057T0
2	4	0.5	PSTG_00600T0,PSTG_10336T0	*	PTTG_03549T0,PTTG_04087T0
2	2	1	PSTG_00621T0	*	PTTG_03539T0
2	4	0.5	PSTG_00943T0,PSTG_01802T0	*	PTTG_05428T0,PTTG_29564T0
2	4	0.36	PSTG_01024T0,PSTG_11043T0	*	PTTG_00495T0,PTTG_01827T0
2	2	1	PSTG_01358T0	*	PTTG_06329T0
2	2	1	PSTG_01411T0	*	PTTG_03287T0
2	3	0.423	PSTG_01558T0,PSTG_07791T0	*	PTTG_12617T0
2	2	1	PSTG_01564T0	*	PTTG_29133T0
2	4	0.36	PSTG_01628T0,PSTG_01629T0	*	PTTG_28605T0,PTTG_28609T0
2	2	1	PSTG_01696T0	*	PTTG_28296T0
2	4	0.646	PSTG_01901T0,PSTG_06529T0	*	PTTG_00365T0,PTTG_00138T0
2	3	0.333	PSTG_01907T0,PSTG_01924T0	*	PTTG_11656T0
2	2	1	PSTG_01910T0	*	PTTG_00140T0
2	3	0.423	PSTG_01911T0,PSTG_04609T0	*	PTTG_03405T0
2	3	0.423	PSTG_02206T0,PSTG_02218T0	*	PTTG_05086T0
2	2	1	PSTG_02214T0	*	PTTG_27953T0
2	3	0.423	PSTG_02351T0	*	PTTG_02958T0,PTTG_02977T0
2	2	1	PSTG_02445T0	*	PTTG_02991T0
2	2	1	PSTG_02458T0	*	PTTG_11990T0
2	3	0.423	PSTG_02485T0,PSTG_15923T0	*	PTTG_12428T0
2	2	1	PSTG_02486T0	*	PTTG_26924T0
2	2	1	PSTG_02653T0	*	PTTG_00977T0
2	3	1	PSTG_02758T0,PSTG_02759T0	*	PTTG_28714T0
2	5	0.4	PSTG_02934T0,PSTG_02936T0	*	PTTG_29692T1,PTTG_29692T0,PTTG_07840T0
2	4	0.191	PSTG_02984T0,PSTG_09938T0	*	PTTG_26945T0,PTTG_28179T0
2	2	1	PSTG_03254T0	*	PTTG_26831T0
2	4	0.646	PSTG_03362T0,PSTG_03366T0	*	PTTG_06227T0,PTTG_06226T0
2	2	1	PSTG_03374T0	*	PTTG_26890T0
2	5	0.168	PSTG_03638T0,PSTG_16785T0,PSTG_17285T0	*	PTTG_28308T0,PTTG_11943T0
2	3	0.423	PSTG_03647T0	*	PTTG_07921T0,PTTG_26127T0
2	3	0.423	PSTG_03810T0,PSTG_03813T0	*	PTTG_02749T0
2	3	0.423	PSTG_03926T0,PSTG_08811T0	*	PTTG_07515T0
2	3	0.423	PSTG_04018T0	*	PTTG_12727T0,PTTG_27888T0
2	3	0.423	PSTG_04160T0,PSTG_05179T0	*	PTTG_12547T0
2	2	1	PSTG_04200T0	*	PTTG_09712T0
2	3	0.423	PSTG_04212T0	*	PTTG_09135T0,PTTG_07231T0
2	2	1	PSTG_04217T0	*	PTTG_27108T0
2	2	1	PSTG_04255T0	*	PTTG_27115T0
2	5	0.21	PSTG_04357T0,PSTG_08958T0,PSTG_08969T0	*	PTTG_09007T0,PTTG_03780T0
2	5	0.168	PSTG_04441T0,PSTG_05904T0,PSTG_04454T0	*	PTTG_27734T0,PTTG_27731T0
2	4	0.36	PSTG_04504T0,PSTG_04515T0	*	PTTG_10000T0,PTTG_06084T0
2	2	1	PSTG_04865T0	*	PTTG_04067T0
2	2	1	PSTG_04956T0	*	PTTG_01915T0
2	4	0.164	PSTG_05377T0	*	PTTG_29394T0,PTTG_25562T0,PTTG_25852T0
2	5	0.254	PSTG_05485T0,PSTG_08522T0	*	PTTG_27526T0,PTTG_26801T0,PTTG_28514T0
2	4	0.164	PSTG_05742T0	*	PTTG_12319T0,PTTG_26038T0,PTTG_12320T0
2	9	0.111	PSTG_06021T0,PSTG_11905T0	*	PTTG_25253T0,PTTG_04631T2,PTTG_04631T1,PTTG_04631T0,PTTG_01186T0,PTTG_00664T0,PTTG_00662T0
2	3	0.423	PSTG_06070T0,PSTG_11240T0	*	PTTG_05870T0
2	3	0.423	PSTG_06357T0	*	PTTG_11770T0,PTTG_12453T0
2	2	1	PSTG_06605T0	*	PTTG_12503T0
2	4	0.191	PSTG_06620T0,PSTG_06641T0	*	PTTG_04441T0,PTTG_00311T0
2	2	1	PSTG_06628T0	*	PTTG_07694T0
2	2	1	PSTG_06857T0	*	PTTG_05807T0
2	6	0.123	PSTG_07042T0,PSTG_11919T0,PSTG_11906T0,PSTG_10859T0	*	PTTG_28250T0,PTTG_26025T0
2	4	0.646	PSTG_07060T0,PSTG_16475T0	*	PTTG_25167T0,PTTG_26333T0
2	2	1	PSTG_07061T0	*	PTTG_25166T0
2	2	1	PSTG_07505T0	*	PTTG_04377T0
2	4	0.36	PSTG_07616T0,PSTG_07617T0	*	PTTG_02919T0,PTTG_02284T0
2	4	0.191	PSTG_07730T0,PSTG_12848T0	*	PTTG_04524T0,PTTG_04077T0
2	2	1	PSTG_08055T0	*	PTTG_26850T0
2	2	1	PSTG_08364T0	*	PTTG_07591T0
2	2	1	PSTG_08457T0	*	PTTG_26956T0
2	2	1	PSTG_08524T0	*	PTTG_28799T0
2	2	1	PSTG_08748T0	*	PTTG_00386T0
2	2	1	PSTG_08866T0	*	PTTG_09595T0
2	3	0.423	PSTG_08889T0	*	PTTG_28374T0,PTTG_30061T0
2	3	0.423	PSTG_09048T0,PSTG_15136T0	*	PTTG_08963T0
2	9	0.111	PSTG_09205T0,PSTG_15139T0,PSTG_15137T0,PSTG_10154T0,PSTG_08580T0,PSTG_09219T0,PSTG_09218T0,PSTG_09207T0	*	PTTG_09502T0
2	4	0.191	PSTG_09440T0,PSTG_13239T0	*	PTTG_28580T0,PTTG_06359T0
2	2	1	PSTG_09464T0	*	PTTG_08011T0
2	3	0.423	PSTG_09604T0,PSTG_16287T0	*	PTTG_25426T0
2	3	1	PSTG_10127T0	*	PTTG_27093T0,PTTG_27093T1
2	3	0.423	PSTG_10207T0	*	PTTG_11916T0,PTTG_11916T1
2	3	0.423	PSTG_10215T0	*	PTTG_27305T0,PTTG_12317T0
2	4	0.191	PSTG_10502T0,PSTG_10503T0	*	PTTG_26308T0,PTTG_27826T0
2	2	1	PSTG_10593T0	*	PTTG_06727T0
2	2	1	PSTG_10610T0	*	PTTG_00268T0
2	3	1	PSTG_10727T0,PSTG_12505T0	*	PTTG_03750T1
2	3	0.423	PSTG_11555T0,PSTG_12725T0	*	PTTG_25567T0
2	2	1	PSTG_11917T0	*	PTTG_12231T0
2	3	1	PSTG_12043T0	*	PTTG_25365T0,PTTG_04348T0
2	3	0.423	PSTG_12219T0,PSTG_12243T0	*	PTTG_11662T0
2	2	1	PSTG_12387T0	*	PTTG_02291T0
2	3	0.423	PSTG_12779T0	*	PTTG_12151T0,PTTG_28341T0
2	2	1	PSTG_13070T0	*	PTTG_29714T0
2	5	0.142	PSTG_13167T0,PSTG_16598T0	*	PTTG_25256T0,PTTG_00522T0,PTTG_00528T0
2	4	0.36	PSTG_13275T0,PSTG_13291T0	*	PTTG_12285T0,PTTG_25531T0
2	2	1	PSTG_13323T0	*	PTTG_26353T0
2	3	0.423	PSTG_13486T0,PSTG_13622T0	*	PTTG_26481T0
2	2	1	PSTG_13878T0	*	PTTG_11683T0
2	2	1	PSTG_14116T0	*	PTTG_07617T0
2	2	1	PSTG_14207T0	*	PTTG_28700T0
2	3	1	PSTG_14661T0	*	PTTG_25765T0,PTTG_25766T0
2	3	0.423	PSTG_14841T0,PSTG_14847T0	*	PTTG_11699T0
2	2	1	PSTG_14878T0	*	PTTG_00671T0
2	2	1	PSTG_15035T0	*	PTTG_04227T0
2	2	1	PSTG_15118T0	*	PTTG_29440T0
2	2	1	PSTG_15144T0	*	PTTG_27082T0
2	2	1	PSTG_15393T0	*	PTTG_00411T0
2	3	1	PSTG_15397T0	*	PTTG_03824T0,PTTG_26339T0
2	3	0.423	PSTG_16340T0	*	PTTG_05954T0,PTTG_05955T0
2	2	1	PSTG_16387T0	*	PTTG_09556T0
2	3	0.423	PSTG_16503T0,PSTG_16504T0	*	PTTG_27188T0
2	4	0.36	PSTG_16514T0,PSTG_16515T0	*	PTTG_09357T0,PTTG_01711T0
2	5	0.142	PSTG_16628T0,PSTG_04822T0,PSTG_09476T0	*	PTTG_01799T0,PTTG_06013T0
2	2	1	PSTG_16871T0	*	PTTG_09055T0
2	4	0.164	PSTG_16901T0	*	PTTG_03568T0,PTTG_29866T0,PTTG_26482T0
2	2	1	PSTG_16905T0	*	PTTG_12021T0
2	2	1	PSTG_17713T0	*	PTTG_26875T0
2	5	0.184	PSTG_02500T0,PSTG_16630T0	PGTG_00200T0,PGTG_07296T0,PGTG_07918T0	*
2	4	0.191	PSTG_11600T0,PSTG_09054T0	PGTG_00240T0,PGTG_17018T0	*
2	4	0.5	PSTG_02587T0,PSTG_02588T0	PGTG_00266T0,PGTG_00265T0	*
2	2	1	PSTG_16807T0	PGTG_00422T0	*
2	6	0.167	PSTG_10429T0	PGTG_00475T0,PGTG_06910T0,PGTG_16798T0,PGTG_16793T0,PGTG_14992T0	*
2	3	0.333	PSTG_08475T0	PGTG_00650T0,PGTG_08401T0	*
2	2	1	PSTG_04924T0	PGTG_00727T0	*
2	4	0.75	PSTG_06909T0,PSTG_08863T0,PSTG_08864T0	PGTG_00792T0	*
2	3	0.423	PSTG_09313T0	PGTG_00926T0,PGTG_13159T0	*
2	3	0.423	PSTG_10836T0,PSTG_10837T0	PGTG_00949T0	*
2	3	1	PSTG_11501T0	PGTG_00960T0,PGTG_19650T0	*
2	4	0.25	PSTG_11160T0	PGTG_00967T0,PGTG_19632T0,PGTG_00970T0	*
2	3	1	PSTG_12498T0	PGTG_01128T0,PGTG_14427T0	*
2	3	0.423	PSTG_08656T0,PSTG_15730T0	PGTG_01146T0	*
2	2	1	PSTG_03388T0	PGTG_01166T0	*
2	3	0.423	PSTG_03572T0,PSTG_09201T0	PGTG_01243T0	*
2	2	1	PSTG_08268T0	PGTG_01270T0	*
2	3	0.333	PSTG_13248T0	PGTG_01323T0,PGTG_02802T0	*
2	3	0.423	PSTG_07381T0,PSTG_07384T0	PGTG_01357T0	*
2	2	1	PSTG_08956T0	PGTG_01416T0	*
2	5	0.122	PSTG_10068T0,PSTG_10084T0,PSTG_02824T0	PGTG_01436T0,PGTG_08248T0	*
2	2	1	PSTG_16522T0	PGTG_01445T0	*
2	2	1	PSTG_01470T0	PGTG_01618T0	*
2	2	1	PSTG_13535T0	PGTG_01769T0	*
2	2	1	PSTG_00348T0	PGTG_01831T0	*
2	4	0.427	PSTG_01576T0,PSTG_14616T0,PSTG_01577T0	PGTG_01869T0	*
2	2	1	PSTG_11673T0	PGTG_01894T0	*
2	2	1	PSTG_11693T0	PGTG_02081T0	*
2	3	0.423	PSTG_07092T0,PSTG_09642T0	PGTG_02132T0	*
2	2	1	PSTG_12778T0	PGTG_02154T0	*
2	2	1	PSTG_07115T0	PGTG_02160T0	*
2	5	0.131	PSTG_04405T0,PSTG_06667T0,PSTG_05558T0	PGTG_02212T0,PGTG_04466T0	*
2	2	1	PSTG_04433T0	PGTG_02723T0	*
2	2	1	PSTG_15315T0	PGTG_02787T0	*
2	2	1	PSTG_01141T0	PGTG_02861T0	*
2	2	1	PSTG_03107T0	PGTG_02862T0	*
2	4	0.191	PSTG_02422T0,PSTG_04591T0	PGTG_02920T0,PGTG_15927T0	*
2	4	0.36	PSTG_03196T0,PSTG_15912T0	PGTG_02940T0,PGTG_02939T0	*
2	4	0.191	PSTG_03185T0,PSTG_03187T0	PGTG_02967T0,PGTG_05045T0	*
2	3	0.423	PSTG_03212T0,PSTG_03213T0	PGTG_02979T0	*
2	3	0.423	PSTG_05005T0	PGTG_03097T0,PGTG_03101T0	*
2	2	1	PSTG_15142T0	PGTG_03208T0	*
2	3	0.423	PSTG_14156T0	PGTG_03384T0,PGTG_03386T0	*
2	2	1	PSTG_05917T0	PGTG_03425T0	*
2	2	1	PSTG_06270T0	PGTG_03645T0	*
2	2	1	PSTG_08928T0	PGTG_03674T0	*
2	3	0.423	PSTG_02619T0,PSTG_07350T0	PGTG_03741T0	*
2	2	1	PSTG_07321T0	PGTG_03750T0	*
2	3	0.423	PSTG_11468T0,PSTG_16949T0	PGTG_03810T0	*
2	2	1	PSTG_09466T0	PGTG_03914T0	*
2	3	0.423	PSTG_10092T0,PSTG_13519T0	PGTG_03992T0	*
2	3	0.423	PSTG_03855T0,PSTG_03876T0	PGTG_04096T0	*
2	3	0.423	PSTG_03393T0,PSTG_07030T0	PGTG_04231T0	*
2	2	1	PSTG_09723T0	PGTG_04263T0	*
2	5	0.131	PSTG_10052T0,PSTG_10063T0,PSTG_10062T0	PGTG_04280T0,PGTG_03978T0	*
2	4	0.293	PSTG_11514T0	PGTG_04297T0,PGTG_04296T0,PGTG_00719T0	*
2	3	0.423	PSTG_09941T0	PGTG_04481T0,PGTG_04606T0	*
2	3	0.423	PSTG_06692T0	PGTG_04539T0,PGTG_06817T0	*
2	2	1	PSTG_16658T0	PGTG_04550T0	*
2	2	1	PSTG_13551T0	PGTG_04735T0	*
2	4	0.191	PSTG_07809T0,PSTG_17705T0	PGTG_04781T0,PGTG_04784T0	*
2	4	0.36	PSTG_12284T0,PSTG_12285T0	PGTG_04788T0,PGTG_09641T0	*
2	3	0.423	PSTG_03459T0,PSTG_12311T0	PGTG_04810T0	*
2	4	0.36	PSTG_12823T0,PSTG_13236T0	PGTG_04857T0,PGTG_04850T0	*
2	4	0.191	PSTG_06101T0,PSTG_12846T0	PGTG_04866T0,PGTG_09486T0	*
2	4	0.5	PSTG_15973T0,PSTG_15974T0	PGTG_04886T0,PGTG_04885T0	*
2	3	0.423	PSTG_08060T0,PSTG_14630T0	PGTG_04971T0	*
2	3	0.423	PSTG_11234T0	PGTG_04976T0,PGTG_04985T0	*
2	3	0.423	PSTG_05895T0,PSTG_05897T0	PGTG_05093T0	*
2	5	0.142	PSTG_03436T0,PSTG_12612T0,PSTG_12611T0	PGTG_05181T0,PGTG_05180T0	*
2	2	1	PSTG_12625T0	PGTG_05203T0	*
2	2	1	PSTG_05491T0	PGTG_05373T0	*
2	3	0.423	PSTG_04917T0	PGTG_05463T0,PGTG_10816T0	*
2	4	0.164	PSTG_03498T0	PGTG_05484T0,PGTG_05480T0,PGTG_15444T0	*
2	2	1	PSTG_04068T0	PGTG_05567T0	*
2	2	1	PSTG_03096T0	PGTG_05592T0	*
2	5	0.142	PSTG_04033T0,PSTG_12430T0	PGTG_05652T0,PGTG_13301T0,PGTG_13292T0	*
2	2	1	PSTG_04013T0	PGTG_05677T0	*
2	3	0.423	PSTG_03993T0,PSTG_06946T0	PGTG_05718T0	*
2	2	1	PSTG_03980T0	PGTG_05730T0	*
2	2	1	PSTG_05846T0	PGTG_05774T0	*
2	6	0.155	PSTG_13636T0,PSTG_13631T0,PSTG_13637T0	PGTG_05781T0,PGTG_05782T0,PGTG_05777T0	*
2	4	0.191	PSTG_08635T0,PSTG_13730T0	PGTG_05802T0,PGTG_20680T0	*
2	2	1	PSTG_15482T0	PGTG_05806T0	*
2	2	1	PSTG_04324T0	PGTG_05827T0	*
2	2	1	PSTG_17519T0	PGTG_05844T0	*
2	4	0.5	PSTG_15461T0,PSTG_15464T0	PGTG_05916T0,PGTG_05907T0	*
2	3	1	PSTG_17028T0,PSTG_17577T0	PGTG_06193T0	*
2	2	1	PSTG_13873T0	PGTG_06297T0	*
2	2	1	PSTG_09655T0	PGTG_06569T0	*
2	3	0.423	PSTG_16070T0,PSTG_16072T0	PGTG_06618T0	*
2	2	1	PSTG_16065T0	PGTG_06749T0	*
2	2	1	PSTG_09953T0	PGTG_06821T0	*
2	4	0.191	PSTG_06698T0,PSTG_12070T0	PGTG_06979T0,PGTG_04524T0	*
2	3	0.423	PSTG_02952T0	PGTG_07101T0,PGTG_07864T0	*
2	4	0.36	PSTG_09447T0,PSTG_12720T0	PGTG_07212T0,PGTG_07211T0	*
2	4	0.191	PSTG_00067T0,PSTG_00068T0	PGTG_07230T0,PGTG_07231T0	*
2	3	0.423	PSTG_09428T0,PSTG_09429T0	PGTG_07235T0	*
2	2	1	PSTG_12960T0	PGTG_07244T0	*
2	2	1	PSTG_11185T0	PGTG_07359T0	*
2	3	0.423	PSTG_12697T0,PSTG_12698T0	PGTG_07537T0	*
2	2	1	PSTG_15891T0	PGTG_07758T0	*
2	5	0.101	PSTG_10359T0,PSTG_10364T0,PSTG_11369T0	PGTG_07833T0,PGTG_07831T0	*
2	4	0.191	PSTG_09596T0,PSTG_10366T0	PGTG_07843T0,PGTG_20414T0	*
2	2	1	PSTG_10337T0	PGTG_07867T0	*
2	4	0.36	PSTG_10326T0,PSTG_10342T0	PGTG_07895T0,PGTG_07846T0	*
2	2	1	PSTG_12931T0	PGTG_08035T0	*
2	2	1	PSTG_01786T0	PGTG_08341T0	*
2	3	0.423	PSTG_01764T0,PSTG_01766T0	PGTG_08344T0	*
2	5	0.101	PSTG_00037T0,PSTG_06534T0	PGTG_08358T0,PGTG_18572T0,PGTG_08359T0	*
2	2	1	PSTG_13581T0	PGTG_08395T0	*
2	2	1	PSTG_12835T0	PGTG_08403T0	*
2	3	1	PSTG_12803T0,PSTG_15456T0	PGTG_08438T0	*
2	5	0.2	PSTG_07899T0,PSTG_10856T0,PSTG_07902T0	PGTG_08563T0,PGTG_04867T0	*
2	2	1	PSTG_03070T0	PGTG_08566T0	*
2	3	1	PSTG_04597T0,PSTG_04618T0	PGTG_08687T0	*
2	2	1	PSTG_03596T0	PGTG_08819T0	*
2	3	0.423	PSTG_15160T0	PGTG_08847T0,PGTG_08836T0	*
2	2	1	PSTG_05258T0	PGTG_09060T0	*
2	2	1	PSTG_05310T0	PGTG_09133T0	*
2	5	0.101	PSTG_02330T0,PSTG_04473T0,PSTG_02354T0	PGTG_09169T0,PGTG_11696T0	*
2	3	0.423	PSTG_02391T0,PSTG_02392T0	PGTG_09202T0	*
2	5	0.11	PSTG_02390T0,PSTG_02429T0,PSTG_12653T0	PGTG_09212T0,PGTG_00583T0	*
2	4	0.164	PSTG_08523T0	PGTG_09315T0,PGTG_11952T0,PGTG_17881T0	*
2	2	1	PSTG_12884T0	PGTG_09333T0	*
2	2	1	PSTG_07659T0	PGTG_09385T0	*
2	3	0.423	PSTG_00698T0	PGTG_09512T0,PGTG_18023T0	*
2	3	0.423	PSTG_11594T0	PGTG_09793T0,PGTG_21881T0	*
2	3	0.423	PSTG_04665T0,PSTG_07593T0	PGTG_09901T0	*
2	2	1	PSTG_11651T0	PGTG_09934T0	*
2	3	0.423	PSTG_10653T0,PSTG_10654T0	PGTG_09975T0	*
2	2	1	PSTG_05472T0	PGTG_10003T0	*
2	2	1	PSTG_11943T0	PGTG_10016T0	*
2	3	0.423	PSTG_16192T0,PSTG_10208T0	PGTG_10089T0	*
2	2	1	PSTG_09608T0	PGTG_10156T0	*
2	3	1	PSTG_07562T0,PSTG_11628T0	PGTG_10336T0	*
2	3	0.423	PSTG_07524T0,PSTG_07525T0	PGTG_10338T0	*
2	2	1	PSTG_14798T0	PGTG_10411T0	*
2	2	1	PSTG_13145T0	PGTG_10427T0	*
2	2	1	PSTG_03282T0	PGTG_10432T0	*
2	2	1	PSTG_06867T0	PGTG_10453T0	*
2	3	1	PSTG_16728T0	PGTG_10625T0,PGTG_10625T1	*
2	3	0.423	PSTG_12959T0,PSTG_12961T0	PGTG_10712T0	*
2	5	0.101	PSTG_00994T0,PSTG_09842T0,PSTG_09826T0	PGTG_10789T0,PGTG_21061T0	*
2	4	0.191	PSTG_10796T0,PSTG_10802T0	PGTG_10820T0,PGTG_04076T0	*
2	3	0.423	PSTG_05279T0,PSTG_17053T0	PGTG_10906T0	*
2	4	0.293	PSTG_08387T0,PSTG_17474T0,PSTG_12880T0	PGTG_10993T0	*
2	2	1	PSTG_07866T0	PGTG_11240T0	*
2	3	0.423	PSTG_06302T0,PSTG_07040T0	PGTG_11355T0	*
2	2	1	PSTG_08472T0	PGTG_11360T0	*
2	3	0.423	PSTG_06027T0	PGTG_11400T0,PGTG_10039T0	*
2	2	1	PSTG_07402T0	PGTG_11515T0	*
2	2	1	PSTG_10671T0	PGTG_11525T0	*
2	3	0.423	PSTG_04477T0,PSTG_04485T0	PGTG_11699T0	*
2	2	1	PSTG_13957T0	PGTG_11710T0	*
2	3	0.423	PSTG_02529T0,PSTG_16972T0	PGTG_11727T0	*
2	5	0.142	PSTG_09541T0,PSTG_10915T0	PGTG_12094T0,PGTG_10058T0,PGTG_10056T0	*
2	6	0.5	PSTG_01290T0,PSTG_14426T0,PSTG_15879T0	PGTG_12100T0,PGTG_10635T0,PGTG_10051T0	*
2	2	1	PSTG_13272T0	PGTG_12158T0	*
2	3	0.423	PSTG_01763T0	PGTG_12267T0,PGTG_12262T0	*
2	2	1	PSTG_13012T0	PGTG_12293T0	*
2	3	1	PSTG_06810T0	PGTG_12330T0,PGTG_19842T0	*
2	2	1	PSTG_02043T0	PGTG_12479T0	*
2	2	1	PSTG_16299T0	PGTG_12482T1	*
2	2	1	PSTG_00494T0	PGTG_12672T0	*
2	3	1	PSTG_00463T0,PSTG_00464T0	PGTG_12704T0	*
2	4	0.36	PSTG_13666T0,PSTG_13686T0	PGTG_12826T0,PGTG_05423T0	*
2	4	0.224	PSTG_08064T0	PGTG_12860T0,PGTG_16871T0,PGTG_12882T0	*
2	4	0.36	PSTG_07906T0,PSTG_09965T0	PGTG_12863T0,PGTG_12862T0	*
2	2	1	PSTG_07748T0	PGTG_12887T0	*
2	3	0.423	PSTG_12537T0,PSTG_16780T0	PGTG_13059T0	*
2	3	0.423	PSTG_07731T0	PGTG_13101T0,PGTG_13102T0	*
2	4	0.191	PSTG_05474T0,PSTG_12321T0	PGTG_13202T0,PGTG_11464T0	*
2	3	0.423	PSTG_07508T0	PGTG_13206T0,PGTG_04705T0	*
2	3	0.423	PSTG_04887T0	PGTG_13219T0,PGTG_07275T0	*
2	3	0.423	PSTG_14090T0	PGTG_13241T0,PGTG_20384T0	*
2	3	1	PSTG_00771T0,PSTG_00774T0	PGTG_13267T0	*
2	3	0.423	PSTG_16917T0	PGTG_13278T0,PGTG_13280T0	*
2	4	0.191	PSTG_00630T0,PSTG_00631T0	PGTG_13404T0,PGTG_13403T0	*
2	2	1	PSTG_00384T0	PGTG_13443T0	*
2	2	1	PSTG_00358T0	PGTG_13445T0	*
2	3	0.423	PSTG_03711T0,PSTG_08797T0	PGTG_13807T0	*
2	3	0.423	PSTG_14124T0	PGTG_13874T0,PGTG_08981T0	*
2	2	1	PSTG_09565T0	PGTG_13908T0	*
2	3	0.423	PSTG_15455T0,PSTG_15459T0	PGTG_14111T0	*
2	3	0.423	PSTG_01986T0	PGTG_14191T0,PGTG_14187T0	*
2	4	0.36	PSTG_01977T0,PSTG_01978T0	PGTG_14198T0,PGTG_14194T0	*
2	2	1	PSTG_04510T0	PGTG_14199T0	*
2	5	0.101	PSTG_03088T0,PSTG_03252T0,PSTG_03202T0	PGTG_14327T0,PGTG_14328T0	*
2	3	0.423	PSTG_03599T0,PSTG_11350T0	PGTG_14517T0	*
2	3	1	PSTG_01438T0,PSTG_17026T0	PGTG_14584T0	*
2	3	0.423	PSTG_01949T0	PGTG_14654T0,PGTG_18000T0	*
2	3	0.423	PSTG_09266T0	PGTG_14673T0,PGTG_17995T0	*
2	4	0.36	PSTG_05633T0,PSTG_10820T0	PGTG_14683T0,PGTG_07354T0	*
2	2	1	PSTG_15810T0	PGTG_14688T0	*
2	2	1	PSTG_13794T0	PGTG_14731T0	*
2	2	1	PSTG_07801T0	PGTG_14781T0	*
2	3	1	PSTG_00143T0	PGTG_14797T0,PGTG_14801T0	*
2	5	0.31	PSTG_08484T0,PSTG_15789T0,PSTG_08550T0	PGTG_14912T0,PGTG_08735T0	*
2	3	0.423	PSTG_01039T0,PSTG_06864T0	PGTG_14919T0	*
2	4	0.191	PSTG_08504T0,PSTG_11878T0	PGTG_14928T0,PGTG_04289T0	*
2	3	0.423	PSTG_04257T0	PGTG_15062T0,PGTG_15063T0	*
2	3	0.423	PSTG_08845T0	PGTG_15157T0,PGTG_15169T0	*
2	2	1	PSTG_08834T0	PGTG_15190T0	*
2	3	0.423	PSTG_15525T0	PGTG_15238T0,PGTG_01796T0	*
2	2	1	PSTG_07905T0	PGTG_15241T0	*
2	2	1	PSTG_09620T0	PGTG_15252T0	*
2	2	1	PSTG_06963T0	PGTG_15497T0	*
2	2	1	PSTG_01801T0	PGTG_15628T0	*
2	3	1	PSTG_06697T0	PGTG_15713T0,PGTG_18176T0	*
2	4	0.25	PSTG_16765T0	PGTG_15777T0,PGTG_22600T0,PGTG_18252T0	*
2	2	1	PSTG_18486T0	PGTG_15897T0	*
2	2	1	PSTG_07056T0	PGTG_15912T0	*
2	4	0.25	PSTG_06366T0,PSTG_06367T0	PGTG_16027T0,PGTG_12675T0	*
2	3	0.423	PSTG_13913T0,PSTG_13922T0	PGTG_16075T0	*
2	4	0.191	PSTG_14726T0,PSTG_14794T0	PGTG_16236T0,PGTG_21875T0	*
2	2	1	PSTG_02326T0	PGTG_16303T0	*
2	2	1	PSTG_10221T0	PGTG_16491T0	*
2	4	0.5	PSTG_07184T0,PSTG_09514T0	PGTG_16569T0,PGTG_03898T0	*
2	4	0.191	PSTG_08473T0,PSTG_08474T0	PGTG_16615T0,PGTG_16618T0	*
2	2	1	PSTG_07399T0	PGTG_16836T0	*
2	5	0.142	PSTG_01920T0,PSTG_04011T0	PGTG_17002T0,PGTG_05675T1,PGTG_05675T0	*
2	2	1	PSTG_11771T0	PGTG_17314T0	*
2	3	0.423	PSTG_01930T0,PSTG_15106T0	PGTG_17335T0	*
2	3	0.423	PSTG_08452T0	PGTG_17351T0,PGTG_17356T0	*
2	3	0.423	PSTG_01861T0	PGTG_17519T0,PGTG_17518T0	*
2	5	0.101	PSTG_12743T0,PSTG_12744T0,PSTG_11264T0	PGTG_17940T0,PGTG_17941T0	*
2	2	1	PSTG_01477T0	PGTG_18244T0	*
2	4	0.191	PSTG_11105T0,PSTG_11109T0	PGTG_18313T0,PGTG_22558T0	*
2	3	0.423	PSTG_00027T0,PSTG_09517T0	PGTG_18420T0	*
2	4	0.164	PSTG_07610T0,PSTG_14390T0,PSTG_07611T0	PGTG_18464T0	*
2	4	0.36	PSTG_01747T0,PSTG_01748T0	PGTG_18770T0,PGTG_13045T0	*
2	2	1	PSTG_16439T0	PGTG_18859T0	*
2	5	0.11	PSTG_12222T0,PSTG_12230T0,PSTG_12233T0	PGTG_19146T0,PGTG_21720T0	*
2	2	1	PSTG_02725T0	PGTG_19298T0	*
2	3	0.423	PSTG_08065T0,PSTG_14633T0	PGTG_19319T0	*
2	4	0.646	PSTG_05494T0,PSTG_07493T0	PGTG_19462T0,PGTG_10535T0	*
2	4	0.36	PSTG_12516T0,PSTG_12534T0	PGTG_19549T0,PGTG_05039T0	*
2	3	0.423	PSTG_15956T0	PGTG_19781T0,PGTG_21280T0	*
2	4	0.191	PSTG_00940T0,PSTG_00942T0	PGTG_19929T0,PGTG_00743T0	*
2	4	0.5	PSTG_06054T0,PSTG_06786T0	PGTG_19985T0,PGTG_00014T0	*
2	4	0.36	PSTG_03899T0,PSTG_03900T0	PGTG_20263T0,PGTG_18988T0	*
2	5	0.142	PSTG_06647T0,PSTG_06664T0	PGTG_20293T0,PGTG_15823T0,PGTG_15819T0	*
2	3	0.423	PSTG_03870T0,PSTG_13734T0	PGTG_20570T0	*
2	3	0.423	PSTG_09888T0,PSTG_12972T0	PGTG_20727T0	*
2	4	0.191	PSTG_08511T0,PSTG_09595T0	PGTG_20745T0,PGTG_01604T0	*
2	3	1	PSTG_02722T0,PSTG_06636T0	PGTG_21114T0	*
2	3	1	PSTG_13680T0,PSTG_13684T0	PGTG_21161T0	*
2	3	1	PSTG_07966T0,PSTG_12571T0	PGTG_21271T0	*
2	3	1	PSTG_11079T0,PSTG_11095T0	PGTG_21404T0	*
2	2	1	PSTG_02457T0	PGTG_21546T0	*
2	3	1	PSTG_07677T0,PSTG_16371T0	PGTG_21578T0	*
2	3	1	PSTG_15786T0	PGTG_21625T0,PGTG_21625T1	*
2	4	0.191	PSTG_08765T0,PSTG_09591T0	PGTG_21649T0,PGTG_10135T0	*
2	3	0.423	PSTG_02867T0,PSTG_03091T0	PGTG_21902T0	*
2	2	1	PSTG_12812T0	PGTG_22058T0	*
2	3	1	PSTG_06684T0	PGTG_22235T0,PGTG_22544T0	*
2	4	0.224	PSTG_11349T0	PGTG_22248T0,PGTG_19287T0,PGTG_06390T0	*
2	2	1	PSTG_01772T0	PGTG_22297T0	*
2	3	0.423	PSTG_06305T0,PSTG_17479T0	PGTG_22310T0	*
2	2	1	PSTG_07561T0	PGTG_22354T0	*
2	2	1	PSTG_08237T0	PGTG_22381T0	*
2	4	0.191	PSTG_06479T0,PSTG_14682T0	PGTG_22620T0,PGTG_13017T0	*
1	1	0	*	PGTG_22780T0	*
1	1	0	*	PGTG_22692T0	*
1	1	0	*	PGTG_22673T0	*
1	1	0	*	PGTG_22671T0	*
1	1	0	*	PGTG_22630T0	*
1	1	0	*	PGTG_22616T0	*
1	1	0	*	PGTG_22504T0	*
1	1	0	*	PGTG_22479T0	*
1	1	0	*	PGTG_22469T0	*
1	1	0	*	PGTG_22451T0	*
1	1	0	*	PGTG_22447T0	*
1	1	0	*	PGTG_22424T0	*
1	1	0	*	PGTG_22414T0	*
1	1	0	*	PGTG_22382T0	*
1	2	2	*	PGTG_22364T0,PGTG_22364T1	*
1	1	0	*	PGTG_22261T0	*
1	2	2	*	PGTG_22256T0,PGTG_22702T0	*
1	1	0	*	PGTG_22204T0	*
1	1	0	*	PGTG_22198T0	*
1	2	2	*	PGTG_22154T0,PGTG_22154T1	*
1	2	2	*	PGTG_22132T0,PGTG_22132T1	*
1	2	2	*	PGTG_22097T0,PGTG_22802T0	*
1	1	0	*	PGTG_22089T0	*
1	1	0	*	PGTG_22053T0	*
1	1	0	*	PGTG_22009T0	*
1	1	0	*	PGTG_21931T0	*
1	1	0	*	PGTG_21872T0	*
1	1	0	*	PGTG_21869T0	*
1	1	0	*	PGTG_21825T0	*
1	1	0	*	PGTG_21824T0	*
1	1	0	*	PGTG_21772T0	*
1	1	0	*	PGTG_21742T0	*
1	1	0	*	PGTG_21728T0	*
1	1	0	*	PGTG_21714T0	*
1	1	0	*	PGTG_21709T0	*
1	1	0	*	PGTG_21698T0	*
1	1	0	*	PGTG_21686T0	*
1	2	2	*	PGTG_21664T0,PGTG_22573T0	*
1	1	0	*	PGTG_21661T0	*
1	1	0	*	PGTG_21605T0	*
1	1	0	*	PGTG_21571T0	*
1	1	0	*	PGTG_21540T0	*
1	1	0	*	PGTG_21536T0	*
1	1	0	*	PGTG_21523T0	*
1	1	0	*	PGTG_21515T0	*
1	1	0	*	PGTG_21505T0	*
1	1	0	*	PGTG_21491T0	*
1	1	0	*	PGTG_21482T0	*
1	1	0	*	PGTG_21450T0	*
1	1	0	*	PGTG_21446T0	*
1	1	0	*	PGTG_21441T0	*
1	1	0	*	PGTG_21423T0	*
1	1	0	*	PGTG_21402T0	*
1	1	0	*	PGTG_21395T0	*
1	1	0	*	PGTG_21349T0	*
1	1	0	*	PGTG_21331T0	*
1	1	0	*	PGTG_21295T0	*
1	1	0	*	PGTG_21260T0	*
1	1	0	*	PGTG_21256T0	*
1	2	2	*	PGTG_21185T0,PGTG_21665T0	*
1	1	0	*	PGTG_21139T0	*
1	1	0	*	PGTG_21113T0	*
1	1	0	*	PGTG_21095T0	*
1	1	0	*	PGTG_21021T0	*
1	1	0	*	PGTG_21005T0	*
1	1	0	*	PGTG_21003T0	*
1	1	0	*	PGTG_20907T0	*
1	2	2	*	PGTG_20882T0,PGTG_20883T0	*
1	1	0	*	PGTG_20854T0	*
1	1	0	*	PGTG_20840T0	*
1	1	0	*	PGTG_20777T0	*
1	1	0	*	PGTG_20776T0	*
1	1	0	*	PGTG_20761T0	*
1	1	0	*	PGTG_20713T0	*
1	2	2	*	PGTG_20654T0,PGTG_20658T0	*
1	1	0	*	PGTG_20653T0	*
1	2	2	*	PGTG_20636T0,PGTG_21929T0	*
1	1	0	*	PGTG_20621T0	*
1	1	0	*	PGTG_20542T0	*
1	1	0	*	PGTG_20522T0	*
1	1	0	*	PGTG_20260T0	*
1	1	0	*	PGTG_20224T0	*
1	1	0	*	PGTG_20170T0	*
1	2	2	*	PGTG_20021T0,PGTG_20022T0	*
1	1	0	*	PGTG_19815T0	*
1	2	2	*	PGTG_19797T0,PGTG_19808T0	*
1	1	0	*	PGTG_19778T0	*
1	1	0	*	PGTG_19639T0	*
1	2	2	*	PGTG_19592T0,PGTG_19595T0	*
1	1	0	*	PGTG_19482T0	*
1	1	0	*	PGTG_19271T0	*
1	1	0	*	PGTG_19233T0	*
1	2	2	*	PGTG_19116T0,PGTG_19118T0	*
1	1	0	*	PGTG_19032T0	*
1	2	2	*	PGTG_18983T0,PGTG_20261T0	*
1	2	2	*	PGTG_18958T0,PGTG_22768T0	*
1	1	0	*	PGTG_18604T0	*
1	1	0	*	PGTG_18581T0	*
1	1	0	*	PGTG_18541T0	*
1	2	2	*	PGTG_18360T0,PGTG_18361T0	*
1	2	2	*	PGTG_18304T0,PGTG_22760T0	*
1	1	0	*	PGTG_18269T0	*
1	1	0	*	PGTG_18169T0	*
1	1	0	*	PGTG_18160T0	*
1	1	0	*	PGTG_18158T0	*
1	2	2	*	PGTG_18155T0,PGTG_22241T0	*
1	1	0	*	PGTG_18104T0	*
1	1	0	*	PGTG_17939T0	*
1	1	0	*	PGTG_17821T0	*
1	1	0	*	PGTG_17817T0	*
1	1	0	*	PGTG_17805T0	*
1	1	0	*	PGTG_17718T0	*
1	1	0	*	PGTG_17589T0	*
1	1	0	*	PGTG_17585T0	*
1	1	0	*	PGTG_17539T0	*
1	1	0	*	PGTG_17537T0	*
1	1	0	*	PGTG_17514T0	*
1	1	0	*	PGTG_17472T0	*
1	2	2	*	PGTG_17462T0,PGTG_22464T0	*
1	2	2	*	PGTG_17459T0,PGTG_22589T0	*
1	1	0	*	PGTG_17454T0	*
1	1	0	*	PGTG_17452T0	*
1	1	0	*	PGTG_17373T0	*
1	1	0	*	PGTG_17364T0	*
1	1	0	*	PGTG_17359T0	*
1	2	2	*	PGTG_17319T0,PGTG_17320T0	*
1	2	2	*	PGTG_17308T0,PGTG_17311T0	*
1	1	0	*	PGTG_17295T0	*
1	1	0	*	PGTG_17233T0	*
1	1	0	*	PGTG_17174T0	*
1	1	0	*	PGTG_17162T0	*
1	2	2	*	PGTG_17130T0,PGTG_17131T0	*
1	1	0	*	PGTG_17082T0	*
1	1	0	*	PGTG_16750T0	*
1	2	2	*	PGTG_16722T0,PGTG_16725T0	*
1	2	2	*	PGTG_16719T0,PGTG_22383T0	*
1	1	0	*	PGTG_16663T0	*
1	2	2	*	PGTG_16638T0,PGTG_22478T0	*
1	1	0	*	PGTG_16635T0	*
1	1	0	*	PGTG_16620T0	*
1	1	0	*	PGTG_16619T0	*
1	1	0	*	PGTG_16597T0	*
1	1	0	*	PGTG_16564T0	*
1	1	0	*	PGTG_16513T0	*
1	1	0	*	PGTG_16483T0	*
1	1	0	*	PGTG_16442T0	*
1	1	0	*	PGTG_16237T0	*
1	1	0	*	PGTG_16215T0	*
1	1	0	*	PGTG_16189T0	*
1	1	0	*	PGTG_16158T0	*
1	2	2	*	PGTG_16149T0,PGTG_22683T0	*
1	2	2	*	PGTG_16146T0,PGTG_22681T0	*
1	2	2	*	PGTG_16142T0,PGTG_19228T0	*
1	2	2	*	PGTG_16141T0,PGTG_19227T0	*
1	1	0	*	PGTG_16128T0	*
1	1	0	*	PGTG_16108T0	*
1	2	2	*	PGTG_16021T0,PGTG_19824T0	*
1	1	0	*	PGTG_15963T0	*
1	1	0	*	PGTG_15944T0	*
1	1	0	*	PGTG_15926T0	*
1	1	0	*	PGTG_15918T0	*
1	1	0	*	PGTG_15871T0	*
1	1	0	*	PGTG_15858T0	*
1	2	2	*	PGTG_15839T0,PGTG_19439T0	*
1	2	2	*	PGTG_15834T0,PGTG_19433T0	*
1	1	0	*	PGTG_15774T0	*
1	1	0	*	PGTG_15767T0	*
1	1	0	*	PGTG_15715T0	*
1	1	0	*	PGTG_15639T0	*
1	1	0	*	PGTG_15624T0	*
1	1	0	*	PGTG_15518T0	*
1	2	2	*	PGTG_15511T0,PGTG_22208T0	*
1	1	0	*	PGTG_15507T0	*
1	1	0	*	PGTG_15476T0	*
1	1	0	*	PGTG_15466T0	*
1	1	0	*	PGTG_15459T0	*
1	1	0	*	PGTG_15344T0	*
1	2	2	*	PGTG_15339T0,PGTG_17744T0	*
1	3	0.667	*	PGTG_15332T0,PGTG_15337T0,PGTG_17747T0	*
1	1	0	*	PGTG_15293T0	*
1	1	0	*	PGTG_15239T0	*
1	2	2	*	PGTG_15150T0,PGTG_15151T0	*
1	1	0	*	PGTG_15029T0	*
1	1	0	*	PGTG_15024T0	*
1	1	0	*	PGTG_14989T0	*
1	1	0	*	PGTG_14987T0	*
1	2	2	*	PGTG_14967T0,PGTG_16160T0	*
1	1	0	*	PGTG_14904T0	*
1	1	0	*	PGTG_14899T0	*
1	2	2	*	PGTG_14887T0,PGTG_22527T0	*
1	1	0	*	PGTG_14823T0	*
1	1	0	*	PGTG_14812T0	*
1	1	0	*	PGTG_14771T0	*
1	1	0	*	PGTG_14764T0	*
1	2	2	*	PGTG_14730T0,PGTG_14730T1	*
1	1	0	*	PGTG_14696T0	*
1	1	0	*	PGTG_14695T0	*
1	1	0	*	PGTG_14605T0	*
1	1	0	*	PGTG_14465T0	*
1	1	0	*	PGTG_14443T0	*
1	1	0	*	PGTG_14369T0	*
1	2	2	*	PGTG_14248T0,PGTG_19461T0	*
1	1	0	*	PGTG_14245T0	*
1	1	0	*	PGTG_14183T0	*
1	1	0	*	PGTG_14033T0	*
1	1	0	*	PGTG_14023T0	*
1	2	2	*	PGTG_13872T0,PGTG_21522T0	*
1	2	2	*	PGTG_13827T0,PGTG_13829T0	*
1	2	2	*	PGTG_13824T0,PGTG_13825T0	*
1	1	0	*	PGTG_13816T0	*
1	2	2	*	PGTG_13810T0,PGTG_17444T0	*
1	1	0	*	PGTG_13775T0	*
1	2	2	*	PGTG_13574T0,PGTG_22006T0	*
1	1	0	*	PGTG_13547T0	*
1	1	0	*	PGTG_13544T0	*
1	1	0	*	PGTG_13507T0	*
1	2	2	*	PGTG_13452T0,PGTG_21997T0	*
1	1	0	*	PGTG_13442T0	*
1	1	0	*	PGTG_13434T0	*
1	1	0	*	PGTG_13274T0	*
1	1	0	*	PGTG_13173T0	*
1	2	2	*	PGTG_13110T0,PGTG_21952T0	*
1	2	2	*	PGTG_13089T0,PGTG_19541T0	*
1	1	0	*	PGTG_13055T0	*
1	1	0	*	PGTG_12877T0	*
1	1	0	*	PGTG_12870T0	*
1	1	0	*	PGTG_12847T0	*
1	1	0	*	PGTG_12845T0	*
1	1	0	*	PGTG_12844T0	*
1	1	0	*	PGTG_12700T0	*
1	1	0	*	PGTG_12691T0	*
1	1	0	*	PGTG_12615T0	*
1	1	0	*	PGTG_12536T0	*
1	1	0	*	PGTG_12533T0	*
1	1	0	*	PGTG_12373T0	*
1	1	0	*	PGTG_12325T0	*
1	1	0	*	PGTG_12294T0	*
1	1	0	*	PGTG_12269T0	*
1	1	0	*	PGTG_12230T0	*
1	1	0	*	PGTG_12223T0	*
1	1	0	*	PGTG_12214T0	*
1	2	2	*	PGTG_12208T0,PGTG_12208T1	*
1	1	0	*	PGTG_12153T0	*
1	1	0	*	PGTG_12132T0	*
1	1	0	*	PGTG_11973T0	*
1	1	0	*	PGTG_11913T0	*
1	1	0	*	PGTG_11830T0	*
1	1	0	*	PGTG_11806T0	*
1	1	0	*	PGTG_11791T0	*
1	4	0.293	*	PGTG_11761T0,PGTG_22583T0,PGTG_18485T0,PGTG_18482T0	*
1	1	0	*	PGTG_11701T0	*
1	1	0	*	PGTG_11672T0	*
1	1	0	*	PGTG_11475T0	*
1	1	0	*	PGTG_11457T0	*
1	1	0	*	PGTG_11407T1	*
1	1	0	*	PGTG_11330T0	*
1	2	2	*	PGTG_11260T0,PGTG_14039T0	*
1	2	2	*	PGTG_11199T0,PGTG_21760T0	*
1	1	0	*	PGTG_11183T0	*
1	1	0	*	PGTG_11182T0	*
1	1	0	*	PGTG_11179T0	*
1	1	0	*	PGTG_11079T0	*
1	1	0	*	PGTG_10958T0	*
1	1	0	*	PGTG_10804T0	*
1	2	2	*	PGTG_10739T0,PGTG_14999T0	*
1	1	0	*	PGTG_10710T0	*
1	1	0	*	PGTG_10676T0	*
1	2	2	*	PGTG_10646T0,PGTG_19621T0	*
1	1	0	*	PGTG_10641T0	*
1	1	0	*	PGTG_10581T0	*
1	1	0	*	PGTG_10460T0	*
1	1	0	*	PGTG_10413T0	*
1	2	2	*	PGTG_10355T0,PGTG_19115T0	*
1	1	0	*	PGTG_10332T0	*
1	1	0	*	PGTG_10310T0	*
1	1	0	*	PGTG_10268T0	*
1	1	0	*	PGTG_10226T0	*
1	1	0	*	PGTG_10183T0	*
1	1	0	*	PGTG_10147T0	*
1	1	0	*	PGTG_10140T0	*
1	2	2	*	PGTG_10090T1,PGTG_10095T0	*
1	1	0	*	PGTG_10067T0	*
1	2	2	*	PGTG_10057T0,PGTG_12095T0	*
1	1	0	*	PGTG_10026T0	*
1	1	0	*	PGTG_09996T0	*
1	1	0	*	PGTG_09989T0	*
1	1	0	*	PGTG_09980T0	*
1	1	0	*	PGTG_09961T0	*
1	1	0	*	PGTG_09947T0	*
1	1	0	*	PGTG_09935T0	*
1	2	2	*	PGTG_09925T0,PGTG_09926T0	*
1	1	0	*	PGTG_09787T0	*
1	1	0	*	PGTG_09757T0	*
1	1	0	*	PGTG_09658T0	*
1	1	0	*	PGTG_09615T0	*
1	1	0	*	PGTG_09597T0	*
1	1	0	*	PGTG_09592T0	*
1	1	0	*	PGTG_09586T0	*
1	2	2	*	PGTG_09560T0,PGTG_09561T0	*
1	1	0	*	PGTG_09555T0	*
1	1	0	*	PGTG_09554T0	*
1	1	0	*	PGTG_09549T0	*
1	2	2	*	PGTG_09535T0,PGTG_15477T0	*
1	2	2	*	PGTG_09529T0,PGTG_18368T0	*
1	2	2	*	PGTG_09524T0,PGTG_10417T0	*
1	3	0.667	*	PGTG_09402T0,PGTG_11517T0,PGTG_11516T0	*
1	1	0	*	PGTG_09299T0	*
1	1	0	*	PGTG_09289T0	*
1	2	2	*	PGTG_09272T0,PGTG_16911T0	*
1	2	2	*	PGTG_09265T0,PGTG_22684T0	*
1	1	0	*	PGTG_09258T0	*
1	1	0	*	PGTG_09204T0	*
1	1	0	*	PGTG_08909T0	*
1	1	0	*	PGTG_08801T0	*
1	1	0	*	PGTG_08762T0	*
1	1	0	*	PGTG_08719T0	*
1	1	0	*	PGTG_08682T0	*
1	1	0	*	PGTG_08660T0	*
1	2	2	*	PGTG_08615T0,PGTG_14511T0	*
1	1	0	*	PGTG_08572T1	*
1	2	2	*	PGTG_08555T0,PGTG_12973T0	*
1	1	0	*	PGTG_08535T0	*
1	2	2	*	PGTG_08529T0,PGTG_08533T0	*
1	1	0	*	PGTG_08461T0	*
1	2	2	*	PGTG_08445T0,PGTG_08452T0	*
1	4	0.5	*	PGTG_08431T0,PGTG_08434T0,PGTG_08433T0,PGTG_08432T0	*
1	1	0	*	PGTG_08423T0	*
1	1	0	*	PGTG_08413T0	*
1	1	0	*	PGTG_08404T0	*
1	1	0	*	PGTG_08348T0	*
1	2	2	*	PGTG_08320T0,PGTG_08320T1	*
1	1	0	*	PGTG_08303T0	*
1	1	0	*	PGTG_08270T0	*
1	1	0	*	PGTG_08228T0	*
1	1	0	*	PGTG_08114T0	*
1	1	0	*	PGTG_08099T0	*
1	1	0	*	PGTG_08059T0	*
1	1	0	*	PGTG_08043T0	*
1	2	2	*	PGTG_07990T0,PGTG_08000T0	*
1	1	0	*	PGTG_07948T0	*
1	1	0	*	PGTG_07934T0	*
1	1	0	*	PGTG_07933T0	*
1	1	0	*	PGTG_07873T0	*
1	1	0	*	PGTG_07872T0	*
1	1	0	*	PGTG_07845T0	*
1	1	0	*	PGTG_07828T0	*
1	1	0	*	PGTG_07655T0	*
1	1	0	*	PGTG_07629T0	*
1	1	0	*	PGTG_07618T0	*
1	2	2	*	PGTG_07606T0,PGTG_07654T0	*
1	2	2	*	PGTG_07547T0,PGTG_17304T0	*
1	1	0	*	PGTG_07529T0	*
1	1	0	*	PGTG_07526T0	*
1	1	0	*	PGTG_07522T0	*
1	2	2	*	PGTG_07512T0,PGTG_12519T0	*
1	1	0	*	PGTG_07408T0	*
1	1	0	*	PGTG_07400T0	*
1	1	0	*	PGTG_07312T0	*
1	1	0	*	PGTG_07271T0	*
1	1	0	*	PGTG_07200T0	*
1	1	0	*	PGTG_07193T0	*
1	1	0	*	PGTG_07191T0	*
1	2	2	*	PGTG_07173T0,PGTG_10672T0	*
1	1	0	*	PGTG_07156T0	*
1	1	0	*	PGTG_07141T0	*
1	3	2	*	PGTG_07070T0,PGTG_07072T0,PGTG_07071T0	*
1	1	0	*	PGTG_07058T0	*
1	1	0	*	PGTG_07032T0	*
1	1	0	*	PGTG_07018T0	*
1	1	0	*	PGTG_06968T0	*
1	1	0	*	PGTG_06913T0	*
1	1	0	*	PGTG_06896T0	*
1	1	0	*	PGTG_06807T0	*
1	1	0	*	PGTG_06688T0	*
1	1	0	*	PGTG_06650T0	*
1	1	0	*	PGTG_06552T0	*
1	1	0	*	PGTG_06533T0	*
1	1	0	*	PGTG_06525T0	*
1	1	0	*	PGTG_06504T0	*
1	1	0	*	PGTG_06486T0	*
1	2	2	*	PGTG_06482T0,PGTG_22232T0	*
1	2	2	*	PGTG_06435T0,PGTG_13967T0	*
1	1	0	*	PGTG_06400T0	*
1	1	0	*	PGTG_06306T0	*
1	1	0	*	PGTG_06301T0	*
1	1	0	*	PGTG_06294T0	*
1	1	0	*	PGTG_06244T0	*
1	1	0	*	PGTG_06241T0	*
1	1	0	*	PGTG_06206T0	*
1	1	0	*	PGTG_06170T0	*
1	1	0	*	PGTG_05994T0	*
1	1	0	*	PGTG_05846T0	*
1	1	0	*	PGTG_05793T0	*
1	1	0	*	PGTG_05791T0	*
1	2	2	*	PGTG_05752T0,PGTG_16868T0	*
1	1	0	*	PGTG_05679T0	*
1	1	0	*	PGTG_05605T0	*
1	1	0	*	PGTG_05579T0	*
1	3	0.667	*	PGTG_05462T0,PGTG_05583T0,PGTG_08349T0	*
1	1	0	*	PGTG_05374T0	*
1	1	0	*	PGTG_05250T0	*
1	1	0	*	PGTG_05166T0	*
1	2	2	*	PGTG_05119T0,PGTG_05118T0	*
1	1	0	*	PGTG_05111T0	*
1	1	0	*	PGTG_05062T0	*
1	1	0	*	PGTG_05019T0	*
1	1	0	*	PGTG_04993T0	*
1	1	0	*	PGTG_04955T0	*
1	1	0	*	PGTG_04944T0	*
1	2	2	*	PGTG_04931T0,PGTG_18818T0	*
1	2	2	*	PGTG_04898T0,PGTG_04903T0	*
1	1	0	*	PGTG_04719T0	*
1	1	0	*	PGTG_04683T0	*
1	2	2	*	PGTG_04664T0,PGTG_04665T0	*
1	1	0	*	PGTG_04563T0	*
1	1	0	*	PGTG_04502T0	*
1	1	0	*	PGTG_04408T0	*
1	1	0	*	PGTG_04358T0	*
1	1	0	*	PGTG_04256T0	*
1	1	0	*	PGTG_04249T0	*
1	2	2	*	PGTG_04239T0,PGTG_08271T0	*
1	1	0	*	PGTG_04212T0	*
1	1	0	*	PGTG_04117T0	*
1	1	0	*	PGTG_04088T0	*
1	1	0	*	PGTG_04084T0	*
1	1	0	*	PGTG_04046T0	*
1	1	0	*	PGTG_04033T0	*
1	1	0	*	PGTG_04028T0	*
1	1	0	*	PGTG_04025T0	*
1	2	2	*	PGTG_04019T0,PGTG_19956T0	*
1	1	0	*	PGTG_03997T0	*
1	1	0	*	PGTG_03987T0	*
1	2	2	*	PGTG_03944T0,PGTG_19707T0	*
1	2	2	*	PGTG_03939T0,PGTG_03940T0	*
1	1	0	*	PGTG_03915T0	*
1	1	0	*	PGTG_03833T0	*
1	1	0	*	PGTG_03650T0	*
1	1	0	*	PGTG_03590T0	*
1	1	0	*	PGTG_03582T0	*
1	2	2	*	PGTG_03547T0,PGTG_03548T0	*
1	1	0	*	PGTG_03544T0	*
1	1	0	*	PGTG_03533T0	*
1	2	2	*	PGTG_03473T0,PGTG_03478T0	*
1	2	2	*	PGTG_03433T0,PGTG_03441T0	*
1	2	2	*	PGTG_03422T0,PGTG_05772T0	*
1	1	0	*	PGTG_03370T0	*
1	1	0	*	PGTG_03335T0	*
1	1	0	*	PGTG_03333T0	*
1	1	0	*	PGTG_03309T0	*
1	1	0	*	PGTG_03270T0	*
1	1	0	*	PGTG_03234T0	*
1	1	0	*	PGTG_03185T0	*
1	1	0	*	PGTG_03177T0	*
1	1	0	*	PGTG_03166T0	*
1	1	0	*	PGTG_03128T0	*
1	1	0	*	PGTG_03112T0	*
1	1	0	*	PGTG_03060T0	*
1	1	0	*	PGTG_02988T0	*
1	3	0.667	*	PGTG_02819T0,PGTG_04047T0,PGTG_02829T0	*
1	2	2	*	PGTG_02686T0,PGTG_20855T0	*
1	1	0	*	PGTG_02679T0	*
1	1	0	*	PGTG_02669T0	*
1	2	2	*	PGTG_02584T0,PGTG_02585T0	*
1	2	2	*	PGTG_02569T0,PGTG_02570T0	*
1	2	2	*	PGTG_02549T0,PGTG_21223T0	*
1	2	2	*	PGTG_02511T0,PGTG_02512T0	*
1	2	2	*	PGTG_02490T0,PGTG_17036T0	*
1	1	0	*	PGTG_02463T0	*
1	1	0	*	PGTG_02343T0	*
1	1	0	*	PGTG_02267T0	*
1	1	0	*	PGTG_02185T0	*
1	1	0	*	PGTG_02138T0	*
1	1	0	*	PGTG_02118T0	*
1	2	2	*	PGTG_02109T0,PGTG_05670T0	*
1	1	0	*	PGTG_02083T0	*
1	2	2	*	PGTG_01934T0,PGTG_15520T0	*
1	2	2	*	PGTG_01875T0,PGTG_02603T0	*
1	1	0	*	PGTG_01822T0	*
1	2	2	*	PGTG_01799T0,PGTG_02359T0	*
1	1	0	*	PGTG_01778T0	*
1	2	2	*	PGTG_01702T0,PGTG_01705T0	*
1	1	0	*	PGTG_01679T0	*
1	1	0	*	PGTG_01678T0	*
1	1	0	*	PGTG_01666T0	*
1	1	0	*	PGTG_01644T0	*
1	1	0	*	PGTG_01417T0	*
1	2	2	*	PGTG_01414T0,PGTG_20714T0	*
1	1	0	*	PGTG_01392T0	*
1	1	0	*	PGTG_01374T0	*
1	1	0	*	PGTG_01225T0	*
1	1	0	*	PGTG_01202T0	*
1	1	0	*	PGTG_01186T0	*
1	1	0	*	PGTG_01147T0	*
1	2	2	*	PGTG_01104T0,PGTG_13187T0	*
1	1	0	*	PGTG_01083T0	*
1	1	0	*	PGTG_01050T0	*
1	2	2	*	PGTG_01023T0,PGTG_20667T0	*
1	1	0	*	PGTG_00976T0	*
1	1	0	*	PGTG_00973T0	*
1	1	0	*	PGTG_00972T0	*
1	2	2	*	PGTG_00968T0,PGTG_19636T0	*
1	1	0	*	PGTG_00924T0	*
1	1	0	*	PGTG_00896T0	*
1	1	0	*	PGTG_00809T0	*
1	2	2	*	PGTG_00789T0,PGTG_12907T0	*
1	2	2	*	PGTG_00764T0,PGTG_20656T0	*
1	1	0	*	PGTG_00762T0	*
1	1	0	*	PGTG_00724T0	*
1	4	2	*	PGTG_00637T0,PGTG_08911T0,PGTG_00641T0,PGTG_00639T0	*
1	2	2	*	PGTG_00628T0,PGTG_00628T1	*
1	1	0	*	PGTG_00572T0	*
1	1	0	*	PGTG_00571T0	*
1	1	0	*	PGTG_00523T0	*
1	2	2	*	PGTG_00521T0,PGTG_03113T0	*
1	1	0	*	PGTG_00501T0	*
1	1	0	*	PGTG_00343T0	*
1	2	2	*	PGTG_00229T0,PGTG_05391T0	*
1	1	0	*	PGTG_00194T0	*
1	1	0	*	PGTG_00184T0	*
1	1	0	*	PGTG_00166T0	*
1	1	0	*	PGTG_00086T0	*
1	1	0	*	PGTG_00045T0	*
1	1	0	*	PGTG_00005T0	*
1	1	0	*	*	PTTG_00080T0
1	1	0	*	*	PTTG_00292T0
1	1	0	*	*	PTTG_00376T0
1	1	0	*	*	PTTG_00672T0
1	1	0	*	*	PTTG_00880T0
1	1	0	*	*	PTTG_01130T0
1	2	2	*	*	PTTG_01155T0,PTTG_05687T0
1	1	0	*	*	PTTG_01189T0
1	1	0	*	*	PTTG_01334T0
1	1	0	*	*	PTTG_01340T0
1	1	0	*	*	PTTG_01364T0
1	1	0	*	*	PTTG_01365T0
1	2	2	*	*	PTTG_01377T0,PTTG_10342T0
1	1	0	*	*	PTTG_01378T0
1	1	0	*	*	PTTG_01489T0
1	1	0	*	*	PTTG_01513T0
1	1	0	*	*	PTTG_01527T0
1	1	0	*	*	PTTG_01681T0
1	2	2	*	*	PTTG_01757T0,PTTG_09270T0
1	1	0	*	*	PTTG_01781T0
1	1	0	*	*	PTTG_01822T0
1	1	0	*	*	PTTG_01986T0
1	1	0	*	*	PTTG_02075T0
1	1	0	*	*	PTTG_02087T0
1	1	0	*	*	PTTG_02175T1
1	1	0	*	*	PTTG_02411T0
1	2	2	*	*	PTTG_02548T0,PTTG_03008T0
1	1	0	*	*	PTTG_02615T0
1	2	2	*	*	PTTG_02634T0,PTTG_27846T0
1	1	0	*	*	PTTG_02698T0
1	1	0	*	*	PTTG_02825T0
1	2	2	*	*	PTTG_02917T0,PTTG_11512T0
1	1	0	*	*	PTTG_03007T1
1	1	0	*	*	PTTG_03010T0
1	1	0	*	*	PTTG_03093T0
1	2	2	*	*	PTTG_03102T0,PTTG_08859T0
1	1	0	*	*	PTTG_03249T0
1	1	0	*	*	PTTG_03367T0
1	1	0	*	*	PTTG_03496T0
1	1	0	*	*	PTTG_03510T0
1	1	0	*	*	PTTG_03595T0
1	1	0	*	*	PTTG_03717T0
1	1	0	*	*	PTTG_03725T0
1	1	0	*	*	PTTG_03782T0
1	1	0	*	*	PTTG_03917T0
1	2	2	*	*	PTTG_04005T0,PTTG_04005T1
1	1	0	*	*	PTTG_04053T0
1	1	0	*	*	PTTG_04104T0
1	1	0	*	*	PTTG_04382T0
1	1	0	*	*	PTTG_04501T0
1	1	0	*	*	PTTG_04578T0
1	1	0	*	*	PTTG_04712T0
1	1	0	*	*	PTTG_04939T0
1	2	2	*	*	PTTG_05004T0,PTTG_05004T1
1	2	2	*	*	PTTG_05047T0,PTTG_25190T0
1	1	0	*	*	PTTG_05048T0
1	2	2	*	*	PTTG_05097T0,PTTG_09419T0
1	1	0	*	*	PTTG_05202T0
1	1	0	*	*	PTTG_05228T0
1	1	0	*	*	PTTG_05378T0
1	1	0	*	*	PTTG_05448T0
1	2	2	*	*	PTTG_05697T0,PTTG_05699T0
1	1	0	*	*	PTTG_05886T0
1	1	0	*	*	PTTG_05896T0
1	1	0	*	*	PTTG_05912T0
1	1	0	*	*	PTTG_06073T0
1	1	0	*	*	PTTG_06241T0
1	1	0	*	*	PTTG_06276T0
1	1	0	*	*	PTTG_06324T0
1	1	0	*	*	PTTG_06384T0
1	1	0	*	*	PTTG_06439T0
1	1	0	*	*	PTTG_06526T0
1	1	0	*	*	PTTG_06591T0
1	1	0	*	*	PTTG_06722T0
1	1	0	*	*	PTTG_06733T0
1	1	0	*	*	PTTG_06784T0
1	1	0	*	*	PTTG_06788T0
1	1	0	*	*	PTTG_06895T0
1	1	0	*	*	PTTG_06968T0
1	1	0	*	*	PTTG_06973T0
1	1	0	*	*	PTTG_07105T0
1	1	0	*	*	PTTG_07175T0
1	1	0	*	*	PTTG_07261T0
1	1	0	*	*	PTTG_07374T0
1	1	0	*	*	PTTG_07395T0
1	1	0	*	*	PTTG_07569T0
1	1	0	*	*	PTTG_07733T0
1	1	0	*	*	PTTG_07752T0
1	1	0	*	*	PTTG_07958T0
1	1	0	*	*	PTTG_08049T0
1	1	0	*	*	PTTG_08069T0
1	1	0	*	*	PTTG_08149T0
1	1	0	*	*	PTTG_08256T1
1	1	0	*	*	PTTG_08323T0
1	1	0	*	*	PTTG_08334T0
1	1	0	*	*	PTTG_08397T0
1	1	0	*	*	PTTG_08417T0
1	1	0	*	*	PTTG_08424T0
1	1	0	*	*	PTTG_08463T0
1	1	0	*	*	PTTG_08580T0
1	1	0	*	*	PTTG_08704T0
1	1	0	*	*	PTTG_08811T0
1	1	0	*	*	PTTG_08984T0
1	1	0	*	*	PTTG_08990T0
1	1	0	*	*	PTTG_09042T0
1	1	0	*	*	PTTG_09449T0
1	1	0	*	*	PTTG_09620T0
1	1	0	*	*	PTTG_09674T0
1	2	2	*	*	PTTG_09706T0,PTTG_10813T0
1	1	0	*	*	PTTG_09853T0
1	1	0	*	*	PTTG_09935T0
1	1	0	*	*	PTTG_10059T0
1	2	2	*	*	PTTG_10064T0,PTTG_28961T0
1	1	0	*	*	PTTG_10080T0
1	1	0	*	*	PTTG_10137T0
1	2	2	*	*	PTTG_10298T0,PTTG_25442T0
1	1	0	*	*	PTTG_10480T0
1	1	0	*	*	PTTG_10504T0
1	1	0	*	*	PTTG_10690T0
1	2	2	*	*	PTTG_10764T0,PTTG_31003T0
1	1	0	*	*	PTTG_10998T0
1	1	0	*	*	PTTG_11639T0
1	3	0.667	*	*	PTTG_11646T0,PTTG_27769T0,PTTG_26097T0
1	1	0	*	*	PTTG_11661T0
1	1	0	*	*	PTTG_11670T0
1	2	2	*	*	PTTG_11719T0,PTTG_25250T0
1	1	0	*	*	PTTG_11739T0
1	1	0	*	*	PTTG_11788T0
1	2	2	*	*	PTTG_11804T1,PTTG_25816T0
1	1	0	*	*	PTTG_11816T0
1	1	0	*	*	PTTG_11846T0
1	1	0	*	*	PTTG_11850T0
1	1	0	*	*	PTTG_11853T0
1	1	0	*	*	PTTG_11856T0
1	1	0	*	*	PTTG_11878T0
1	1	0	*	*	PTTG_11899T0
1	1	0	*	*	PTTG_11900T0
1	1	0	*	*	PTTG_11923T0
1	1	0	*	*	PTTG_11935T0
1	1	0	*	*	PTTG_11936T0
1	1	0	*	*	PTTG_11963T0
1	1	0	*	*	PTTG_11974T0
1	1	0	*	*	PTTG_11983T0
1	1	0	*	*	PTTG_12010T0
1	1	0	*	*	PTTG_12066T0
1	2	2	*	*	PTTG_12080T0,PTTG_26588T0
1	1	0	*	*	PTTG_12097T0
1	1	0	*	*	PTTG_12125T0
1	1	0	*	*	PTTG_12133T0
1	1	0	*	*	PTTG_12139T0
1	1	0	*	*	PTTG_12155T0
1	1	0	*	*	PTTG_12156T0
1	1	0	*	*	PTTG_12157T0
1	1	0	*	*	PTTG_12184T0
1	1	0	*	*	PTTG_12208T0
1	1	0	*	*	PTTG_12230T0
1	1	0	*	*	PTTG_12232T0
1	2	2	*	*	PTTG_12274T0,PTTG_12274T1
1	1	0	*	*	PTTG_12287T0
1	2	2	*	*	PTTG_12333T0,PTTG_12333T1
1	1	0	*	*	PTTG_12335T0
1	1	0	*	*	PTTG_12336T0
1	2	2	*	*	PTTG_12397T0,PTTG_28779T0
1	1	0	*	*	PTTG_12427T0
1	1	0	*	*	PTTG_12431T0
1	1	0	*	*	PTTG_12434T0
1	1	0	*	*	PTTG_12457T0
1	1	0	*	*	PTTG_12514T0
1	1	0	*	*	PTTG_12522T0
1	1	0	*	*	PTTG_12548T0
1	2	2	*	*	PTTG_12568T0,PTTG_26988T0
1	1	0	*	*	PTTG_12641T0
1	1	0	*	*	PTTG_12649T0
1	1	0	*	*	PTTG_12657T0
1	1	0	*	*	PTTG_12713T0
1	1	0	*	*	PTTG_12751T0
1	1	0	*	*	PTTG_25077T0
1	3	0.667	*	*	PTTG_25102T0,PTTG_26581T0,PTTG_28512T0
1	1	0	*	*	PTTG_25108T0
1	1	0	*	*	PTTG_25119T0
1	2	2	*	*	PTTG_25133T0,PTTG_25133T1
1	1	0	*	*	PTTG_25175T0
1	1	0	*	*	PTTG_25237T0
1	1	0	*	*	PTTG_25257T0
1	2	2	*	*	PTTG_25262T0,PTTG_00503T0
1	1	0	*	*	PTTG_25292T0
1	1	0	*	*	PTTG_25333T0
1	1	0	*	*	PTTG_25337T0
1	1	0	*	*	PTTG_25350T0
1	2	2	*	*	PTTG_25353T0,PTTG_25354T0
1	1	0	*	*	PTTG_25355T0
1	1	0	*	*	PTTG_25357T0
1	1	0	*	*	PTTG_25386T0
1	1	0	*	*	PTTG_25395T0
1	1	0	*	*	PTTG_25405T0
1	1	0	*	*	PTTG_25470T0
1	1	0	*	*	PTTG_25534T0
1	2	2	*	*	PTTG_25540T0,PTTG_25542T0
1	1	0	*	*	PTTG_25561T0
1	2	2	*	*	PTTG_25565T0,PTTG_25568T0
1	1	0	*	*	PTTG_25566T0
1	1	0	*	*	PTTG_25569T0
1	1	0	*	*	PTTG_25570T0
1	1	0	*	*	PTTG_25608T0
1	1	0	*	*	PTTG_25623T0
1	1	0	*	*	PTTG_25630T0
1	1	0	*	*	PTTG_25635T0
1	2	2	*	*	PTTG_25653T0,PTTG_29460T0
1	1	0	*	*	PTTG_25683T0
1	1	0	*	*	PTTG_25773T0
1	1	0	*	*	PTTG_25799T0
1	2	2	*	*	PTTG_25810T0,PTTG_25811T0
1	1	0	*	*	PTTG_25812T0
1	1	0	*	*	PTTG_25817T0
1	2	2	*	*	PTTG_25825T0,PTTG_28987T0
1	1	0	*	*	PTTG_25868T0
1	1	0	*	*	PTTG_25920T0
1	1	0	*	*	PTTG_25921T0
1	3	0.667	*	*	PTTG_25922T0,PTTG_25926T0,PTTG_26417T0
1	1	0	*	*	PTTG_25925T0
1	1	0	*	*	PTTG_25944T0
1	1	0	*	*	PTTG_25954T0
1	1	0	*	*	PTTG_25959T0
1	1	0	*	*	PTTG_25970T0
1	2	2	*	*	PTTG_25977T0,PTTG_29582T0
1	1	0	*	*	PTTG_26011T0
1	1	0	*	*	PTTG_26055T0
1	1	0	*	*	PTTG_26058T0
1	1	0	*	*	PTTG_26059T0
1	1	0	*	*	PTTG_26167T0
1	1	0	*	*	PTTG_26178T0
1	1	0	*	*	PTTG_26225T0
1	1	0	*	*	PTTG_26236T0
1	1	0	*	*	PTTG_26256T0
1	1	0	*	*	PTTG_26265T0
1	1	0	*	*	PTTG_26329T0
1	1	0	*	*	PTTG_26357T0
1	1	0	*	*	PTTG_26361T0
1	1	0	*	*	PTTG_26367T0
1	2	2	*	*	PTTG_26371T0,PTTG_29474T0
1	2	2	*	*	PTTG_26416T0,PTTG_28409T0
1	1	0	*	*	PTTG_26457T0
1	1	0	*	*	PTTG_26467T0
1	1	0	*	*	PTTG_26498T0
1	1	0	*	*	PTTG_26502T0
1	1	0	*	*	PTTG_26503T0
1	2	2	*	*	PTTG_26516T0,PTTG_27471T0
1	2	2	*	*	PTTG_26528T0,PTTG_27419T0
1	1	0	*	*	PTTG_26533T0
1	1	0	*	*	PTTG_26537T0
1	2	2	*	*	PTTG_26541T0,PTTG_27589T0
1	1	0	*	*	PTTG_26551T0
1	1	0	*	*	PTTG_26567T0
1	1	0	*	*	PTTG_26617T1
1	1	0	*	*	PTTG_26637T0
1	1	0	*	*	PTTG_26662T0
1	1	0	*	*	PTTG_26693T0
1	2	2	*	*	PTTG_26701T0,PTTG_28950T0
1	1	0	*	*	PTTG_26716T0
1	1	0	*	*	PTTG_26724T0
1	1	0	*	*	PTTG_26752T0
1	1	0	*	*	PTTG_26761T0
1	2	2	*	*	PTTG_26766T0,PTTG_26766T1
1	1	0	*	*	PTTG_26781T0
1	1	0	*	*	PTTG_26786T0
1	1	0	*	*	PTTG_26820T0
1	1	0	*	*	PTTG_26849T0
1	2	2	*	*	PTTG_26851T0,PTTG_26897T0
1	1	0	*	*	PTTG_26854T0
1	1	0	*	*	PTTG_26882T0
1	1	0	*	*	PTTG_26886T0
1	1	0	*	*	PTTG_26993T0
1	1	0	*	*	PTTG_27023T0
1	1	0	*	*	PTTG_27024T0
1	1	0	*	*	PTTG_27064T0
1	1	0	*	*	PTTG_27099T0
1	1	0	*	*	PTTG_27112T0
1	2	2	*	*	PTTG_27192T0,PTTG_29614T0
1	1	0	*	*	PTTG_27221T0
1	1	0	*	*	PTTG_27222T0
1	1	0	*	*	PTTG_27225T0
1	1	0	*	*	PTTG_27227T0
1	1	0	*	*	PTTG_27277T0
1	1	0	*	*	PTTG_27308T0
1	1	0	*	*	PTTG_27310T0
1	1	0	*	*	PTTG_27399T0
1	2	2	*	*	PTTG_27417T0,PTTG_27683T0
1	1	0	*	*	PTTG_27425T0
1	1	0	*	*	PTTG_27442T0
1	1	0	*	*	PTTG_27485T0
1	1	0	*	*	PTTG_27490T0
1	1	0	*	*	PTTG_27500T0
1	2	2	*	*	PTTG_27510T0,PTTG_27510T1
1	1	0	*	*	PTTG_27521T0
1	1	0	*	*	PTTG_27527T0
1	1	0	*	*	PTTG_27529T0
1	1	0	*	*	PTTG_27545T0
1	1	0	*	*	PTTG_27573T0
1	1	0	*	*	PTTG_27590T0
1	1	0	*	*	PTTG_27591T0
1	1	0	*	*	PTTG_27608T0
1	1	0	*	*	PTTG_27669T0
1	1	0	*	*	PTTG_27670T0
1	1	0	*	*	PTTG_27691T0
1	1	0	*	*	PTTG_27710T0
1	1	0	*	*	PTTG_27737T0
1	1	0	*	*	PTTG_27779T0
1	1	0	*	*	PTTG_27799T0
1	1	0	*	*	PTTG_27814T0
1	1	0	*	*	PTTG_27897T0
1	1	0	*	*	PTTG_27904T0
1	1	0	*	*	PTTG_27933T0
1	1	0	*	*	PTTG_27969T0
1	1	0	*	*	PTTG_27976T0
1	2	2	*	*	PTTG_27980T0,PTTG_27980T1
1	1	0	*	*	PTTG_27988T0
1	1	0	*	*	PTTG_28006T0
1	1	0	*	*	PTTG_28016T0
1	1	0	*	*	PTTG_28066T0
1	1	0	*	*	PTTG_28326T0
1	1	0	*	*	PTTG_28327T0
1	1	0	*	*	PTTG_28329T0
1	1	0	*	*	PTTG_28347T0
1	1	0	*	*	PTTG_28361T0
1	1	0	*	*	PTTG_28412T0
1	2	2	*	*	PTTG_28442T0,PTTG_29730T0
1	1	0	*	*	PTTG_28461T0
1	1	0	*	*	PTTG_28466T0
1	1	0	*	*	PTTG_28506T0
1	1	0	*	*	PTTG_28532T0
1	1	0	*	*	PTTG_28601T0
1	1	0	*	*	PTTG_28610T0
1	1	0	*	*	PTTG_28703T0
1	1	0	*	*	PTTG_28749T0
1	1	0	*	*	PTTG_28915T0
1	2	2	*	*	PTTG_28974T0,PTTG_28975T0
1	1	0	*	*	PTTG_28995T0
1	1	0	*	*	PTTG_29065T0
1	1	0	*	*	PTTG_29071T0
1	1	0	*	*	PTTG_29082T0
1	1	0	*	*	PTTG_29088T0
1	1	0	*	*	PTTG_29095T0
1	1	0	*	*	PTTG_29118T0
1	1	0	*	*	PTTG_29121T0
1	1	0	*	*	PTTG_29128T0
1	1	0	*	*	PTTG_29130T0
1	1	0	*	*	PTTG_29161T0
1	1	0	*	*	PTTG_29256T0
1	1	0	*	*	PTTG_29330T0
1	2	2	*	*	PTTG_29387T0,PTTG_30209T0
1	2	2	*	*	PTTG_29439T0,PTTG_06923T0
1	1	0	*	*	PTTG_29496T0
1	1	0	*	*	PTTG_29533T0
1	2	2	*	*	PTTG_29534T0,PTTG_28279T0
1	1	0	*	*	PTTG_29551T0
1	1	0	*	*	PTTG_29611T0
1	1	0	*	*	PTTG_29659T0
1	1	0	*	*	PTTG_29724T0
1	1	0	*	*	PTTG_29742T0
1	1	0	*	*	PTTG_29749T0
1	1	0	*	*	PTTG_29785T0
1	1	0	*	*	PTTG_29789T0
1	1	0	*	*	PTTG_29960T0
1	1	0	*	*	PTTG_30080T0
1	1	0	*	*	PTTG_30127T0
1	1	0	*	*	PTTG_30279T0
1	1	0	*	*	PTTG_30414T0
1	1	0	*	*	PTTG_30561T0
1	1	0	*	*	PTTG_30601T0
1	1	0	*	*	PTTG_30605T0
1	1	0	*	*	PTTG_30665T0
1	1	0	*	*	PTTG_30681T0
1	1	0	*	*	PTTG_30753T0
1	1	0	*	*	PTTG_30778T0
1	1	0	*	*	PTTG_30866T0
1	1	0	*	*	PTTG_30885T0
1	1	0	*	*	PTTG_30891T0
1	1	0	*	*	PTTG_31023T0
1	1	0	*	*	PTTG_31042T0
1	1	0	*	*	PTTG_31156T0
1	1	0	*	*	PTTG_31167T0
1	1	0	*	*	PTTG_31168T0
1	1	0	*	*	PTTG_31175T0
1	1	0	*	*	PTTG_31187T0
1	1	0	PSTG_00005T0	*	*
1	1	0	PSTG_00015T0	*	*
1	1	0	PSTG_00096T0	*	*
1	1	0	PSTG_00111T0	*	*
1	1	0	PSTG_00112T0	*	*
1	2	2	PSTG_00223T0,PSTG_11952T0	*	*
1	1	0	PSTG_00224T0	*	*
1	1	0	PSTG_00233T0	*	*
1	1	0	PSTG_00237T0	*	*
1	1	0	PSTG_00312T0	*	*
1	1	0	PSTG_00329T0	*	*
1	1	0	PSTG_00349T0	*	*
1	1	0	PSTG_00371T0	*	*
1	1	0	PSTG_00388T0	*	*
1	1	0	PSTG_00410T0	*	*
1	2	2	PSTG_00441T0,PSTG_00442T0	*	*
1	2	2	PSTG_00448T0,PSTG_00452T0	*	*
1	1	0	PSTG_00488T0	*	*
1	2	2	PSTG_00510T0,PSTG_00511T0	*	*
1	1	0	PSTG_00562T0	*	*
1	2	2	PSTG_00582T0,PSTG_00590T0	*	*
1	1	0	PSTG_00629T0	*	*
1	1	0	PSTG_00636T0	*	*
1	1	0	PSTG_00676T0	*	*
1	3	0.667	PSTG_00714T0,PSTG_14006T0,PSTG_09310T0	*	*
1	1	0	PSTG_00715T0	*	*
1	1	0	PSTG_00720T0	*	*
1	1	0	PSTG_00782T0	*	*
1	2	2	PSTG_00821T0,PSTG_00833T0	*	*
1	1	0	PSTG_00901T0	*	*
1	1	0	PSTG_00902T0	*	*
1	1	0	PSTG_00921T0	*	*
1	1	0	PSTG_00984T0	*	*
1	1	0	PSTG_01018T0	*	*
1	3	0.667	PSTG_01022T0,PSTG_13876T0,PSTG_01819T0	*	*
1	1	0	PSTG_01047T0	*	*
1	2	2	PSTG_01054T0,PSTG_13579T0	*	*
1	1	0	PSTG_01059T0	*	*
1	2	2	PSTG_01065T0,PSTG_01087T0	*	*
1	2	2	PSTG_01067T0,PSTG_06116T0	*	*
1	1	0	PSTG_01095T0	*	*
1	1	0	PSTG_01134T0	*	*
1	2	2	PSTG_01135T0,PSTG_05080T0	*	*
1	2	2	PSTG_01152T0,PSTG_01155T0	*	*
1	2	2	PSTG_01157T0,PSTG_01158T0	*	*
1	1	0	PSTG_01159T0	*	*
1	1	0	PSTG_01165T0	*	*
1	1	0	PSTG_01289T0	*	*
1	1	0	PSTG_01304T0	*	*
1	2	2	PSTG_01306T0,PSTG_10179T0	*	*
1	1	0	PSTG_01316T0	*	*
1	1	0	PSTG_01320T0	*	*
1	1	0	PSTG_01365T0	*	*
1	1	0	PSTG_01397T0	*	*
1	1	0	PSTG_01420T0	*	*
1	1	0	PSTG_01421T0	*	*
1	1	0	PSTG_01425T0	*	*
1	2	2	PSTG_01428T0,PSTG_17255T0	*	*
1	1	0	PSTG_01431T0	*	*
1	1	0	PSTG_01462T0	*	*
1	2	2	PSTG_01492T0,PSTG_05221T0	*	*
1	1	0	PSTG_01529T0	*	*
1	2	2	PSTG_01555T0,PSTG_13753T0	*	*
1	1	0	PSTG_01633T0	*	*
1	1	0	PSTG_01645T0	*	*
1	1	0	PSTG_01721T0	*	*
1	2	2	PSTG_01731T0,PSTG_01732T0	*	*
1	2	2	PSTG_01735T0,PSTG_01820T0	*	*
1	2	2	PSTG_01757T0,PSTG_01787T0	*	*
1	1	0	PSTG_01843T0	*	*
1	1	0	PSTG_01847T0	*	*
1	1	0	PSTG_01879T0	*	*
1	1	0	PSTG_01883T0	*	*
1	2	2	PSTG_01885T0,PSTG_04644T0	*	*
1	1	0	PSTG_01890T0	*	*
1	1	0	PSTG_01967T0	*	*
1	1	0	PSTG_01982T0	*	*
1	1	0	PSTG_02075T0	*	*
1	1	0	PSTG_02113T0	*	*
1	1	0	PSTG_02128T0	*	*
1	1	0	PSTG_02140T0	*	*
1	2	2	PSTG_02168T0,PSTG_13198T0	*	*
1	1	0	PSTG_02173T0	*	*
1	1	0	PSTG_02190T0	*	*
1	1	0	PSTG_02216T0	*	*
1	1	0	PSTG_02224T0	*	*
1	2	2	PSTG_02246T0,PSTG_02247T0	*	*
1	2	2	PSTG_02305T0,PSTG_03772T0	*	*
1	1	0	PSTG_02310T0	*	*
1	2	2	PSTG_02321T0,PSTG_03061T0	*	*
1	1	0	PSTG_02340T0	*	*
1	1	0	PSTG_02369T0	*	*
1	1	0	PSTG_02371T0	*	*
1	1	0	PSTG_02372T0	*	*
1	1	0	PSTG_02434T0	*	*
1	2	2	PSTG_02446T0,PSTG_10472T0	*	*
1	1	0	PSTG_02453T0	*	*
1	2	2	PSTG_02494T0,PSTG_15596T0	*	*
1	1	0	PSTG_02503T0	*	*
1	2	2	PSTG_02571T0,PSTG_05878T0	*	*
1	2	2	PSTG_02573T0,PSTG_10481T0	*	*
1	1	0	PSTG_02607T0	*	*
1	2	2	PSTG_02629T0,PSTG_10812T0	*	*
1	2	2	PSTG_02639T0,PSTG_08626T0	*	*
1	1	0	PSTG_02640T0	*	*
1	1	0	PSTG_02659T0	*	*
1	1	0	PSTG_02724T0	*	*
1	2	2	PSTG_02737T0,PSTG_02738T0	*	*
1	1	0	PSTG_02743T0	*	*
1	2	2	PSTG_02823T0,PSTG_03301T0	*	*
1	2	2	PSTG_02877T0,PSTG_04136T0	*	*
1	1	0	PSTG_02881T0	*	*
1	1	0	PSTG_02885T0	*	*
1	1	0	PSTG_02887T0	*	*
1	1	0	PSTG_02892T0	*	*
1	2	2	PSTG_02897T0,PSTG_03054T0	*	*
1	2	2	PSTG_02912T0,PSTG_11265T0	*	*
1	1	0	PSTG_02923T0	*	*
1	1	0	PSTG_02924T0	*	*
1	1	0	PSTG_02958T0	*	*
1	1	0	PSTG_02966T0	*	*
1	1	0	PSTG_02971T0	*	*
1	2	2	PSTG_02987T0,PSTG_16305T0	*	*
1	1	0	PSTG_02995T0	*	*
1	1	0	PSTG_02998T0	*	*
1	1	0	PSTG_03005T0	*	*
1	4	2	PSTG_03010T0,PSTG_16261T0,PSTG_16260T0,PSTG_03020T0	*	*
1	1	0	PSTG_03067T0	*	*
1	1	0	PSTG_03068T0	*	*
1	1	0	PSTG_03082T0	*	*
1	1	0	PSTG_03087T0	*	*
1	1	0	PSTG_03139T0	*	*
1	1	0	PSTG_03161T0	*	*
1	2	2	PSTG_03217T0,PSTG_03234T0	*	*
1	1	0	PSTG_03269T0	*	*
1	1	0	PSTG_03373T0	*	*
1	1	0	PSTG_03376T0	*	*
1	1	0	PSTG_03454T0	*	*
1	1	0	PSTG_03500T0	*	*
1	1	0	PSTG_03513T0	*	*
[truncated: 607 more rows]
