# Supplementary material for: Secretome Characterization and Correlation Analysis Reveal Putative Pathogenicity Mechanisms and Identify Candidate Avirulence Genes in the Wheat Stripe Rust Fungus Puccinia striiformis f. sp. tritici
Source: Front Microbiol. 2017 Dec 11;8:2394. doi: 10.3389/fmicb.2017.02394 (PMC5732408; doi:10.3389/fmicb.2017.02394)
Supplement: Supplementary file 2 [file Table2.XLSX]

## Sheet: PST_6rusts_e-03_cov20
Supplementary Table 2: Comparison of the proteomes of six Basidiomycetes fungi [Septobasidium spp. (Sep), Puccinia striifomris f. sp. tritici (Pst), Melampsora larici-populina (Mlp),
Melampsora lini (Mli), Puccinia triticina (Pt) and Puccinia graminis f. sp. tritici (Pgt)].
# Species	Genes	Alg.-Conn.	Sepsp1_GeneCatalog_proteins_20150424.aa_HeaderRemoved.fasta	puccinia_striiformis_pst-78_1_proteins_HeaderRemoved.fasta	Mlp.FilteredModels3.aa_HeaderRemoved.fasta	Mli1_GeneCatalog_proteins_20150227.aa_HeaderRemoved.fasta	Pt_1-1_bbbd_race_1_2_proteins_HeaderRemovedfasta	Pgt2_GeneCatalog_proteins_20150718.aa_HeaderRemoved.fasta
6	37	0.29	Sepsp1_681634,Sepsp1_733899,Sepsp1_709322,Sepsp1_692748	PSTG_14057T0,PSTG_11296T0,PSTG_08987T0,PSTG_06346T0,PSTG_05083T0,PSTG_04628T0,PSTG_03622T0	Mellp1_86926,Mellp1_72672,Mellp1_61640,Mellp1_41076,Mellp1_37606,Mellp1_32353	Melli1_204096,Melli1_201728,Melli1_199329,Melli1_198795,Melli1_197496,Melli1_197135	PTTG_09149T0,PTTG_09136T0,PTTG_06580T0,PTTG_04741T0,PTTG_04446T0,PTTG_03775T0,PTTG_03774T0	PGTG_11296T0,PGTG_11010T0,PGTG_06940T0,PGTG_06938T0,PGTG_06100T0,PGTG_01862T0,PGTG_00393T0
6	30	1	Sepsp1_678346,Sepsp1_684605,Sepsp1_681624	PSTG_18082T0,PSTG_11297T0,PSTG_09673T0,PSTG_08986T0,PSTG_04627T0,PSTG_01291T0	Mellp1_96223,Mellp1_86934,Mellp1_86925,Mellp1_84431	Melli1_210610,Melli1_199330,Melli1_198796,Melli1_197497,Melli1_197136	PTTG_09137T0,PTTG_07651T0,PTTG_06581T0,PTTG_04742T0,PTTG_03776T0,PTTG_03773T0	PGTG_06941T0,PGTG_06937T0,PGTG_06666T0,PGTG_06606T0,PGTG_01861T0,PGTG_00392T0
6	18	0.113	Sepsp1_733943,Sepsp1_789109,Sepsp1_766810	PSTG_07372T0,PSTG_17798T0,PSTG_08572T0	Mellp1_46519,Mellp1_116367,Mellp1_75821	Melli1_198183,Melli1_197569,Melli1_208073	PTTG_00934T0,PTTG_05940T0,PTTG_03386T0	PGTG_03729T0,PGTG_22258T0,PGTG_09681T0
6	16	0.177	Sepsp1_737395,Sepsp1_693801	PSTG_05110T0,PSTG_02433T0	Mellp1_51457,Mellp1_51456,Mellp1_31022	Melli1_211822,Melli1_211821,Melli1_209553,Melli1_203645	PTTG_04461T0,PTTG_00333T0	PGTG_16093T0,PGTG_16084T0,PGTG_10973T0
6	15	0.119	Sepsp1_694428,Sepsp1_735380,Sepsp1_745263	PSTG_09464T0,PSTG_02142T0	Mellp1_33600,Mellp1_85788,Mellp1_72914	Melli1_205721,Melli1_196965,Melli1_212253	PTTG_08011T0,PTTG_28470T0	PGTG_03910T0,PGTG_00846T0
6	15	0.121	Sepsp1_711514,Sepsp1_723316,Sepsp1_714007	PSTG_02539T0,PSTG_08898T0	Mellp1_74054,Mellp1_48743,Mellp1_95211	Melli1_210119,Melli1_198092	PTTG_25210T0,PTTG_04134T1,PTTG_04134T0	PGTG_11989T0,PGTG_07804T0
6	15	0.105	Sepsp1_725034,Sepsp1_675083	PSTG_11893T0,PSTG_11892T0,PSTG_12770T0,PSTG_05232T0	Mellp1_74240	Melli1_211637	PTTG_02520T0,PTTG_02512T0,PTTG_01381T0	PGTG_16500T0,PGTG_16501T0,PGTG_15701T0,PGTG_15693T0
6	15	0.29	Sepsp1_735424	PSTG_14904T1,PSTG_14904T0,PSTG_02549T1,PSTG_02549T0	Mellp1_85531,Mellp1_90789,Mellp1_76617,Mellp1_116341,Mellp1_86986,Mellp1_84593	Melli1_210669,Melli1_210668	PTTG_26423T0	PGTG_21955T0
6	14	0.126	Sepsp1_215612,Sepsp1_744787	PSTG_11679T0,PSTG_04973T0	Mellp1_52618,Mellp1_84452	Melli1_204545,Melli1_198107,Melli1_198106	PTTG_09553T0,PTTG_29235T0,PTTG_28676T0	PGTG_01902T0,PGTG_00680T0
6	14	0.108	Sepsp1_26344,Sepsp1_703527	PSTG_03484T0,PSTG_03485T0,PSTG_01292T0	Mellp1_116525,Mellp1_112511	Melli1_199124,Melli1_204691,Melli1_204690	PTTG_03321T0,PTTG_05202T0	PGTG_05493T0,PGTG_06651T0
6	14	0.1	Sepsp1_64423,Sepsp1_690525	PSTG_02506T1,PSTG_02506T0,PSTG_07373T0	Mellp1_32805,Mellp1_115002,Mellp1_76196	Melli1_197061,Melli1_210112	PTTG_08564T0,PTTG_00933T0	PGTG_00326T0,PGTG_03728T0
6	14	0.123	Sepsp1_661816,Sepsp1_718517	PSTG_02624T0,PSTG_10398T0	Mellp1_90096,Mellp1_89232	Melli1_199659,Melli1_211186,Melli1_211185	PTTG_05501T0,PTTG_00461T0	PGTG_06466T0,PGTG_04934T0,PGTG_16251T0
6	14	0.104	Sepsp1_674514,Sepsp1_717712	PSTG_05141T0,PSTG_16352T0	Mellp1_109801	Melli1_212360,Melli1_205123	PTTG_01579T2,PTTG_01579T1,PTTG_01579T0,PTTG_12338T0	PGTG_19819T0,PGTG_16016T0,PGTG_22270T0
6	14	0.107	Sepsp1_675738,Sepsp1_788314	PSTG_07082T0,PSTG_07875T1,PSTG_07875T0	Mellp1_24633,Mellp1_32275	Melli1_197039,Melli1_209909,Melli1_198267	PTTG_05046T0,PTTG_26338T0	PGTG_02141T0,PGTG_01086T0
6	14	0.125	Sepsp1_688801,Sepsp1_707435	PSTG_06524T0,PSTG_16708T0,PSTG_12503T0	Mellp1_54248,Mellp1_42233	Melli1_200928,Melli1_198415	PTTG_11954T0,PTTG_06795T1,PTTG_06795T0	PGTG_00030T0,PGTG_06040T0
6	14	0.1	Sepsp1_698755,Sepsp1_750872	PSTG_17311T0,PSTG_07704T0	Mellp1_101326,Mellp1_48022	Melli1_201598,Melli1_197203	PTTG_03428T0,PTTG_04548T1,PTTG_04548T0	PGTG_09939T0,PGTG_08730T0,PGTG_21586T0
6	14	0.17	Sepsp1_701329,Sepsp1_738299	PSTG_09291T0,PSTG_01798T0	Mellp1_94757,Mellp1_90126	Melli1_198598,Melli1_203751	PTTG_01477T0,PTTG_03940T0	PGTG_19435T1,PGTG_19435T0,PGTG_15835T0,PGTG_08325T0
6	14	0.17	Sepsp1_708514,Sepsp1_719108	PSTG_02786T0,PSTG_09905T0	Mellp1_48359,Mellp1_34389	Melli1_203662,Melli1_203661,Melli1_203660,Melli1_207200	PTTG_08408T0,PTTG_08253T0	PGTG_07608T0,PGTG_06003T0
6	14	0.118	Sepsp1_717434,Sepsp1_791514	PSTG_01170T0,PSTG_01853T0	Mellp1_46113,Mellp1_78129,Mellp1_46171	Melli1_202549,Melli1_206514	PTTG_07867T0,PTTG_02313T0	PGTG_20026T0,PGTG_17913T0,PGTG_18333T0
6	14	0.123	Sepsp1_720614,Sepsp1_735355	PSTG_10851T0,PSTG_13729T0	Mellp1_42185,Mellp1_117357	Melli1_205511,Melli1_205510,Melli1_206720	PTTG_07193T0,PTTG_02596T0	PGTG_13609T0,PGTG_00026T1,PGTG_00026T0
6	14	0.123	Sepsp1_720909,Sepsp1_722732	PSTG_01497T0,PSTG_15518T0	Mellp1_118502,Mellp1_35596	Melli1_204419,Melli1_204418,Melli1_198876	PTTG_06683T0,PTTG_26976T0	PGTG_01676T0,PGTG_18849T0,PGTG_09028T0
6	14	0.107	Sepsp1_724539,Sepsp1_777996,Sepsp1_413011	PSTG_03262T0,PSTG_09663T0	Mellp1_117125,Mellp1_50508	Melli1_201090,Melli1_200298	PTTG_04840T0,PTTG_05195T1,PTTG_05195T0	PGTG_02797T0,PGTG_06587T0
6	14	0.123	Sepsp1_737943,Sepsp1_791110	PSTG_10218T0,PSTG_14389T0	Mellp1_47787,Mellp1_50887	Melli1_205339,Melli1_202275	PTTG_02295T0,PTTG_08476T0,PTTG_02760T0	PGTG_04373T0,PGTG_12436T1,PGTG_12436T0
6	14	0.15	Sepsp1_743284	PSTG_15930T0,PSTG_05275T0,PSTG_05290T0	Mellp1_85114,Mellp1_62630	Melli1_202206,Melli1_196970	PTTG_25705T0,PTTG_08505T0,PTTG_08509T0	PGTG_06268T0,PGTG_09114T0,PGTG_09117T0
6	14	0.132	Sepsp1_765204	PSTG_15713T0,PSTG_13081T0	Mellp1_79606	Melli1_196667,Melli1_196668	PTTG_08915T0,PTTG_07462T0,PTTG_02408T0	PGTG_19538T0,PGTG_19535T0,PGTG_13088T0,PGTG_13081T0,PGTG_12289T0
6	14	0.129	Sepsp1_786391,Sepsp1_573818	PSTG_16106T0,PSTG_08209T0	Mellp1_59105,Mellp1_59101	Melli1_209554,Melli1_211825,Melli1_211823,Melli1_203646	PTTG_06621T0,PTTG_05040T0	PGTG_08915T0,PGTG_01301T0
6	13	0.105	Sepsp1_115549,Sepsp1_722153	PSTG_13589T0,PSTG_13591T0	Mellp1_87666,Mellp1_63860	Melli1_202650,Melli1_204751	PTTG_12505T0,PTTG_05992T0,PTTG_00846T0	PGTG_03545T0,PGTG_03566T0
6	13	0.103	Sepsp1_127991,Sepsp1_748027	PSTG_00417T0,PSTG_00407T0,PSTG_14346T0	Mellp1_86772,Mellp1_117913	Melli1_200910,Melli1_208221	PTTG_00062T0,PTTG_05007T0	PGTG_19801T0,PGTG_20810T0
6	13	0.103	Sepsp1_186636,Sepsp1_684428,Sepsp1_684005	PSTG_14091T0,PSTG_15787T0	Mellp1_47293,Mellp1_117822	Melli1_209978,Melli1_204959	PTTG_08755T0,PTTG_28363T0	PGTG_13250T0,PGTG_17074T0
6	13	0.143	Sepsp1_187036,Sepsp1_712295	PSTG_07706T0,PSTG_12871T0	Mellp1_94100,Mellp1_40044	Melli1_200209,Melli1_206856	PTTG_04546T1,PTTG_04546T0,PTTG_00322T0	PGTG_09447T0,PGTG_09292T0
6	13	0.126	Sepsp1_202351	PSTG_11699T0,PSTG_12008T0	Mellp1_42986,Mellp1_24217	Melli1_204874,Melli1_198709	PTTG_03309T2,PTTG_03309T1,PTTG_03309T0,PTTG_07078T0	PGTG_04147T0,PGTG_01917T0
6	13	0.103	Sepsp1_282623,Sepsp1_712646	PSTG_01019T0,PSTG_09840T0	Mellp1_49002,Mellp1_45416	Melli1_201918,Melli1_204199	PTTG_05776T0,PTTG_06431T0	PGTG_10893T0,PGTG_10780T0,PGTG_10782T0
6	13	0.178	Sepsp1_315450,Sepsp1_752630	PSTG_12162T0,PSTG_15904T0	Mellp1_55694,Mellp1_75718	Melli1_209270,Melli1_209269	PTTG_09460T0,PTTG_12442T0	PGTG_14274T0,PGTG_19139T1,PGTG_19139T0
6	13	0.103	Sepsp1_323158,Sepsp1_723096	PSTG_14554T0,PSTG_09745T0	Mellp1_47361,Mellp1_22745,Mellp1_86276	Melli1_197926,Melli1_199158	PTTG_06291T0,PTTG_02190T0	PGTG_08635T0,PGTG_04266T0
6	13	0.195	Sepsp1_403026,Sepsp1_716061	PSTG_10331T0,PSTG_10329T0,PSTG_11546T0	Mellp1_36547,Mellp1_40798	Melli1_199071,Melli1_202306	PTTG_04080T0,PTTG_08441T0	PGTG_07877T0,PGTG_08517T0
6	13	0.123	Sepsp1_415048,Sepsp1_718303	PSTG_07896T0,PSTG_03816T0	Mellp1_103414,Mellp1_45459	Melli1_202717,Melli1_205456,Melli1_199579	PTTG_02278T0,PTTG_02744T0	PGTG_04405T0,PGTG_15132T0
6	13	0.183	Sepsp1_482793,Sepsp1_735165	PSTG_11621T0,PSTG_01817T0	Mellp1_40604,Mellp1_71955	Melli1_196425,Melli1_196689,Melli1_196690	PTTG_27760T0,PTTG_27689T0	PGTG_09913T0,PGTG_08310T0
6	13	0.143	Sepsp1_502336,Sepsp1_788243	PSTG_16954T0,PSTG_04197T0	Mellp1_59084,Mellp1_93329,Mellp1_111452	Melli1_204941,Melli1_207259	PTTG_00453T0,PTTG_10074T0	PGTG_16228T0,PGTG_15035T0
6	13	0.106	Sepsp1_598181	PSTG_16271T0,PSTG_09496T0,PSTG_16271T1	Mellp1_78837,Mellp1_115255	Melli1_206581,Melli1_208911	PTTG_07399T0,PTTG_06696T0	PGTG_20057T0,PGTG_18308T0,PGTG_03887T0
6	13	0.146	Sepsp1_659879,Sepsp1_788773	PSTG_17074T0,PSTG_04856T0	Mellp1_79596,Mellp1_87169	Melli1_196428,Melli1_196429,Melli1_204481	PTTG_05169T0,PTTG_29411T0	PGTG_09905T0,PGTG_01196T0
6	13	0.101	Sepsp1_660913,Sepsp1_703869	PSTG_04622T0,PSTG_18264T0,PSTG_17740T0	Mellp1_70512,Mellp1_34668	Melli1_203849,Melli1_203848,Melli1_201344	PTTG_12048T0,PTTG_04014T0	PGTG_08724T0
6	13	0.195	Sepsp1_666082,Sepsp1_743638	PSTG_16489T0,PSTG_04866T0	Mellp1_74912,Mellp1_41574	Melli1_211087,Melli1_207248,Melli1_206252	PTTG_03211T0,PTTG_12133T0	PGTG_08169T0,PGTG_01224T0
6	13	0.197	Sepsp1_670365,Sepsp1_749803	PSTG_06041T0,PSTG_06194T0	Mellp1_64088,Mellp1_115361	Melli1_198968,Melli1_199198,Melli1_199197	PTTG_28762T0,PTTG_02236T0	PGTG_04926T0,PGTG_07040T0
6	13	0.101	Sepsp1_675282,Sepsp1_692023	PSTG_09933T0,PSTG_11851T0	Mellp1_43016,Mellp1_34671	Melli1_202192,Melli1_199382	PTTG_05152T0,PTTG_08233T0	PGTG_04587T0,PGTG_20320T0,PGTG_12905T0
6	13	0.116	Sepsp1_675518,Sepsp1_722135	PSTG_03100T0,PSTG_03180T1,PSTG_03180T0,PSTG_03100T1	Mellp1_87295,Mellp1_84873	Melli1_201960	PTTG_29342T0,PTTG_08921T0	PGTG_20891T0,PGTG_20881T0
6	13	0.105	Sepsp1_677786,Sepsp1_99271	PSTG_11203T0,PSTG_06168T1,PSTG_06168T0	Mellp1_75803,Mellp1_115584	Melli1_196777,Melli1_198963	PTTG_01776T0,PTTG_02220T0	PGTG_04779T0,PGTG_07080T0
6	13	0.19	Sepsp1_679543,Sepsp1_725738	PSTG_16213T0,PSTG_00218T0	Mellp1_38743,Mellp1_44573	Melli1_201581,Melli1_201582,Melli1_205305	PTTG_07685T0,PTTG_04486T0	PGTG_04648T0,PGTG_00581T0
6	13	0.103	Sepsp1_679810,Sepsp1_708162	PSTG_13543T0,PSTG_02972T0	Mellp1_107697,Mellp1_118428,Mellp1_49607	Melli1_199294,Melli1_198561	PTTG_09271T0,PTTG_02003T0	PGTG_04714T0,PGTG_07112T0
6	13	0.103	Sepsp1_680850,Sepsp1_791849	PSTG_06151T0,PSTG_05892T0,PSTG_18542T0	Mellp1_88016,Mellp1_49675	Melli1_205061,Melli1_197129	PTTG_25581T0,PTTG_03708T0	PGTG_04847T0,PGTG_05096T0
6	13	0.131	Sepsp1_681190,Sepsp1_736326	PSTG_09886T0,PSTG_09886T1,PSTG_09451T1,PSTG_09451T0	Mellp1_51129,Mellp1_48114	Melli1_209424	PTTG_28381T0,PTTG_08014T0	PGTG_10743T0,PGTG_03918T0
6	13	0.195	Sepsp1_681594,Sepsp1_720781	PSTG_07831T0,PSTG_16218T0	Mellp1_35996,Mellp1_38754	Melli1_199305,Melli1_209516	PTTG_00683T0,PTTG_05935T1,PTTG_05935T0	PGTG_12945T0,PGTG_04643T0
6	13	0.103	Sepsp1_681597,Sepsp1_701974	PSTG_14021T0,PSTG_06105T0	Mellp1_45814,Mellp1_45062	Melli1_210443,Melli1_208732,Melli1_207307	PTTG_26408T0,PTTG_01840T0	PGTG_15754T0,PGTG_04870T0
6	13	0.103	Sepsp1_682223,Sepsp1_733904	PSTG_07946T0,PSTG_02880T0	Mellp1_106613,Mellp1_75353	Melli1_196634,Melli1_200816	PTTG_06932T0,PTTG_27488T0	PGTG_07579T0,PGTG_07410T0,PGTG_01246T0
6	13	0.143	Sepsp1_685400,Sepsp1_685698	PSTG_13638T0,PSTG_12595T0,PSTG_12306T0	Mellp1_74376,Mellp1_117771	Melli1_203968,Melli1_197475	PTTG_25528T0,PTTG_01350T0	PGTG_05783T0,PGTG_11486T0
6	13	0.195	Sepsp1_685980,Sepsp1_706003	PSTG_04219T1,PSTG_04219T0,PSTG_12146T0	Mellp1_61850,Mellp1_35053	Melli1_210915,Melli1_202730	PTTG_02440T0,PTTG_06347T0	PGTG_12227T0,PGTG_14280T0
6	13	0.143	Sepsp1_686709,Sepsp1_750803	PSTG_11154T0,PSTG_08165T0	Mellp1_44021,Mellp1_42064	Melli1_199217,Melli1_201632	PTTG_26083T0,PTTG_07299T0	PGTG_00989T0,PGTG_13881T0,PGTG_08991T0
6	13	0.248	Sepsp1_686723,Sepsp1_753161	PSTG_03504T0,PSTG_03503T0,PSTG_03488T0	Mellp1_86594,Mellp1_71916	Melli1_203366	PTTG_03322T0,PTTG_03319T0	PGTG_21168T0,PGTG_05495T0,PGTG_05491T0
6	13	0.143	Sepsp1_686923,Sepsp1_739364	PSTG_16095T0,PSTG_00331T0	Mellp1_77928,Mellp1_24990	Melli1_210081,Melli1_197311	PTTG_03401T1,PTTG_03401T0,PTTG_01189T0	PGTG_13508T0,PGTG_01422T0
6	13	0.195	Sepsp1_688487,Sepsp1_719070	PSTG_16854T0,PSTG_01468T0	Mellp1_51155,Mellp1_38429	Melli1_196945,Melli1_203068	PTTG_03901T1,PTTG_03901T0,PTTG_08711T0	PGTG_11141T0,PGTG_20747T0
6	13	0.103	Sepsp1_691483,Sepsp1_726697	PSTG_13501T0,PSTG_17692T0	Mellp1_49308,Mellp1_72978,Mellp1_111766	Melli1_207090,Melli1_200656	PTTG_08698T0,PTTG_01554T0	PGTG_18721T0,PGTG_17222T0
6	13	0.195	Sepsp1_692679,Sepsp1_718340	PSTG_06869T0,PSTG_06181T0	Mellp1_53945,Mellp1_71060	Melli1_210562,Melli1_210561,Melli1_211623	PTTG_05810T0,PTTG_02233T0	PGTG_10450T0,PGTG_07060T0
6	13	0.17	Sepsp1_693385,Sepsp1_788694	PSTG_13556T0,PSTG_15647T0	Mellp1_48823,Mellp1_31132	Melli1_210822,Melli1_203249	PTTG_01767T0,PTTG_03187T0	PGTG_04757T0,PGTG_19290T0,PGTG_06397T0
6	13	0.101	Sepsp1_695351,Sepsp1_786767	PSTG_05553T0,PSTG_17256T0,PSTG_01436T0	Mellp1_105603,Mellp1_33547	Melli1_207712,Melli1_207711	PTTG_05555T0,PTTG_03265T0	PGTG_14201T0,PGTG_14582T0
6	13	0.143	Sepsp1_697341,Sepsp1_711444	PSTG_05662T0,PSTG_05568T0	Mellp1_33100,Mellp1_73512	Melli1_210120,Melli1_211541	PTTG_01712T0,PTTG_07932T0,PTTG_03460T0	PGTG_12348T0,PGTG_16393T0
6	13	0.195	Sepsp1_700832,Sepsp1_739312	PSTG_03423T0,PSTG_04048T0	Mellp1_72112,Mellp1_43507	Melli1_207928,Melli1_196043	PTTG_03478T0,PTTG_07281T1,PTTG_07281T0	PGTG_15321T0,PGTG_05610T0
6	13	0.195	Sepsp1_701227,Sepsp1_713228	PSTG_02783T0,PSTG_11071T0	Mellp1_39855,Mellp1_45097	Melli1_202686,Melli1_202685,Melli1_196846	PTTG_08413T0,PTTG_01654T0	PGTG_07613T0,PGTG_11429T0
6	13	0.103	Sepsp1_705651,Sepsp1_737363	PSTG_00213T0,PSTG_15301T0	Mellp1_53960,Mellp1_52442	Melli1_199997,Melli1_196991,Melli1_199667	PTTG_27606T0,PTTG_00802T0	PGTG_00595T0,PGTG_08677T0
6	13	0.154	Sepsp1_706373	PSTG_13201T0,PSTG_14396T0	Mellp1_92600,Mellp1_40619	Melli1_211649,Melli1_198402,Melli1_198401,Melli1_198400	PTTG_25676T0,PTTG_02775T0	PGTG_03050T0,PGTG_12419T0
6	13	0.195	Sepsp1_707444,Sepsp1_742376	PSTG_13731T0,PSTG_02876T0	Mellp1_72730,Mellp1_111755	Melli1_209151,Melli1_205308,Melli1_205307	PTTG_02602T0,PTTG_08621T0	PGTG_00006T0,PGTG_07426T0
6	13	0.103	Sepsp1_708056,Sepsp1_741040	PSTG_08063T0,PSTG_04250T0	Mellp1_72674,Mellp1_36865	Melli1_206912,Melli1_200826	PTTG_10101T0,PTTG_30313T0,PTTG_04504T0	PGTG_08014T0,PGTG_15068T0
6	13	0.103	Sepsp1_708080,Sepsp1_786806	PSTG_07016T0,PSTG_06100T0	Mellp1_44122,Mellp1_93407,Mellp1_56433	Melli1_207059,Melli1_203643	PTTG_01563T0,PTTG_01833T0	PGTG_17218T0,PGTG_04865T0
6	13	0.195	Sepsp1_712163,Sepsp1_750840	PSTG_09493T0,PSTG_16265T0	Mellp1_35544,Mellp1_41372	Melli1_202895,Melli1_197528	PTTG_06698T0,PTTG_02579T1,PTTG_02579T0	PGTG_03886T0,PGTG_18319T0
6	13	0.195	Sepsp1_714250,Sepsp1_717711	PSTG_05095T0,PSTG_15277T0	Mellp1_41476,Mellp1_48465	Melli1_206628,Melli1_206627,Melli1_197991	PTTG_04455T0,PTTG_09339T0	PGTG_10983T0,PGTG_08877T0
6	13	0.195	Sepsp1_715973,Sepsp1_715978	PSTG_16707T0,PSTG_16723T0	Mellp1_115517,Mellp1_41984	Melli1_207397,Melli1_206147	PTTG_06796T1,PTTG_06796T0,PTTG_06516T0	PGTG_06041T0,PGTG_10634T0
6	13	0.143	Sepsp1_718033,Sepsp1_725433	PSTG_09145T0,PSTG_12926T0	Mellp1_45572,Mellp1_74086	Melli1_205190,Melli1_208631	PTTG_03170T0,PTTG_02823T0	PGTG_13983T0,PGTG_03161T1,PGTG_03161T0
6	13	0.195	Sepsp1_718096,Sepsp1_726634	PSTG_02641T0,PSTG_14178T0	Mellp1_45103,Mellp1_71281	Melli1_198923,Melli1_202810	PTTG_10163T0,PTTG_02655T0,PTTG_01522T0	PGTG_06600T0,PGTG_03402T0
6	13	0.103	Sepsp1_719252,Sepsp1_739669	PSTG_11769T0,PSTG_15374T0	Mellp1_113724,Mellp1_113519,Mellp1_85202	Melli1_211754,Melli1_201627	PTTG_08165T0,PTTG_09491T0	PGTG_17322T0,PGTG_04319T0
6	13	0.103	Sepsp1_719642,Sepsp1_95472	PSTG_06059T0,PSTG_16369T0,PSTG_16369T1	Mellp1_23709,Mellp1_50952	Melli1_198520,Melli1_200045	PTTG_01849T0,PTTG_28515T0	PGTG_04896T0,PGTG_02077T0
6	13	0.17	Sepsp1_720764,Sepsp1_738783	PSTG_07231T0,PSTG_07337T0	Mellp1_115470,Mellp1_76432	Melli1_199222,Melli1_205641	PTTG_09819T0,PTTG_09819T1,PTTG_00950T0	PGTG_13694T0,PGTG_20968T0
6	13	0.103	Sepsp1_721553,Sepsp1_722807	PSTG_02609T0,PSTG_15977T0,PSTG_05758T0	Mellp1_53626,Mellp1_43458	Melli1_201687,Melli1_209134	PTTG_28824T0,PTTG_01726T0	PGTG_00317T0,PGTG_05247T0
6	13	0.183	Sepsp1_722119,Sepsp1_725515	PSTG_04289T0,PSTG_03372T0	Mellp1_49293,Mellp1_42430	Melli1_198530,Melli1_200955	PTTG_03143T0,PTTG_28434T0	PGTG_13966T0,PGTG_06436T0,PGTG_01160T0
6	13	0.146	Sepsp1_722512,Sepsp1_723665	PSTG_12892T0,PSTG_07782T0	Mellp1_36939,Mellp1_73391	Melli1_208834,Melli1_202623	PTTG_04552T0,PTTG_00724T0,PTTG_00724T1	PGTG_09359T0,PGTG_14829T0
6	13	0.103	Sepsp1_722853,Sepsp1_738679	PSTG_15155T0,PSTG_00115T0	Mellp1_45599,Mellp1_71374	Melli1_207571,Melli1_201131,Melli1_196994	PTTG_07146T0,PTTG_04724T0	PGTG_08841T0,PGTG_00437T0
6	13	0.195	Sepsp1_725218,Sepsp1_745013,Sepsp1_740227	PSTG_11578T0,PSTG_07874T0	Mellp1_50989,Mellp1_47986	Melli1_206525,Melli1_196339	PTTG_06596T0,PTTG_01940T0	PGTG_15953T0,PGTG_01084T0
6	13	0.103	Sepsp1_725634,Sepsp1_735674	PSTG_15602T0,PSTG_15491T0,PSTG_06573T0	Mellp1_49581,Mellp1_47615	Melli1_212274,Melli1_202015	PTTG_05596T0,PTTG_03658T0	PGTG_07203T0,PGTG_03411T0
6	13	0.143	Sepsp1_725650,Sepsp1_734364	PSTG_14752T0,PSTG_16666T0	Mellp1_36340,Mellp1_117029,Mellp1_35629	Melli1_207298,Melli1_199514	PTTG_02159T0,PTTG_25961T0	PGTG_20773T0,PGTG_04561T0
6	13	0.103	Sepsp1_726765,Sepsp1_786322	PSTG_01271T0,PSTG_00675T0,PSTG_00623T0	Mellp1_84419,Mellp1_116429	Melli1_205484,Melli1_197012	PTTG_08676T0,PTTG_05770T0	PGTG_06638T0,PGTG_22509T0
6	13	0.103	Sepsp1_736588,Sepsp1_719951,Sepsp1_744736	PSTG_09670T0,PSTG_15288T0	Mellp1_110853,Mellp1_43514	Melli1_206201,Melli1_211123	PTTG_06608T0,PTTG_06054T0	PGTG_06612T0,PGTG_08874T0
6	13	0.195	Sepsp1_738327,Sepsp1_738684	PSTG_16555T0,PSTG_10520T0	Mellp1_44058,Mellp1_70488	Melli1_204836,Melli1_199454	PTTG_05785T0,PTTG_03482T0	PGTG_10848T0,PGTG_17753T0,PGTG_15327T0
6	13	0.143	Sepsp1_739209,Sepsp1_790631	PSTG_01089T0,PSTG_13413T0	Mellp1_48578,Mellp1_95176	Melli1_211963,Melli1_203652	PTTG_08563T0,PTTG_05083T0	PGTG_18170T0,PGTG_15719T0,PGTG_00327T0
6	13	0.103	Sepsp1_739391,Sepsp1_739800	PSTG_06506T0,PSTG_06336T0,PSTG_15774T0	Mellp1_50153,Mellp1_46858	Melli1_210506,Melli1_209000	PTTG_02620T0,PTTG_03531T0	PGTG_00050T0,PGTG_17063T0
6	13	0.327	Sepsp1_753270,Sepsp1_792678	PSTG_11171T0,PSTG_12216T0,PSTG_12215T0	Mellp1_91040,Mellp1_102485	Melli1_209002,Melli1_202689	PTTG_08890T1,PTTG_08890T0	PGTG_17055T0,PGTG_17056T0
6	13	0.101	Sepsp1_762567	PSTG_06697T1,PSTG_06697T0,PSTG_10089T0	Mellp1_115541,Mellp1_41419	Melli1_211638,Melli1_211937	PTTG_08065T0,PTTG_02527T0	PGTG_18176T0,PGTG_15713T0,PGTG_18406T0
6	13	0.108	Sepsp1_779028	PSTG_06169T0,PSTG_13171T0	Mellp1_33476,Mellp1_26531	Melli1_196856,Melli1_199203,Melli1_199204	PTTG_00516T0,PTTG_02160T0	PGTG_07083T0,PGTG_19767T0,PGTG_15593T0
6	13	0.101	Sepsp1_792823,Sepsp1_751197	PSTG_00473T0,PSTG_09608T0	Mellp1_85932,Mellp1_70973,Mellp1_70972	Melli1_204549,Melli1_204517	PTTG_03110T0,PTTG_00090T0	PGTG_12655T0,PGTG_10156T0
6	13	0.101	Sepsp1_793145	PSTG_14131T0,PSTG_03266T0,PSTG_16435T0	Mellp1_92695,Mellp1_47825	Melli1_196934,Melli1_206908	PTTG_06719T0,PTTG_01983T0	PGTG_14706T1,PGTG_14706T0,PGTG_16636T0
6	12	0.144	Sepsp1_284462,Sepsp1_695468	PSTG_13109T0,PSTG_09824T0	Mellp1_73383,Mellp1_39696	Melli1_203227,Melli1_204196	PTTG_27890T0,PTTG_06438T0	PGTG_14860T0,PGTG_10800T0
6	12	0.333	Sepsp1_360562,Sepsp1_707342	PSTG_09731T0,PSTG_09932T0	Mellp1_32830,Mellp1_43008	Melli1_201994,Melli1_208679	PTTG_02189T0,PTTG_05153T0	PGTG_21035T0,PGTG_04588T0
6	12	0.167	Sepsp1_366742,Sepsp1_710314	PSTG_09767T0,PSTG_02462T1,PSTG_02462T0	Mellp1_73160,Mellp1_71017	Melli1_211163	PTTG_02210T0,PTTG_03639T0	PGTG_04308T0,PGTG_09250T0
6	12	0.174	Sepsp1_390026	PSTG_14357T0,PSTG_03489T1,PSTG_03489T0	Mellp1_92887,Mellp1_49296	Melli1_203109,Melli1_200836	PTTG_04208T0,PTTG_04159T0	PGTG_02320T0,PGTG_05497T0
6	12	0.118	Sepsp1_416683,Sepsp1_685438	PSTG_11801T1,PSTG_11801T0,PSTG_16583T0	Mellp1_90159,Mellp1_49337	Melli1_210575	PTTG_08953T0,PTTG_25379T0	PGTG_09511T0,PGTG_01021T0
6	12	0.333	Sepsp1_468973,Sepsp1_690819	PSTG_11803T0,PSTG_12656T0	Mellp1_43949,Mellp1_118527	Melli1_205040,Melli1_211755	PTTG_05049T0,PTTG_05899T0	PGTG_09509T0,PGTG_15776T0
6	12	0.136	Sepsp1_560048	PSTG_04196T0,PSTG_04179T0,PSTG_06990T0	Mellp1_115037,Mellp1_101708	Melli1_206433,Melli1_206432	PTTG_08548T0,PTTG_08544T0	PGTG_15016T0,PGTG_15008T0
6	12	0.138	Sepsp1_569165	PSTG_11245T0,PSTG_02092T0	Mellp1_72264,Mellp1_72934	Melli1_198610,Melli1_208121	PTTG_05880T1,PTTG_09156T0,PTTG_05880T0	PGTG_00898T0,PGTG_04960T0
6	12	0.5	Sepsp1_582648,Sepsp1_686577	PSTG_03803T0	Mellp1_50751,Mellp1_45777,Mellp1_40379	Melli1_209256,Melli1_205552,Melli1_202860	PTTG_02739T1,PTTG_02739T0	PGTG_15147T0
6	12	0.333	Sepsp1_604308,Sepsp1_723617	PSTG_03109T0,PSTG_03113T0	Mellp1_34068,Mellp1_109067	Melli1_200839,Melli1_200422	PTTG_08923T0,PTTG_12218T0	PGTG_02849T0,PGTG_02868T0
6	12	0.333	Sepsp1_611106,Sepsp1_697601	PSTG_03085T0,PSTG_17678T0	Mellp1_87050,Mellp1_70784	Melli1_198829,Melli1_210020	PTTG_10202T0,PTTG_28063T0	PGTG_08569T0,PGTG_00454T0
6	12	0.333	Sepsp1_628473,Sepsp1_696313	PSTG_13588T0,PSTG_11722T0	Mellp1_77996,Mellp1_116620	Melli1_198852,Melli1_196787	PTTG_00847T0,PTTG_10008T0	PGTG_03565T0,PGTG_09844T0
6	12	0.333	Sepsp1_660255,Sepsp1_727310	PSTG_12324T0,PSTG_07802T0	Mellp1_48310,Mellp1_90720	Melli1_200409,Melli1_207623	PTTG_01645T0,PTTG_00701T0	PGTG_11453T0,PGTG_14790T0
6	12	0.113	Sepsp1_662103,Sepsp1_688769	PSTG_09098T0,PSTG_16379T0	Mellp1_45973,Mellp1_40550	Melli1_206268,Melli1_205572	PTTG_06189T0,PTTG_07308T0	PGTG_01260T0,PGTG_07909T0
6	12	0.133	Sepsp1_662917	PSTG_13862T0,PSTG_06263T0,PSTG_01315T0	Mellp1_117589,Mellp1_78815	Melli1_198149,Melli1_202355	PTTG_05219T0,PTTG_04549T0	PGTG_06521T0,PGTG_09355T0
6	12	0.161	Sepsp1_665372	PSTG_03115T0,PSTG_03118T0,PSTG_03116T0	Mellp1_84885,Mellp1_42897	Melli1_196602,Melli1_196601	PTTG_04820T0,PTTG_04816T0	PGTG_02871T0,PGTG_02867T0
6	12	0.333	Sepsp1_665697,Sepsp1_786865	PSTG_07052T0,PSTG_07189T0	Mellp1_78292,Mellp1_49879	Melli1_212177,Melli1_197758	PTTG_07367T0,PTTG_01294T0	PGTG_04182T0,PGTG_16578T0
6	12	0.133	Sepsp1_666512,Sepsp1_725835	PSTG_11361T0,PSTG_10375T0,PSTG_12065T0	Mellp1_36460,Mellp1_29830	Melli1_202625,Melli1_204877	PTTG_28662T0,PTTG_26902T0	PGTG_10225T0
6	12	0.174	Sepsp1_675748,Sepsp1_680922	PSTG_16892T0,PSTG_07990T0	Mellp1_48075,Mellp1_49802	Melli1_197349	PTTG_02907T0,PTTG_29114T0,PTTG_01247T0	PGTG_21527T0,PGTG_09762T0
6	12	0.107	Sepsp1_675843,Sepsp1_790947	PSTG_17388T0,PSTG_10395T0,PSTG_10379T0	Mellp1_46541	Melli1_204648,Melli1_204649	PTTG_04833T0,PTTG_03580T0	PGTG_02803T0,PGTG_17874T0
6	12	0.333	Sepsp1_675912,Sepsp1_687338	PSTG_06310T0,PSTG_15793T0	Mellp1_78701,Mellp1_50122	Melli1_203764,Melli1_202279	PTTG_07508T0,PTTG_02587T0	PGTG_11338T0,PGTG_17081T0
6	12	0.224	Sepsp1_676331,Sepsp1_731138	PSTG_12620T0,PSTG_07015T1,PSTG_07015T0	Mellp1_47571	Melli1_198493	PTTG_05939T0,PTTG_05925T0,PTTG_01636T0	PGTG_15868T0,PGTG_15861T0
6	12	0.116	Sepsp1_676364,Sepsp1_168510	PSTG_07037T0,PSTG_07050T0	Mellp1_78995,Mellp1_66720	Melli1_211916,Melli1_211917	PTTG_07365T0,PTTG_07376T0	PGTG_04201T0,PGTG_04176T0
6	12	0.25	Sepsp1_676564,Sepsp1_690892	PSTG_10612T0,PSTG_05562T0	Mellp1_49440,Mellp1_46295	Melli1_200550,Melli1_200549	PTTG_10563T0,PTTG_01707T0	PGTG_06254T0,PGTG_14524T0
6	12	0.23	Sepsp1_677224,Sepsp1_688757	PSTG_05107T0,PSTG_04991T0	Mellp1_73486,Mellp1_40575	Melli1_204263,Melli1_201647	PTTG_08232T0,PTTG_02777T0	PGTG_12904T0,PGTG_03066T0
6	12	0.23	Sepsp1_677269,Sepsp1_734006	PSTG_09190T0,PSTG_13682T0	Mellp1_34607,Mellp1_51822	Melli1_206896,Melli1_203893	PTTG_07076T0,PTTG_02150T0	PGTG_01921T0,PGTG_04529T0
6	12	0.333	Sepsp1_677879,Sepsp1_741596	PSTG_09381T0,PSTG_06204T0	Mellp1_77643,Mellp1_51841	Melli1_210694,Melli1_211627	PTTG_03865T0,PTTG_02247T0	PGTG_11086T0,PGTG_07034T0
6	12	0.161	Sepsp1_678149,Sepsp1_793003	PSTG_13795T0,PSTG_00396T0	Mellp1_37373,Mellp1_114809	Melli1_207465,Melli1_205791	PTTG_06157T0,PTTG_08090T0	PGTG_14728T0,PGTG_13430T0
6	12	0.333	Sepsp1_678648,Sepsp1_774583	PSTG_10554T0,PSTG_15183T0	Mellp1_32374,Mellp1_45689	Melli1_212305,Melli1_210550	PTTG_01670T0,PTTG_01507T0	PGTG_18409T0,PGTG_02523T0
6	12	0.32	Sepsp1_678869	PSTG_01462T1,PSTG_01462T0,PSTG_04349T0	Mellp1_117975,Mellp1_105319	Melli1_208187,Melli1_199029	PTTG_04624T0,PTTG_00200T0	PGTG_01616T0,PGTG_02630T0
6	12	0.174	Sepsp1_679131,Sepsp1_718545	PSTG_13288T0,PSTG_06563T0	Mellp1_115588,Mellp1_92867	Melli1_205833	PTTG_02462T1,PTTG_02462T0,PTTG_09197T0	PGTG_12180T0,PGTG_02370T0
6	12	0.333	Sepsp1_679444,Sepsp1_735356	PSTG_10849T0,PSTG_01406T0	Mellp1_22895,Mellp1_33497	Melli1_198365,Melli1_202074	PTTG_28869T0,PTTG_07961T0	PGTG_13607T0,PGTG_06208T0
6	12	0.116	Sepsp1_679966,Sepsp1_711891	PSTG_16071T0,PSTG_02975T0	Mellp1_71015,Mellp1_49610	Melli1_205967,Melli1_206974	PTTG_08203T0,PTTG_02001T0	PGTG_06744T0,PGTG_07102T0
6	12	0.23	Sepsp1_680169,Sepsp1_789242	PSTG_05341T0,PSTG_10544T0	Mellp1_42176,Mellp1_76403	Melli1_198361,Melli1_206574	PTTG_07866T0,PTTG_07561T0	PGTG_22519T0,PGTG_17719T0
6	12	0.23	Sepsp1_680206,Sepsp1_718627	PSTG_10728T0,PSTG_02523T0	Mellp1_53696,Mellp1_70380	Melli1_205518,Melli1_201405	PTTG_28500T0,PTTG_04266T0	PGTG_22199T0,PGTG_00211T0
6	12	0.134	Sepsp1_682926,Sepsp1_734850	PSTG_01559T0,PSTG_17183T0,PSTG_14987T0	Mellp1_38497,Mellp1_105567	Melli1_198711	PTTG_01120T0,PTTG_03039T0	PGTG_01745T0,PGTG_18868T0
6	12	0.107	Sepsp1_684678,Sepsp1_716109	PSTG_01833T0,PSTG_00753T0	Mellp1_40270,Mellp1_35807	Melli1_211317,Melli1_207214,Melli1_207213	PTTG_06390T0,PTTG_04480T0	PGTG_11742T0
6	12	0.167	Sepsp1_687894	PSTG_01593T0,PSTG_10844T0	Mellp1_43665,Mellp1_47091	Melli1_205864,Melli1_204464	PTTG_03826T0,PTTG_01102T1,PTTG_01102T0	PGTG_22007T0,PGTG_01791T0
6	12	0.115	Sepsp1_690130,Sepsp1_9509	PSTG_04417T0,PSTG_01078T0	Mellp1_109893,Mellp1_93237	Melli1_198694,Melli1_210515	PTTG_06371T0,PTTG_08587T0	PGTG_20853T0,PGTG_08247T0
6	12	0.333	Sepsp1_690418,Sepsp1_715997	PSTG_09924T0,PSTG_06710T0	Mellp1_30833,Mellp1_27155	Melli1_207201,Melli1_203584	PTTG_08251T0,PTTG_07127T0	PGTG_06001T0,PGTG_11833T0
6	12	0.333	Sepsp1_691519,Sepsp1_691990	PSTG_16730T0,PSTG_06982T0	Mellp1_53165,Mellp1_72327	Melli1_210985,Melli1_201678	PTTG_06501T0,PTTG_09411T0	PGTG_10621T0,PGTG_17178T0
6	12	0.135	Sepsp1_693365	PSTG_10162T0,PSTG_12764T0	Mellp1_29299,Mellp1_38705	Melli1_196941,Melli1_196940,Melli1_211490	PTTG_07790T0,PTTG_02882T0	PGTG_17593T0,PGTG_03243T0
6	12	0.218	Sepsp1_694735,Sepsp1_714501	PSTG_09519T0,PSTG_15641T0	Mellp1_66502,Mellp1_78094	Melli1_199913,Melli1_201557	PTTG_01308T0,PTTG_08628T0	PGTG_16563T0,PGTG_09875T0
6	12	0.109	Sepsp1_698465,Sepsp1_705985	PSTG_16647T0	Mellp1_39376,Mellp1_48233	Melli1_200520,Melli1_200452	PTTG_26926T0,PTTG_02691T0,PTTG_02691T1	PGTG_06935T0,PGTG_15219T0
6	12	0.161	Sepsp1_698959,Sepsp1_718034	PSTG_12915T0,PSTG_07671T0	Mellp1_77776,Mellp1_94093	Melli1_203540,Melli1_202496	PTTG_02833T0,PTTG_07884T0	PGTG_03168T0,PGTG_21572T0
6	12	0.333	Sepsp1_699590,Sepsp1_715235	PSTG_15305T0,PSTG_08274T0	Mellp1_94067,Mellp1_106395	Melli1_201086,Melli1_204451	PTTG_00005T0,PTTG_06179T0	PGTG_20596T0,PGTG_01279T0
6	12	0.23	Sepsp1_702182,Sepsp1_739217	PSTG_03391T0,PSTG_10365T0	Mellp1_47340,Mellp1_43740	Melli1_200954,Melli1_199841	PTTG_06206T0,PTTG_04100T0	PGTG_01165T0,PGTG_07841T0
6	12	0.144	Sepsp1_702320	PSTG_11093T0,PSTG_11077T0	Mellp1_91623,Mellp1_78848,Mellp1_112019	Melli1_207180,Melli1_208613	PTTG_01021T1,PTTG_01021T0	PGTG_07933T0,PGTG_07926T0
6	12	0.333	Sepsp1_702647,Sepsp1_719007	PSTG_00275T0,PSTG_14429T0	Mellp1_85912,Mellp1_94347	Melli1_205747,Melli1_206558	PTTG_28375T0,PTTG_12388T0	PGTG_13475T0,PGTG_10664T0
6	12	0.333	Sepsp1_704545,Sepsp1_751052	PSTG_08782T0,PSTG_10774T0	Mellp1_45420,Mellp1_44990	Melli1_204275,Melli1_204137	PTTG_00226T0,PTTG_01437T0	PGTG_20734T0,PGTG_04038T0
6	12	0.681	Sepsp1_706853	PSTG_16533T0,PSTG_16533T1,PSTG_02182T0	Mellp1_54361,Mellp1_35137	Melli1_198355	PTTG_07236T0,PTTG_05102T2,PTTG_05102T1,PTTG_05102T0	PGTG_00769T0
6	12	0.118	Sepsp1_708553,Sepsp1_282536	PSTG_13743T0,PSTG_13745T0	Mellp1_46484,Mellp1_101480	Melli1_212306,Melli1_206575	PTTG_28305T0,PTTG_28306T0	PGTG_00004T0,PGTG_00003T0
6	12	0.23	Sepsp1_709238,Sepsp1_746654	PSTG_00145T0,PSTG_02431T0	Mellp1_33269,Mellp1_96062	Melli1_206604,Melli1_203398	PTTG_02988T0,PTTG_04695T0	PGTG_00504T0,PGTG_09219T0
6	12	0.161	Sepsp1_709703,Sepsp1_8790	PSTG_03136T0,PSTG_12566T0	Mellp1_105058,Mellp1_36483	Melli1_196598,Melli1_198439	PTTG_26556T0,PTTG_07471T0	PGTG_20884T0,PGTG_05053T0
6	12	0.11	Sepsp1_710331,Sepsp1_713060	PSTG_16269T0,PSTG_01407T0	Mellp1_47850,Mellp1_35358	Melli1_205533	PTTG_07391T0,PTTG_31148T0,PTTG_12746T0	PGTG_18311T0,PGTG_06180T0
6	12	0.333	Sepsp1_712083,Sepsp1_721809	PSTG_15992T0,PSTG_16091T0	Mellp1_102099,Mellp1_48555	Melli1_209047,Melli1_212029	PTTG_00573T0,PTTG_10256T0	PGTG_17360T0,PGTG_08081T0
6	12	0.167	Sepsp1_712345,Sepsp1_787531	PSTG_12581T0,PSTG_08844T0	Mellp1_77354,Mellp1_50186	Melli1_205594,Melli1_208866	PTTG_02433T0,PTTG_09744T0	PGTG_12253T0,PGTG_15171T0
6	12	0.333	Sepsp1_712928,Sepsp1_778238	PSTG_09372T0,PSTG_15475T0	Mellp1_22927,Mellp1_34739	Melli1_208689,Melli1_199338	PTTG_03862T0,PTTG_07464T0	PGTG_11078T0,PGTG_21156T0
6	12	0.133	Sepsp1_715018,Sepsp1_739314	PSTG_00897T0,PSTG_11158T0	Mellp1_73536,Mellp1_37102	Melli1_200350	PTTG_05460T0,PTTG_05367T0	PGTG_17558T0,PGTG_05399T0,PGTG_00987T0
6	12	0.109	Sepsp1_715404,Sepsp1_734780	PSTG_01910T0,PSTG_04312T0	Mellp1_88520,Mellp1_70683	Melli1_210139,Melli1_211136,Melli1_212195	PTTG_00140T0,PTTG_06867T0	PGTG_02586T0
6	12	0.1	Sepsp1_715524,Sepsp1_745032,Sepsp1_712574	PSTG_00649T0,PSTG_00650T0,PSTG_00648T0	Mellp1_85700,Mellp1_72825	Melli1_204330	PTTG_03515T0,PTTG_06084T0	PGTG_17781T0
6	12	0.23	Sepsp1_716162,Sepsp1_725592	PSTG_10535T0,PSTG_04172T0	Mellp1_113458,Mellp1_32687	Melli1_204830,Melli1_207688	PTTG_01967T0,PTTG_05734T0	PGTG_15942T0,PGTG_14996T0
6	12	0.333	Sepsp1_716879,Sepsp1_721770	PSTG_15618T0,PSTG_10572T0	Mellp1_117424,Mellp1_45576	Melli1_206807,Melli1_202849	PTTG_01369T0,PTTG_06741T0	PGTG_07188T0,PGTG_16679T0
6	12	0.23	Sepsp1_717160,Sepsp1_719284	PSTG_01452T0,PSTG_08043T0	Mellp1_47897,Mellp1_113366	Melli1_199030,Melli1_196376	PTTG_25761T0,PTTG_10265T0	PGTG_01594T0,PGTG_02107T0
6	12	0.122	Sepsp1_717426,Sepsp1_791805	PSTG_11830T0,PSTG_11841T0	Mellp1_84382,Mellp1_115899	Melli1_203488,Melli1_203490	PTTG_01677T0,PTTG_27998T0	PGTG_12892T0,PGTG_12890T0
6	12	0.167	Sepsp1_717475,Sepsp1_786769	PSTG_06851T0,PSTG_08537T0	Mellp1_94126,Mellp1_88243	Melli1_202592,Melli1_204241	PTTG_06753T0,PTTG_05800T0	PGTG_10476T0,PGTG_14888T0
6	12	0.167	Sepsp1_718108,Sepsp1_739796	PSTG_13217T0,PSTG_14855T0	Mellp1_92596,Mellp1_47487	Melli1_210501,Melli1_209634	PTTG_06041T0,PTTG_05354T0	PGTG_03043T0,PGTG_05803T0
6	12	0.333	Sepsp1_718304,Sepsp1_786905	PSTG_06980T0,PSTG_06856T0	Mellp1_45441,Mellp1_50605	Melli1_199176,Melli1_209347	PTTG_09412T0,PTTG_05804T0	PGTG_17180T0,PGTG_10468T0
6	12	0.333	Sepsp1_718384,Sepsp1_737697	PSTG_09711T0,PSTG_16521T0	Mellp1_42567,Mellp1_74723	Melli1_203337,Melli1_198951	PTTG_02180T0,PTTG_02503T0	PGTG_04248T0,PGTG_15677T0
6	12	0.333	Sepsp1_718477,Sepsp1_722002	PSTG_11348T0,PSTG_12781T0	Mellp1_35186,Mellp1_94522	Melli1_196110,Melli1_199816	PTTG_04572T0,PTTG_00187T0	PGTG_07269T0,PGTG_15689T0
6	12	0.333	Sepsp1_718496,Sepsp1_721595	PSTG_05720T0,PSTG_13286T0	Mellp1_48625,Mellp1_47242	Melli1_206612,Melli1_199725	PTTG_00875T0,PTTG_02466T0	PGTG_03620T0,PGTG_12177T0
6	12	0.23	Sepsp1_720590,Sepsp1_789013	PSTG_12982T0,PSTG_16758T0	Mellp1_46896,Mellp1_46146	Melli1_196287,Melli1_208901	PTTG_09705T0,PTTG_03288T0	PGTG_06197T0,PGTG_00655T0
6	12	0.333	Sepsp1_720664,Sepsp1_792185	PSTG_06964T0,PSTG_13593T0	Mellp1_47014,Mellp1_48667	Melli1_203460,Melli1_206531	PTTG_07968T0,PTTG_00828T0	PGTG_15496T0,PGTG_03550T0
6	12	0.116	Sepsp1_721472,Sepsp1_728396	PSTG_02622T0,PSTG_08934T0	Mellp1_34639,Mellp1_87689	Melli1_210258,Melli1_197812	PTTG_28368T0,PTTG_05988T0	PGTG_00345T0,PGTG_03666T0
6	12	0.23	Sepsp1_721620,Sepsp1_751614	PSTG_06216T0,PSTG_15576T0	Mellp1_57488,Mellp1_113979	Melli1_201329,Melli1_209985	PTTG_02256T0,PTTG_03609T0	PGTG_21318T0,PGTG_03509T0
6	12	0.333	Sepsp1_722024,Sepsp1_725469	PSTG_16121T0,PSTG_06800T0	Mellp1_71938,Mellp1_34473	Melli1_208259,Melli1_201572	PTTG_09336T0,PTTG_02353T0	PGTG_08882T0,PGTG_17157T0
6	12	0.333	Sepsp1_722760,Sepsp1_738402	PSTG_11652T0,PSTG_14274T0	Mellp1_88081,Mellp1_42759	Melli1_206481,Melli1_211903	PTTG_07172T0,PTTG_03728T0	PGTG_09932T0,PGTG_14472T0
6	12	0.126	Sepsp1_723113,Sepsp1_736152,Sepsp1_688781	PSTG_06208T0,PSTG_03322T0	Mellp1_77012	Melli1_201328,Melli1_201962	PTTG_11919T0,PTTG_10685T0	PGTG_07027T0,PGTG_13207T0
6	12	0.333	Sepsp1_723655,Sepsp1_746856	PSTG_00529T0,PSTG_09237T0	Mellp1_46318,Mellp1_93367	Melli1_198371,Melli1_200987	PTTG_01623T0,PTTG_01243T0	PGTG_12706T0,PGTG_01544T0
6	12	0.141	Sepsp1_723985	PSTG_03125T0,PSTG_00955T0	Mellp1_112629,Mellp1_94171,Mellp1_68520,Mellp1_110168	Melli1_210219	PTTG_08259T0,PTTG_04806T0	PGTG_02970T0,PGTG_18191T0
6	12	0.126	Sepsp1_724967,Sepsp1_769316	PSTG_14655T0,PSTG_08847T0,PSTG_03300T0	Mellp1_47719,Mellp1_25214	Melli1_201109	PTTG_28845T0,PTTG_02727T0	PGTG_06555T0,PGTG_15164T0
6	12	0.104	Sepsp1_725412	PSTG_16111T0	Mellp1_109700,Mellp1_86535,Mellp1_66135,Mellp1_90527,Mellp1_117454	Melli1_201440,Melli1_204519,Melli1_197130	PTTG_06619T0	PGTG_08907T0
6	12	0.23	Sepsp1_726126,Sepsp1_756335	PSTG_04173T0,PSTG_04263T0	Mellp1_88983,Mellp1_50176	Melli1_211536,Melli1_202854	PTTG_05733T0,PTTG_27119T0	PGTG_14995T0,PGTG_22368T0
6	12	0.23	Sepsp1_726330,Sepsp1_792669	PSTG_08150T0,PSTG_02962T0	Mellp1_44375,Mellp1_75374	Melli1_210727,Melli1_209336	PTTG_01329T0,PTTG_07859T0	PGTG_08956T0,PGTG_07286T0
6	12	0.118	Sepsp1_732028	PSTG_05983T0,PSTG_05945T1,PSTG_05945T0	Mellp1_106602,Mellp1_117644	Melli1_209137	PTTG_03635T0,PTTG_26711T0	PGTG_03447T1,PGTG_03447T0,PGTG_03467T0
6	12	0.12	Sepsp1_733391,Sepsp1_753967	PSTG_09265T0,PSTG_13174T0	Mellp1_76555	Melli1_208144,Melli1_201155	PTTG_07253T0,PTTG_00511T0	PGTG_17993T0,PGTG_14675T0,PGTG_15586T0
6	12	0.174	Sepsp1_733923	PSTG_00979T0,PSTG_12089T0	Mellp1_109819,Mellp1_49790	Melli1_198274,Melli1_206061	PTTG_06998T0,PTTG_08272T0	PGTG_14116T0,PGTG_07439T1,PGTG_07439T0
6	12	0.333	Sepsp1_734141,Sepsp1_746529	PSTG_01356T0,PSTG_06279T0	Mellp1_44896,Mellp1_116867	Melli1_198148,Melli1_208835	PTTG_08909T0,PTTG_04554T0	PGTG_06479T0,PGTG_09361T0
6	12	0.116	Sepsp1_735537,Sepsp1_751323	PSTG_10249T0,PSTG_11084T0	Mellp1_55242,Mellp1_70752	Melli1_210831,Melli1_200233	PTTG_06282T0,PTTG_00999T0	PGTG_07957T0,PGTG_01110T0
6	12	0.333	Sepsp1_735944,Sepsp1_755821	PSTG_14211T0,PSTG_01453T0	Mellp1_47419,Mellp1_50376	Melli1_212328,Melli1_204276	PTTG_06112T0,PTTG_00208T0	PGTG_01367T0,PGTG_01590T0
6	12	0.23	Sepsp1_737261,Sepsp1_753616	PSTG_01540T0,PSTG_08222T0	Mellp1_38424,Mellp1_29239	Melli1_196209,Melli1_207004	PTTG_05043T0,PTTG_25933T0	PGTG_01720T0,PGTG_01300T0
6	12	0.167	Sepsp1_737478,Sepsp1_737533	PSTG_01035T0,PSTG_00236T0	Mellp1_77624,Mellp1_85440	Melli1_202310,Melli1_207145	PTTG_12331T0,PTTG_05512T0	PGTG_10886T0,PGTG_13561T0
6	12	0.134	Sepsp1_738962	PSTG_03207T0	Mellp1_72422,Mellp1_37509,Mellp1_35212	Melli1_200585,Melli1_200584,Melli1_197444,Melli1_197449	PTTG_26825T0	PGTG_14351T0,PGTG_15211T0
6	12	0.125	Sepsp1_750555,Sepsp1_511036	PSTG_06435T0,PSTG_06410T0	Mellp1_104873,Mellp1_84449	Melli1_202845	PTTG_02667T0,PTTG_02663T1,PTTG_02663T0	PGTG_00147T0,PGTG_00156T0
6	12	0.116	Sepsp1_754482,Sepsp1_731855	PSTG_08542T0,PSTG_16431T0	Mellp1_84380,Mellp1_93519	Melli1_200609,Melli1_196495	PTTG_06760T0,PTTG_00437T0	PGTG_14871T0,PGTG_06341T0
6	12	0.17	Sepsp1_770683	PSTG_11320T0,PSTG_09923T0	Mellp1_71486,Mellp1_79736	Melli1_203667,Melli1_204348,Melli1_205584	PTTG_08250T0,PTTG_25360T0	PGTG_08476T0,PGTG_05999T0
6	12	0.116	Sepsp1_771613,Sepsp1_791271	PSTG_09034T0,PSTG_11132T1,PSTG_11132T0	Mellp1_48052,Mellp1_43054	Melli1_212091	PTTG_00419T0,PTTG_02136T0	PGTG_14920T0,PGTG_04483T0
6	12	1	Sepsp1_775044	PSTG_13274T0	Mellp1_117884	Melli1_199650,Melli1_199649	PTTG_02471T2,PTTG_02471T1,PTTG_02471T0	PGTG_19402T0,PGTG_12162T2,PGTG_12162T1,PGTG_12162T0
6	12	0.116	Sepsp1_784084,Sepsp1_727356	PSTG_08661T0,PSTG_08666T0	Mellp1_118348,Mellp1_117290	Melli1_204852,Melli1_207628	PTTG_00360T0,PTTG_00362T0	PGTG_14607T0,PGTG_14602T0
6	12	0.113	Sepsp1_787147	PSTG_15716T2,PSTG_15716T1,PSTG_15716T0	Mellp1_28635,Mellp1_114625,Mellp1_104038	Melli1_197346	PTTG_07644T0,PTTG_07644T1	PGTG_09750T0,PGTG_09736T0
6	11	0.297	Sepsp1_234460,Sepsp1_703607	PSTG_02833T0,PSTG_03858T0	Mellp1_117538	Melli1_206784,Melli1_211119	PTTG_08412T0,PTTG_07794T0	PGTG_07710T0,PGTG_17458T0
6	11	0.127	Sepsp1_303074	PSTG_00595T0,PSTG_02813T0	Mellp1_116922,Mellp1_79314	Melli1_207680,Melli1_211061	PTTG_06098T0,PTTG_03563T0	PGTG_13357T0,PGTG_07653T0
6	11	0.188	Sepsp1_314954	PSTG_09744T0,PSTG_14556T0,PSTG_09449T0	Mellp1_76084	Melli1_203164,Melli1_206408,Melli1_197052	PTTG_00313T0,PTTG_09836T0	PGTG_08637T0
6	11	0.138	Sepsp1_380385,Sepsp1_722490	PSTG_03856T0,PSTG_14496T0	Mellp1_110030	Melli1_201058	PTTG_12523T0,PTTG_25903T0	PGTG_17453T0,PGTG_19270T0,PGTG_06364T0
6	11	0.138	Sepsp1_399707,Sepsp1_688268	PSTG_08038T0,PSTG_15174T0	Mellp1_50812	Melli1_204896	PTTG_07047T1,PTTG_07047T0,PTTG_08946T0	PGTG_02039T0,PGTG_08863T0
6	11	0.202	Sepsp1_403028,Sepsp1_724341	PSTG_15893T0,PSTG_11556T0	Mellp1_76099,Mellp1_118511	Melli1_199739	PTTG_07541T0,PTTG_01965T0	PGTG_07760T0,PGTG_15945T0
6	11	0.319	Sepsp1_413990,Sepsp1_698339	PSTG_01027T0,PSTG_13921T0	Mellp1_116963,Mellp1_30497	Melli1_207491,Melli1_207490	PTTG_12327T0	PGTG_10863T0,PGTG_16451T0
6	11	0.145	Sepsp1_431403,Sepsp1_708021	PSTG_11114T0,PSTG_06136T0	Mellp1_44167,Mellp1_38246	Melli1_198061	PTTG_01805T0,PTTG_01009T0	PGTG_07938T0,PGTG_04816T0
6	11	0.23	Sepsp1_467330	PSTG_04925T0,PSTG_09261T0	Mellp1_79029	Melli1_196616,Melli1_208054,Melli1_209941	PTTG_07245T0,PTTG_01906T0	PGTG_00726T0,PGTG_17974T0
6	11	0.133	Sepsp1_470230,Sepsp1_734390	PSTG_08437T0,PSTG_16724T0	Mellp1_37758,Mellp1_28580	Melli1_210255	PTTG_12395T0,PTTG_03963T0	PGTG_10523T0,PGTG_10631T0
6	11	0.262	Sepsp1_545631	PSTG_04316T0,PSTG_00815T0	Mellp1_94612,Mellp1_117982	Melli1_201981,Melli1_209902	PTTG_05089T0,PTTG_09306T0	PGTG_00749T0,PGTG_02591T0
6	11	0.142	Sepsp1_572746	PSTG_03046T1,PSTG_03046T0,PSTG_02937T0	Mellp1_107604,Mellp1_66585	Melli1_209189	PTTG_07838T0,PTTG_05575T0	PGTG_07165T0,PGTG_07327T0
6	11	0.132	Sepsp1_575605,Sepsp1_718478	PSTG_06175T0,PSTG_01384T0	Mellp1_103665	Melli1_210491,Melli1_205420	PTTG_05499T0,PTTG_02217T0	PGTG_07087T0,PGTG_06468T0
6	11	0.15	Sepsp1_720981	PSTG_13532T0,PSTG_18699T0	Mellp1_93640,Mellp1_31192	Melli1_204529	PTTG_09594T0,PTTG_12608T0	PGTG_04701T0,PGTG_12110T0,PGTG_10043T0
6	11	0.202	Sepsp1_661118,Sepsp1_713551	PSTG_12807T0,PSTG_16519T0	Mellp1_74881,Mellp1_110840	Melli1_201603	PTTG_08641T0,PTTG_11862T0	PGTG_08422T0,PGTG_11416T0
6	11	0.41	Sepsp1_675714	PSTG_02754T0,PSTG_00126T0	Mellp1_23775,Mellp1_117359	Melli1_210752,Melli1_204363	PTTG_04705T0,PTTG_00892T0	PGTG_20626T0,PGTG_11219T0
6	11	0.202	Sepsp1_675737,Sepsp1_708385	PSTG_06962T0,PSTG_08895T0	Mellp1_78536,Mellp1_78049	Melli1_197015	PTTG_10079T0,PTTG_07965T0	PGTG_15503T0,PGTG_11998T0
6	11	0.297	Sepsp1_675875,Sepsp1_706804	PSTG_06781T0,PSTG_11839T0	Mellp1_78487,Mellp1_25984	Melli1_196500,Melli1_203491	PTTG_25458T0,PTTG_27997T0	PGTG_17146T0
6	11	0.146	Sepsp1_678892,Sepsp1_687579	PSTG_11520T0,PSTG_11657T0	Mellp1_24024,Mellp1_40771	Melli1_200183,Melli1_202595	PTTG_26079T0,PTTG_08744T0	PGTG_01885T0
6	11	0.127	Sepsp1_679938	PSTG_11169T0,PSTG_11169T1	Mellp1_78219	Melli1_208468,Melli1_208467,Melli1_208466	PTTG_26081T0,PTTG_26081T1	PGTG_19652T0,PGTG_00959T0
6	11	0.138	Sepsp1_680305,Sepsp1_746052	PSTG_06141T0,PSTG_16301T0	Mellp1_71651	Melli1_211311,Melli1_210849	PTTG_25589T0,PTTG_00379T0	PGTG_21100T0,PGTG_14991T0
6	11	0.297	Sepsp1_681459,Sepsp1_720014	PSTG_10998T0,PSTG_01066T0	Mellp1_87820,Mellp1_76598	Melli1_207590	PTTG_00912T0,PTTG_01151T0	PGTG_02278T0,PGTG_21441T0
6	11	0.297	Sepsp1_681582	PSTG_14127T0,PSTG_08802T0	Mellp1_71466,Mellp1_76041	Melli1_201236,Melli1_204825	PTTG_11751T0,PTTG_00008T0	PGTG_14696T0,PGTG_22032T0
6	11	0.164	Sepsp1_681675,Sepsp1_730583	PSTG_14861T0,PSTG_14859T1,PSTG_14859T0	Mellp1_37995	Melli1_205083	PTTG_00654T0,PTTG_04612T0	PGTG_12988T1,PGTG_12988T0
6	11	0.297	Sepsp1_682909,Sepsp1_752894	PSTG_03526T0,PSTG_05096T0	Mellp1_48397,Mellp1_46330	Melli1_208706	PTTG_05045T0,PTTG_04454T0	PGTG_08753T0,PGTG_10984T0
6	11	0.157	Sepsp1_682940	PSTG_07945T0,PSTG_06823T0	Mellp1_109753	Melli1_200314	PTTG_12079T0,PTTG_11929T0,PTTG_01201T0	PGTG_11191T0,PGTG_19835T0,PGTG_12323T0
6	11	0.101	Sepsp1_683494,Sepsp1_751230	PSTG_00793T0,PSTG_12436T0,PSTG_12435T0	Mellp1_48948	Melli1_196419	PTTG_07683T0,PTTG_06400T0	PGTG_16891T0,PGTG_13287T0
6	11	0.138	Sepsp1_683764,Sepsp1_709824	PSTG_05710T0,PSTG_03344T0	Mellp1_43686,Mellp1_32271	Melli1_204226	PTTG_00868T0,PTTG_26884T0	PGTG_03607T0,PGTG_01121T0
6	11	0.297	Sepsp1_684911,Sepsp1_694412	PSTG_03611T0,PSTG_06492T0	Mellp1_54572,Mellp1_40503	Melli1_205710	PTTG_26102T0,PTTG_02625T0	PGTG_10272T0,PGTG_00062T0
6	11	0.193	Sepsp1_687511,Sepsp1_257014	PSTG_13877T0,PSTG_13831T0	Mellp1_63926	Melli1_199298,Melli1_205739	PTTG_11684T0,PTTG_11898T0	PGTG_06292T0,PGTG_19486T0
6	11	0.111	Sepsp1_688247,Sepsp1_686347,Sepsp1_720992	PSTG_10034T0	Mellp1_103191,Mellp1_40738	Melli1_205235,Melli1_199109	PTTG_09944T0	PGTG_03933T0,PGTG_19479T0
6	11	0.297	Sepsp1_692518,Sepsp1_716762	PSTG_06319T0,PSTG_08981T0	Mellp1_45324,Mellp1_50220	Melli1_196922	PTTG_08733T0,PTTG_03783T0	PGTG_21774T0,PGTG_06912T0
6	11	0.172	Sepsp1_694857	PSTG_07730T0,PSTG_15766T0,PSTG_12848T0	Mellp1_23337,Mellp1_23250	Melli1_196532	PTTG_04542T0,PTTG_02135T0	PGTG_09481T0,PGTG_09456T0
6	11	0.297	Sepsp1_697071,Sepsp1_736034	PSTG_16381T0,PSTG_12300T0	Mellp1_87178,Mellp1_49370	Melli1_211595,Melli1_207476	PTTG_12671T0,PTTG_07476T0	PGTG_01245T0
6	11	0.545	Sepsp1_699315,Sepsp1_791650,Sepsp1_794033,Sepsp1_289213	PSTG_12966T0	Mellp1_51018	Melli1_196973,Melli1_196972	PTTG_04646T0,PTTG_04513T0	PGTG_10749T0
6	11	0.297	Sepsp1_700012	PSTG_04395T0,PSTG_12296T0	Mellp1_39559,Mellp1_49361	Melli1_201740,Melli1_206549	PTTG_09577T0,PTTG_09037T0	PGTG_20851T0,PGTG_17642T0
6	11	0.123	Sepsp1_701360,Sepsp1_698462	PSTG_12383T0	Mellp1_84767,Mellp1_34244,Mellp1_88907,Mellp1_47334	Melli1_198879,Melli1_209960	PTTG_02293T0	PGTG_04377T0
6	11	0.138	Sepsp1_702741,Sepsp1_704213	PSTG_17068T0,PSTG_01371T0,PSTG_07333T0	Mellp1_43753	Melli1_202211,Melli1_206211	PTTG_07768T0,PTTG_00953T0	PGTG_03751T0
6	11	0.108	Sepsp1_707168,Sepsp1_752915	PSTG_01250T0,PSTG_11039T0	Mellp1_78967,Mellp1_59238	Melli1_202825	PTTG_06061T0,PTTG_26357T0,PTTG_00499T0	PGTG_06625T0
6	11	0.297	Sepsp1_707275,Sepsp1_727380	PSTG_14944T0,PSTG_05345T0	Mellp1_91842,Mellp1_33791	Melli1_200402	PTTG_03126T0,PTTG_02941T0	PGTG_13931T0,PGTG_09139T0
6	11	0.139	Sepsp1_709463,Sepsp1_736080	PSTG_03862T1,PSTG_03862T0	Mellp1_36642	Melli1_207925,Melli1_197539	PTTG_07796T0,PTTG_09141T0	PGTG_18515T0,PGTG_17464T0
6	11	0.184	Sepsp1_718762	PSTG_00174T0,PSTG_07556T0,PSTG_04050T0	Mellp1_75424,Mellp1_71290	Melli1_196955	PTTG_07198T0,PTTG_08762T0	PGTG_00525T0,PGTG_10301T0
6	11	0.138	Sepsp1_710334,Sepsp1_719564	PSTG_08052T0,PSTG_16500T0	Mellp1_78495	Melli1_196885,Melli1_203042	PTTG_05064T0,PTTG_06527T0	PGTG_02021T0,PGTG_10673T0
6	11	0.127	Sepsp1_710637	PSTG_11924T0,PSTG_13086T0	Mellp1_44072,Mellp1_49604	Melli1_197765,Melli1_199817	PTTG_02413T0,PTTG_12749T0	PGTG_10006T0,PGTG_12283T0
6	11	0.117	Sepsp1_711712	PSTG_14086T0,PSTG_14087T0	Mellp1_72955,Mellp1_71105	Melli1_205989,Melli1_201006	PTTG_06324T0,PTTG_06325T0	PGTG_13234T0,PGTG_13236T0
6	11	0.134	Sepsp1_714816,Sepsp1_721728	PSTG_06588T0,PSTG_14050T0	Mellp1_57016,Mellp1_56459	Melli1_206805,Melli1_197850	PTTG_25459T0	PGTG_20332T0,PGTG_17127T0
6	11	0.344	Sepsp1_715092	PSTG_09325T0,PSTG_06801T0	Mellp1_84480,Mellp1_77108	Melli1_206589,Melli1_197700	PTTG_02352T0,PTTG_03881T0	PGTG_11120T0,PGTG_17156T0
6	11	0.297	Sepsp1_715337,Sepsp1_726651	PSTG_16924T0,PSTG_12283T0	Mellp1_47739,Mellp1_50777	Melli1_200428,Melli1_210442	PTTG_05192T0,PTTG_07474T0	PGTG_06597T0
6	11	0.202	Sepsp1_716765,Sepsp1_787930	PSTG_00446T0,PSTG_15535T0	Mellp1_88694,Mellp1_89448	Melli1_200599	PTTG_01778T0,PTTG_11649T0	PGTG_12617T0,PGTG_03374T0
6	11	0.182	Sepsp1_717419	PSTG_03308T0,PSTG_03287T0,PSTG_00341T0	Mellp1_88209	Melli1_197655,Melli1_197653,Melli1_197651	PTTG_26430T0,PTTG_25158T0	PGTG_09523T0
6	11	0.202	Sepsp1_717643,Sepsp1_789181	PSTG_13106T0,PSTG_17487T0	Mellp1_94308,Mellp1_104398	Melli1_201951	PTTG_05943T0,PTTG_08858T0	PGTG_14864T0,PGTG_15882T0
6	11	0.127	Sepsp1_717756,Sepsp1_740180	PSTG_13166T0,PSTG_01008T0	Mellp1_41776,Mellp1_44147	Melli1_199180	PTTG_00521T0,PTTG_07362T0	PGTG_15605T0,PGTG_14303T0
6	11	0.118	Sepsp1_718863	PSTG_15504T0,PSTG_18961T0,PSTG_01037T0	Mellp1_45152	Melli1_210856,Melli1_210855	PTTG_08235T0,PTTG_01945T0	PGTG_01873T0,PGTG_12232T0
6	11	0.297	Sepsp1_720006,Sepsp1_788818	PSTG_00050T0,PSTG_08662T0	Mellp1_90445,Mellp1_38825	Melli1_198040	PTTG_05411T0,PTTG_25742T0	PGTG_07258T0,PGTG_14598T0
6	11	0.297	Sepsp1_720377,Sepsp1_721928	PSTG_16677T0,PSTG_12234T0	Mellp1_116155,Mellp1_22371	Melli1_203372	PTTG_08661T0,PTTG_02582T0	PGTG_10583T0,PGTG_17045T0
6	11	0.123	Sepsp1_722067	PSTG_16432T0,PSTG_16433T0,PSTG_12031T0	Mellp1_90177	Melli1_209089	PTTG_25142T0,PTTG_25139T0	PGTG_21020T1,PGTG_21020T0,PGTG_04140T0
6	11	0.239	Sepsp1_722192,Sepsp1_787695	PSTG_01482T0	Mellp1_73573,Mellp1_114812	Melli1_206792,Melli1_210654	PTTG_01138T0,PTTG_08086T0	PGTG_17808T0,PGTG_05048T0
6	11	0.134	Sepsp1_722294	PSTG_03199T0,PSTG_03179T0	Mellp1_24530,Mellp1_52200,Mellp1_33986	Melli1_212077,Melli1_204510	PTTG_04662T0	PGTG_02932T1,PGTG_02932T0
6	11	0.135	Sepsp1_722972,Sepsp1_779981	PSTG_10855T0	Mellp1_22404,Mellp1_115234	Melli1_208345,Melli1_210121	PTTG_28098T0,PTTG_28097T0	PGTG_13612T0,PGTG_16387T0
6	11	0.127	Sepsp1_724296,Sepsp1_719113	PSTG_07668T0,PSTG_07682T0	Mellp1_37062,Mellp1_88345	Melli1_196415	PTTG_04575T0,PTTG_02699T0	PGTG_15200T0,PGTG_09401T0
6	11	0.297	Sepsp1_725789,Sepsp1_749085	PSTG_14185T0	Mellp1_75581,Mellp1_35014	Melli1_198998,Melli1_196807	PTTG_27383T0,PTTG_05739T0	PGTG_07225T0,PGTG_14316T0
6	11	0.158	Sepsp1_726189,Sepsp1_749005	PSTG_13547T0,PSTG_13545T0	Mellp1_88098,Mellp1_88096	Melli1_203761	PTTG_02840T1,PTTG_02840T0	PGTG_04720T0,PGTG_04722T0
6	11	0.122	Sepsp1_726455	PSTG_04177T1,PSTG_04177T0,PSTG_04194T0	Mellp1_101705	Melli1_202437	PTTG_09550T0,PTTG_08543T0	PGTG_22150T1,PGTG_22150T0,PGTG_15003T0
6	11	0.185	Sepsp1_726709,Sepsp1_741637	PSTG_05764T0,PSTG_12480T0	Mellp1_78914,Mellp1_93410	Melli1_200714	PTTG_04930T0,PTTG_03740T0	PGTG_05262T0,PGTG_14442T0
6	11	0.297	Sepsp1_727042,Sepsp1_748090	PSTG_10670T0,PSTG_07326T0	Mellp1_117561,Mellp1_63883	Melli1_207985,Melli1_206212	PTTG_02102T0,PTTG_26313T0	PGTG_11530T0
6	11	0.194	Sepsp1_727357	PSTG_15888T0,PSTG_10209T0	Mellp1_39712,Mellp1_37394	Melli1_200589,Melli1_198060	PTTG_12516T0,PTTG_07532T0	PGTG_07753T0,PGTG_05927T0
6	11	0.127	Sepsp1_727371,Sepsp1_724289	PSTG_13642T0,PSTG_13523T0	Mellp1_117162,Mellp1_47483	Melli1_206647,Melli1_203872	PTTG_28528T0,PTTG_25530T0	PGTG_05761T0
6	11	0.455	Sepsp1_735460	PSTG_09667T0,PSTG_08780T1,PSTG_08780T0,PSTG_01247T0	Mellp1_73553	Melli1_210400	PTTG_06056T0,PTTG_04978T0	PGTG_13814T0,PGTG_06617T0
6	11	0.297	Sepsp1_736012,Sepsp1_792639	PSTG_09153T0,PSTG_04569T0	Mellp1_118156,Mellp1_77023	Melli1_208271	PTTG_25890T0,PTTG_08482T0	PGTG_06410T0,PGTG_08652T0
6	11	0.297	Sepsp1_737212,Sepsp1_793581	PSTG_12501T0,PSTG_07989T0	Mellp1_42123,Mellp1_72768	Melli1_204421	PTTG_03757T0,PTTG_01246T0	PGTG_14417T0,PGTG_09759T0
6	11	0.127	Sepsp1_737275,Sepsp1_742613	PSTG_12712T0	Mellp1_103790,Mellp1_26063	Melli1_197977,Melli1_208268	PTTG_28567T0,PTTG_05703T0	PGTG_07517T0,PGTG_12511T0
6	11	0.127	Sepsp1_737659,Sepsp1_781491	PSTG_12209T0,PSTG_12303T0	Mellp1_115274,Mellp1_22327	Melli1_209003	PTTG_28288T0,PTTG_08603T0	PGTG_17061T0,PGTG_22588T0
6	11	0.112	Sepsp1_738186	PSTG_16958T1,PSTG_16958T0,PSTG_16952T0	Mellp1_32752	Melli1_204942	PTTG_00455T0,PTTG_00452T0	PGTG_16227T0,PGTG_22300T0,PGTG_16230T0
6	11	0.123	Sepsp1_739668	PSTG_17088T1,PSTG_17088T0	Mellp1_34324	Melli1_200498,Melli1_200497	PTTG_30488T0,PTTG_30600T0,PTTG_29421T0,PTTG_28389T0	PGTG_10720T0
6	11	0.127	Sepsp1_740013	PSTG_00453T0,PSTG_13183T0	Mellp1_48294,Mellp1_25784	Melli1_206638,Melli1_208695	PTTG_00085T0,PTTG_04982T0	PGTG_02229T0,PGTG_12627T0
6	11	0.135	Sepsp1_740275,Sepsp1_721640	PSTG_03539T0,PSTG_03549T0	Mellp1_73307	Melli1_206279,Melli1_206280	PTTG_07832T0,PTTG_07828T0	PGTG_08781T0,PGTG_08776T0
6	11	0.127	Sepsp1_747640	PSTG_08978T0,PSTG_03760T0	Mellp1_76966,Mellp1_60626	Melli1_206190,Melli1_207267,Melli1_197232	PTTG_26928T0	PGTG_06901T0,PGTG_12583T0
6	11	0.139	Sepsp1_748203,Sepsp1_719273	PSTG_11669T0	Mellp1_91294,Mellp1_110054	Melli1_203229,Melli1_207695	PTTG_25968T0,PTTG_01814T0	PGTG_01889T1,PGTG_01889T0
6	11	0.297	Sepsp1_748441	PSTG_07168T0,PSTG_13422T0	Mellp1_73949,Mellp1_41694	Melli1_212160,Melli1_200897	PTTG_00569T0,PTTG_07670T0	PGTG_02203T0,PGTG_17346T0
6	11	0.125	Sepsp1_750777	PSTG_03647T0,PSTG_03651T0	Mellp1_67100,Mellp1_70982	Melli1_202693	PTTG_07921T0,PTTG_26127T0	PGTG_14079T0,PGTG_14060T1,PGTG_14060T0
6	11	0.149	Sepsp1_750868	PSTG_13751T0	Mellp1_85316,Mellp1_35219,Mellp1_115525	Melli1_197355,Melli1_197354,Melli1_197353	PTTG_02104T0,PTTG_30516T0	PGTG_21057T0
6	11	0.164	Sepsp1_751148	PSTG_04913T0	Mellp1_102462,Mellp1_89000	Melli1_204150	PTTG_06017T1,PTTG_06017T0	PGTG_17842T1,PGTG_17842T0,PGTG_17404T1,PGTG_17404T0
6	11	0.112	Sepsp1_752746	PSTG_14680T0,PSTG_10945T0	Mellp1_33703,Mellp1_33794	Melli1_210711,Melli1_210710,Melli1_210709,Melli1_210708	PTTG_03057T0	PGTG_12127T0
6	11	0.404	Sepsp1_761530	PSTG_07920T0,PSTG_07133T0	Mellp1_72137,Mellp1_106238	Melli1_205059,Melli1_197638	PTTG_03353T0,PTTG_08591T0	PGTG_02189T0,PGTG_07544T0
6	11	0.161	Sepsp1_792612	PSTG_02046T0,PSTG_04138T0	Mellp1_116200	Melli1_209812,Melli1_201019	PTTG_05722T0,PTTG_05517T0	PGTG_12486T0,PGTG_19896T0,PGTG_18994T0
6	11	0.145	Sepsp1_793923	PSTG_11030T0	Mellp1_38407,Mellp1_36236,Mellp1_113368,Mellp1_109827	Melli1_211792,Melli1_210389,Melli1_202079	PTTG_00482T0	PGTG_03817T0
6	11	0.191	Sepsp1_790644	PSTG_02907T0,PSTG_15146T0	Mellp1_79592,Mellp1_72843	Melli1_196942,Melli1_205476	PTTG_09233T0,PTTG_02864T0	PGTG_07363T0,PGTG_03217T0
6	10	0.276	Sepsp1_110858,Sepsp1_704583	PSTG_04496T0,PSTG_07361T0	Mellp1_53062,Mellp1_33498	Melli1_201835,Melli1_205666	PTTG_05974T0	PGTG_03687T0
6	10	0.1	Sepsp1_124356	PSTG_02894T1,PSTG_02894T0	Mellp1_90365	Melli1_198188	PTTG_28807T2,PTTG_28807T1,PTTG_28807T0	PGTG_07403T0,PGTG_07404T0
6	10	0.14	Sepsp1_283774	PSTG_09842T0,PSTG_00994T0	Mellp1_88226,Mellp1_73561	Melli1_211860	PTTG_06434T0,PTTG_05758T0	PGTG_10789T0,PGTG_10913T0
6	10	0.109	Sepsp1_307314,Sepsp1_720568	PSTG_02845T0	Mellp1_36903,Mellp1_116911,Mellp1_50291	Melli1_210732,Melli1_200606	PTTG_08174T0	PGTG_07695T0
6	10	0.178	Sepsp1_398988	PSTG_07165T0	Mellp1_30971	Melli1_211827,Melli1_211826,Melli1_211824	PTTG_07668T0,PTTG_02207T0	PGTG_02205T0,PGTG_13615T0
6	10	0.147	Sepsp1_426833	PSTG_06822T0,PSTG_06814T0	Mellp1_29221,Mellp1_39660	Melli1_196192,Melli1_202170	PTTG_02380T0	PGTG_19836T0,PGTG_12324T0
6	10	0.169	Sepsp1_438513	PSTG_00582T0,PSTG_00590T0	Mellp1_48366,Mellp1_37444,Mellp1_117051	Melli1_211880	PTTG_03567T0,PTTG_26704T0	PGTG_21985T0
6	10	0.9	Sepsp1_493156	PSTG_12074T0	Mellp1_46050,Mellp1_43264	Melli1_210584,Melli1_207410,Melli1_207409	PTTG_08105T0,PTTG_06440T0	PGTG_13460T0
6	10	0.146	Sepsp1_505865	PSTG_15098T0,PSTG_09643T0	Mellp1_93316,Mellp1_118060	Melli1_209915,Melli1_209916	PTTG_07527T0,PTTG_00029T0	PGTG_19860T0
6	10	0.132	Sepsp1_515713,Sepsp1_726194	PSTG_00709T0	Mellp1_89060	Melli1_199036,Melli1_199037	PTTG_03492T2,PTTG_03492T1,PTTG_03492T0	PGTG_18048T0
6	10	0.267	Sepsp1_588154	PSTG_11067T0,PSTG_05722T0	Mellp1_117750	Melli1_208365	PTTG_27181T0,PTTG_01658T0,PTTG_29514T0	PGTG_11419T0,PGTG_11420T0
6	10	0.118	Sepsp1_65077	PSTG_09621T1,PSTG_09621T0	Mellp1_90133	Melli1_204976	PTTG_08186T1,PTTG_08186T0,PTTG_08186T2	PGTG_06729T0,PGTG_06729T1
6	10	0.666	Sepsp1_661322	PSTG_12822T2,PSTG_12822T1,PSTG_12822T0	Mellp1_116607	Melli1_201602	PTTG_28491T0,PTTG_02981T0	PGTG_08416T1,PGTG_08416T0
6	10	0.178	Sepsp1_662418	PSTG_00640T0	Mellp1_68174,Mellp1_86329	Melli1_196128,Melli1_196127,Melli1_196126,Melli1_196125	PTTG_25105T0	PGTG_17767T0
6	10	1	Sepsp1_667540	PSTG_13785T3,PSTG_13785T2,PSTG_13785T1,PSTG_13785T0	Mellp1_35165	Melli1_209161,Melli1_209160	PTTG_09436T0	PGTG_14737T0
6	10	0.121	Sepsp1_668500	PSTG_16212T0,PSTG_03644T0,PSTG_01118T0	Mellp1_49900	Melli1_201583	PTTG_07686T0,PTTG_08585T0	PGTG_08604T0,PGTG_04649T0
6	10	0.153	Sepsp1_676316	PSTG_11998T0,PSTG_11990T0	Mellp1_49110	Melli1_206376,Melli1_206375,Melli1_206374	PTTG_03310T0	PGTG_04151T0,PGTG_04154T0
6	10	0.278	Sepsp1_676899	PSTG_13787T1,PSTG_13787T0,PSTG_03143T0	Mellp1_116147	Melli1_198357	PTTG_25463T0,PTTG_25104T0,PTTG_09435T0	PGTG_02877T0
6	10	0.178	Sepsp1_677115,Sepsp1_724737	PSTG_11358T0,PSTG_10369T0,PSTG_07793T1,PSTG_07793T0	Mellp1_49731	Melli1_204618	PTTG_00711T0	PGTG_14800T0
6	10	0.135	Sepsp1_677300	PSTG_07206T0,PSTG_07206T1,PSTG_07194T0	Mellp1_43521	Melli1_201843	PTTG_25991T0,PTTG_25989T0	PGTG_16605T0,PGTG_16594T0
6	10	0.144	Sepsp1_679007	PSTG_09662T0,PSTG_06109T1,PSTG_06109T0	Mellp1_31465	Melli1_205203	PTTG_05194T2,PTTG_05194T1,PTTG_05194T0	PGTG_06588T0
6	10	0.139	Sepsp1_680519,Sepsp1_704638	PSTG_08530T0,PSTG_08480T0	Mellp1_36961	Melli1_198622	PTTG_05942T0,PTTG_09833T0	PGTG_15875T0,PGTG_15461T0
6	10	0.14	Sepsp1_681134,Sepsp1_364995	PSTG_16450T0,PSTG_16449T0	Mellp1_48096	Melli1_197084	PTTG_06723T0,PTTG_06722T0	PGTG_22371T0,PGTG_16654T0
6	10	0.156	Sepsp1_682423,Sepsp1_730169,Sepsp1_682599	PSTG_02952T0	Mellp1_73626,Mellp1_75711	Melli1_199752	PTTG_28168T0	PGTG_07101T0,PGTG_07864T0
6	10	0.139	Sepsp1_684021,Sepsp1_677157	PSTG_01850T0,PSTG_03778T0	Mellp1_102569,Mellp1_33673	Melli1_208634,Melli1_202220	PTTG_01049T0	PGTG_17498T0
6	10	0.382	Sepsp1_686925	PSTG_08326T0,PSTG_01463T1,PSTG_01463T0	Mellp1_115323,Mellp1_104189	Melli1_207750,Melli1_207745	PTTG_00201T0	PGTG_01615T0
6	10	0.178	Sepsp1_687227	PSTG_01838T0,PSTG_01632T0	Mellp1_48491	Melli1_203388	PTTG_03911T1,PTTG_03911T0	PGTG_08291T2,PGTG_08291T1,PGTG_08291T0
6	10	0.276	Sepsp1_688324,Sepsp1_690104	PSTG_06325T0,PSTG_11378T0	Mellp1_111500,Mellp1_36552	Melli1_196564,Melli1_208844	PTTG_28658T0	PGTG_07821T0
6	10	0.148	Sepsp1_690831	PSTG_13981T1,PSTG_13981T0	Mellp1_71367	Melli1_198109	PTTG_06828T0,PTTG_06826T0	PGTG_18367T0,PGTG_20311T0,PGTG_20124T0
6	10	0.139	Sepsp1_692939	PSTG_03263T0,PSTG_16564T0	Mellp1_42943,Mellp1_47860	Melli1_211103	PTTG_09455T0,PTTG_04838T0	PGTG_02798T0,PGTG_10836T0
6	10	0.106	Sepsp1_695828	PSTG_11015T0	Mellp1_48288	Melli1_206632,Melli1_206635,Melli1_206634,Melli1_206633	PTTG_04985T0	PGTG_19759T0,PGTG_02237T0
6	10	0.153	Sepsp1_696295,Sepsp1_730475	PSTG_14876T0,PSTG_10083T0	Mellp1_35958	Melli1_211985,Melli1_211984	PTTG_00668T0	PGTG_12959T0,PGTG_12935T0
6	10	0.131	Sepsp1_696843,Sepsp1_682315	PSTG_08430T0,PSTG_14725T0,PSTG_12269T0	Mellp1_78483	Melli1_211399	PTTG_28328T0	PGTG_10534T0,PGTG_12301T0
6	10	0.147	Sepsp1_696962,Sepsp1_719876	PSTG_00128T1,PSTG_00128T0	Mellp1_78534,Mellp1_105357	Melli1_196113	PTTG_29709T0,PTTG_25491T0	PGTG_00469T0
6	10	0.5	Sepsp1_697015	PSTG_06784T0	Mellp1_93609,Mellp1_93607,Mellp1_90523,Mellp1_90515	Melli1_201580,Melli1_201578	PTTG_02350T0	PGTG_17155T0
6	10	0.158	Sepsp1_697790	PSTG_00727T0,PSTG_11087T1,PSTG_11087T0	Mellp1_63110	Melli1_196155,Melli1_196154	PTTG_11357T0,PTTG_07417T0	PGTG_18068T0
6	10	0.118	Sepsp1_698403	PSTG_01920T0,PSTG_04011T0	Mellp1_73483	Melli1_208114	PTTG_00741T0,PTTG_26052T0	PGTG_17002T0,PGTG_05675T1,PGTG_05675T0
6	10	0.1	Sepsp1_699016	PSTG_03309T0,PSTG_03288T1,PSTG_03288T0	Mellp1_107795	Melli1_197650,Melli1_197654,Melli1_197652	PTTG_12336T0	PGTG_09518T0
6	10	1	Sepsp1_702669	PSTG_09685T2,PSTG_09685T1,PSTG_09685T0	Mellp1_74091,Mellp1_42219	Melli1_199802	PTTG_09722T1,PTTG_09722T0	PGTG_06079T0
6	10	0.442	Sepsp1_705024	PSTG_04372T0,PSTG_01571T0	Mellp1_73137,Mellp1_115344	Melli1_207874,Melli1_201445	PTTG_09947T0,PTTG_01106T0	PGTG_01773T0
6	10	0.109	Sepsp1_706657,Sepsp1_719089	PSTG_00370T0,PSTG_00365T0	Mellp1_62741,Mellp1_85898	Melli1_196949,Melli1_196948	PTTG_08934T0	PGTG_13465T0
6	10	0.219	Sepsp1_707065,Sepsp1_718085	PSTG_11429T0,PSTG_11430T0	Mellp1_85787	Melli1_201561	PTTG_07398T0,PTTG_04779T0	PGTG_18309T0,PGTG_11823T0
6	10	0.171	Sepsp1_708263	PSTG_15070T0,PSTG_15127T0	Mellp1_73569,Mellp1_41282	Melli1_209956	PTTG_09751T0,PTTG_09693T0	PGTG_01392T0,PGTG_19559T0
6	10	0.7	Sepsp1_709213	PSTG_10928T0	Mellp1_37021	Melli1_210623,Melli1_196351,Melli1_196350	PTTG_08828T1,PTTG_08828T0	PGTG_12109T0,PGTG_10045T0
6	10	0.104	Sepsp1_710794,Sepsp1_747715	PSTG_10235T0,PSTG_01869T0	Mellp1_74124	Melli1_199619	PTTG_02321T0,PTTG_07218T0	PGTG_04334T0,PGTG_17512T0
6	10	0.173	Sepsp1_711693,Sepsp1_746007	PSTG_15184T1,PSTG_15184T0	Mellp1_79506,Mellp1_103030	Melli1_212083,Melli1_209029	PTTG_28984T0	PGTG_20838T0
6	10	0.157	Sepsp1_712756	PSTG_04958T0,PSTG_04958T1	Mellp1_110040,Mellp1_65404	Melli1_211518,Melli1_202914	PTTG_08691T0,PTTG_10799T0	PGTG_00682T0
6	10	0.177	Sepsp1_712848	PSTG_00969T0	Mellp1_90664,Mellp1_87967	Melli1_206426,Melli1_206427,Melli1_196813	PTTG_01719T1,PTTG_01719T0	PGTG_18184T0
6	10	0.276	Sepsp1_713909	PSTG_01752T0	Mellp1_90252,Mellp1_71967	Melli1_200675,Melli1_203976	PTTG_01371T0,PTTG_04012T0	PGTG_00599T0,PGTG_08357T0
6	10	0.178	Sepsp1_713996,Sepsp1_687517	PSTG_15661T0,PSTG_15653T0	Mellp1_46954	Melli1_200049,Melli1_200048	PTTG_03172T0	PGTG_19286T0,PGTG_06382T0
6	10	0.149	Sepsp1_717624,Sepsp1_788699	PSTG_17058T0	Mellp1_77364,Mellp1_47791	Melli1_204371,Melli1_197923	PTTG_02273T0	PGTG_20464T0,PGTG_00507T0
6	10	0.178	Sepsp1_717744,Sepsp1_791383	PSTG_12021T0	Mellp1_44965	Melli1_212106,Melli1_212105,Melli1_212104,Melli1_212103	PTTG_03308T0	PGTG_04144T0
6	10	0.153	Sepsp1_718061	PSTG_16047T0,PSTG_02795T1,PSTG_02795T0	Mellp1_116460	Melli1_205329,Melli1_204326	PTTG_02335T0	PGTG_04325T0,PGTG_10553T0
6	10	0.147	Sepsp1_718246	PSTG_06843T0,PSTG_06844T0	Mellp1_78359,Mellp1_86275	Melli1_203966	PTTG_03971T0,PTTG_03970T0	PGTG_10497T0,PGTG_10496T0
6	10	0.15	Sepsp1_718311	PSTG_00483T0,PSTG_03381T0	Mellp1_72857	Melli1_198088,Melli1_198087	PTTG_06225T0,PTTG_00107T0	PGTG_12697T0,PGTG_01138T0
6	10	0.162	Sepsp1_718393	PSTG_06191T0	Mellp1_84253,Mellp1_88385	Melli1_203265,Melli1_205568	PTTG_02244T2,PTTG_02244T1,PTTG_02244T0	PGTG_07045T0
6	10	0.3	Sepsp1_718580	PSTG_17534T0,PSTG_10723T0,PSTG_05031T1,PSTG_05031T0	Mellp1_41281,Mellp1_30606	Melli1_204238	PTTG_29434T0	PGTG_12224T0
6	10	0.23	Sepsp1_718583,Sepsp1_348842	PSTG_08138T1,PSTG_08138T0	Mellp1_73094,Mellp1_60758	Melli1_207724,Melli1_209974	PTTG_02438T0	PGTG_12229T0
6	10	0.259	Sepsp1_718937,Sepsp1_727238	PSTG_03501T0,PSTG_10777T0	Mellp1_104378	Melli1_199772	PTTG_28108T0,PTTG_01438T0	PGTG_05488T0,PGTG_04034T0
6	10	0.147	Sepsp1_719511	PSTG_06036T0,PSTG_16221T0	Mellp1_76055,Mellp1_46086	Melli1_208339,Melli1_206389	PTTG_08295T0,PTTG_26443T0	PGTG_04956T0
6	10	0.228	Sepsp1_719887,Sepsp1_788487	PSTG_02588T0,PSTG_02587T0	Mellp1_69494,Mellp1_113750	Melli1_203057	PTTG_28641T0	PGTG_00265T0,PGTG_00266T0
6	10	0.118	Sepsp1_719972,Sepsp1_735223	PSTG_18015T0,PSTG_17828T0	Mellp1_93398,Mellp1_49522	Melli1_197170,Melli1_203461	PTTG_04488T0	PGTG_00590T0
6	10	0.172	Sepsp1_720021,Sepsp1_723052	PSTG_02899T0,PSTG_14169T0	Mellp1_35660	Melli1_201451	PTTG_08682T0,PTTG_28808T0	PGTG_07406T0,PGTG_03393T0
6	10	0.23	Sepsp1_720052	PSTG_03612T0	Mellp1_28015,Mellp1_39080	Melli1_203865,Melli1_200082	PTTG_05898T0,PTTG_05664T0	PGTG_10266T1,PGTG_10266T0
6	10	0.153	Sepsp1_720162	PSTG_05844T0,PSTG_11904T0	Mellp1_91962,Mellp1_88384	Melli1_203583,Melli1_203582	PTTG_04893T1,PTTG_04893T0	PGTG_09986T0
6	10	0.139	Sepsp1_720686	PSTG_07376T0,PSTG_07375T0	Mellp1_70587,Mellp1_73758	Melli1_206359	PTTG_00931T0,PTTG_00930T0	PGTG_03708T0,PGTG_03709T0
6	10	0.171	Sepsp1_721076	PSTG_05224T1,PSTG_05224T0	Mellp1_35500	Melli1_211461,Melli1_211460	PTTG_03023T1,PTTG_03023T0	PGTG_09032T0,PGTG_20182T0
6	10	0.271	Sepsp1_721272	PSTG_00502T0,PSTG_00831T0	Mellp1_93486,Mellp1_78600	Melli1_205846	PTTG_06411T0,PTTG_01615T0	PGTG_21915T0,PGTG_16919T0
6	10	0.276	Sepsp1_721279,Sepsp1_746028	PSTG_07947T0	Mellp1_48387	Melli1_196633,Melli1_203790	PTTG_06931T0,PTTG_01773T0	PGTG_21376T0,PGTG_04777T0
6	10	0.258	Sepsp1_721826	PSTG_11704T0,PSTG_11702T0	Mellp1_50391,Mellp1_50394	Melli1_200587	PTTG_07072T0,PTTG_07070T0	PGTG_01940T0,PGTG_01936T0
6	10	0.147	Sepsp1_721905,Sepsp1_694830	PSTG_16747T0	Mellp1_72927,Mellp1_96273	Melli1_211587,Melli1_211586	PTTG_00142T0	PGTG_10949T0,PGTG_16062T0
6	10	0.114	Sepsp1_722273	PSTG_01711T0	Mellp1_116059,Mellp1_105154,Mellp1_84976	Melli1_211503,Melli1_210977	PTTG_02065T0,PTTG_07749T0	PGTG_16718T0
6	10	0.147	Sepsp1_722383	PSTG_03656T0,PSTG_16786T0	Mellp1_50106,Mellp1_34495	Melli1_197023,Melli1_197022	PTTG_07416T0,PTTG_26126T0	PGTG_14062T0
6	10	0.183	Sepsp1_722918	PSTG_04883T0,PSTG_04897T0	Mellp1_90936	Melli1_196541,Melli1_196540	PTTG_06018T1,PTTG_06018T0	PGTG_17839T0,PGTG_17407T0
6	10	0.173	Sepsp1_723578	PSTG_04209T1,PSTG_04209T0	Mellp1_89040	Melli1_202430,Melli1_202429	PTTG_08324T0,PTTG_08324T2,PTTG_08324T1	PGTG_15043T0
6	10	0.139	Sepsp1_724001,Sepsp1_683372	PSTG_09629T0,PSTG_09630T0	Mellp1_42763	Melli1_203036	PTTG_07888T0,PTTG_07887T0	PGTG_06694T0,PGTG_06692T0
6	10	0.181	Sepsp1_724399	PSTG_04511T0,PSTG_04494T0	Mellp1_117137	Melli1_202304	PTTG_10312T0,PTTG_06083T1,PTTG_06083T0	PGTG_11670T0,PGTG_11646T0
6	10	0.147	Sepsp1_725476	PSTG_04044T0,PSTG_04043T0	Mellp1_73227,Mellp1_52361	Melli1_198720,Melli1_196702	PTTG_27898T0,PTTG_26981T0	PGTG_05602T0
6	10	0.175	Sepsp1_725823	PSTG_10103T0	Mellp1_50846,Mellp1_40556	Melli1_207700,Melli1_207699	PTTG_04284T0,PTTG_06651T0	PGTG_09534T0,PGTG_03293T0
6	10	0.172	Sepsp1_726757,Sepsp1_753670	PSTG_00691T0	Mellp1_73345,Mellp1_86246	Melli1_198291,Melli1_197011	PTTG_03500T0	PGTG_02527T0,PGTG_17815T0
6	10	0.208	Sepsp1_726986	PSTG_00480T0,PSTG_00484T0	Mellp1_47143	Melli1_207023	PTTG_00108T0,PTTG_00108T1,PTTG_00106T0	PGTG_12698T0,PGTG_12695T0
6	10	0.14	Sepsp1_727688,Sepsp1_698718	PSTG_07975T1,PSTG_07975T0	Mellp1_96041,Mellp1_72763	Melli1_203335	PTTG_28737T0	PGTG_09767T0,PGTG_06904T0
6	10	0.2	Sepsp1_730768	PSTG_02621T0,PSTG_16472T0,PSTG_11074T0	Mellp1_72523	Melli1_206742	PTTG_06532T0,PTTG_00758T0	PGTG_16829T0,PGTG_10678T0
6	10	0.139	Sepsp1_734031,Sepsp1_754455	PSTG_04240T0,PSTG_07439T0	Mellp1_70599	Melli1_211148	PTTG_03596T0,PTTG_27113T0	PGTG_15057T0,PGTG_17898T0
6	10	0.23	Sepsp1_736458,Sepsp1_747857	PSTG_05582T0	Mellp1_95423,Mellp1_33437	Melli1_198686	PTTG_07131T1,PTTG_07131T0	PGTG_12355T0,PGTG_06872T0
6	10	0.23	Sepsp1_737027,Sepsp1_739927	PSTG_09920T1,PSTG_09920T0	Mellp1_42404,Mellp1_47157	Melli1_205699,Melli1_199249	PTTG_08249T0	PGTG_05992T0
6	10	0.133	Sepsp1_737767	PSTG_13905T0,PSTG_13908T0	Mellp1_91375,Mellp1_88715,Mellp1_55574	Melli1_209600,Melli1_209599	PTTG_08359T0	PGTG_16474T0
6	10	0.276	Sepsp1_737972	PSTG_15354T0,PSTG_10100T0,PSTG_03682T0	Mellp1_44992	Melli1_211591,Melli1_204911	PTTG_28760T0,PTTG_04282T0	PGTG_03290T0
6	10	1	Sepsp1_737976	PSTG_10042T0,PSTG_03905T0,PSTG_00627T0	Mellp1_91790	Melli1_200310,Melli1_200309	PTTG_02501T0,PTTG_01482T0	PGTG_03952T0
6	10	0.113	Sepsp1_344781,Sepsp1_685702	PSTG_09436T0	Mellp1_92950,Mellp1_92746,Mellp1_39483	Melli1_209494	PTTG_00653T0	PGTG_12524T0,PGTG_07505T0
6	10	0.139	Sepsp1_738736,Sepsp1_195375	PSTG_13396T0,PSTG_19504T0	Mellp1_87302,Mellp1_75797	Melli1_206734,Melli1_206183	PTTG_01869T0	PGTG_04663T0
6	10	0.172	Sepsp1_741018,Sepsp1_731056	PSTG_15863T0,PSTG_02222T0	Mellp1_48993,Mellp1_115804	Melli1_201147	PTTG_07627T0,PTTG_05071T0	PGTG_10284T0
6	10	0.14	Sepsp1_742396,Sepsp1_694889	PSTG_10652T0	Mellp1_35323,Mellp1_71795,Mellp1_71796	Melli1_198980,Melli1_209327	PTTG_07958T0	PGTG_06207T0
6	10	0.147	Sepsp1_747928,Sepsp1_787645	PSTG_02021T0,PSTG_10049T0	Mellp1_44104,Mellp1_75544	Melli1_208509	PTTG_01479T0,PTTG_05531T0	PGTG_12495T0
6	10	0.591	Sepsp1_748016	PSTG_09127T1,PSTG_09127T0	Mellp1_63391	Melli1_211125	PTTG_12012T1,PTTG_12012T0	PGTG_06425T1,PGTG_06425T0,PGTG_06426T0
6	10	0.6	Sepsp1_752310	PSTG_04503T0	Mellp1_73277,Mellp1_45596,Mellp1_112114	Melli1_208179,Melli1_204050,Melli1_197371	PTTG_06073T0	PGTG_11653T0
6	10	0.9	Sepsp1_753708	PSTG_09301T3,PSTG_09301T2,PSTG_09301T1,PSTG_09301T0,PSTG_02087T0	Mellp1_78224	Melli1_205588	PTTG_05391T0	PGTG_00923T0
6	10	0.181	Sepsp1_754206	PSTG_08046T0,PSTG_15995T0,PSTG_15981T0	Mellp1_101790	Melli1_198352	PTTG_06167T0,PTTG_12437T0	PGTG_02027T0,PGTG_02065T0
6	10	0.178	Sepsp1_758627	PSTG_14049T0,PSTG_06752T0	Mellp1_118704,Mellp1_118116	Melli1_201064,Melli1_201063	PTTG_02516T0	PGTG_20330T0,PGTG_17129T0
6	10	0.161	Sepsp1_788524	PSTG_08755T0,PSTG_08754T0	Mellp1_116225,Mellp1_71932	Melli1_210201	PTTG_00399T0,PTTG_00398T0	PGTG_14956T0,PGTG_14955T0
6	10	0.827	Sepsp1_789285	PSTG_17448T2,PSTG_17448T1,PSTG_17448T0	Mellp1_71716	Melli1_203018	PTTG_03067T1,PTTG_03067T0	PGTG_12117T0,PGTG_10030T0
6	10	0.508	Sepsp1_790065	PSTG_03366T0,PSTG_03362T0	Mellp1_114892	Melli1_200876	PTTG_06227T0,PTTG_06226T0	PGTG_19743T0,PGTG_01137T0,PGTG_01130T0
6	10	0.178	Sepsp1_791162	PSTG_12755T1,PSTG_12755T0,PSTG_06721T0	Mellp1_84111,Mellp1_84729	Melli1_209363	PTTG_08940T0	PGTG_22242T0,PGTG_18139T0
6	10	0.178	Sepsp1_791220	PSTG_10556T0,PSTG_10557T1,PSTG_10557T0	Mellp1_71264,Mellp1_28815	Melli1_208887	PTTG_06001T0,PTTG_08418T0	PGTG_17699T0
6	10	0.158	Sepsp1_792847,Sepsp1_281701	PSTG_07181T1,PSTG_07181T0	Mellp1_109003,Mellp1_38673	Melli1_202338	PTTG_01301T0,PTTG_07024T0	PGTG_16572T0
6	10	0.263	Sepsp1_717946	PSTG_01581T0,PSTG_01581T2,PSTG_01581T1	Mellp1_95644,Mellp1_115337	Melli1_205673,Melli1_205672	PTTG_25947T0	PGTG_01780T0
6	10	0.6	Sepsp1_164441	PSTG_03627T0,PSTG_03627T2,PSTG_03627T1	Mellp1_110279	Melli1_204747	PTTG_26123T2,PTTG_26123T1,PTTG_26123T0	PGTG_14082T0
6	10	0.207	Sepsp1_693682	PSTG_05169T0,PSTG_05169T1	Mellp1_106085	Melli1_204679	PTTG_11848T0,PTTG_05837T0,PTTG_01596T0	PGTG_18791T0,PGTG_12759T0
6	9	0.744	Sepsp1_1050	PSTG_12693T0,PSTG_09893T0	Mellp1_45837	Melli1_207423	PTTG_04854T0,PTTG_03351T0	PGTG_07540T0,PGTG_06020T0
6	9	0.222	Sepsp1_138233,Sepsp1_676881	PSTG_03045T1,PSTG_03045T0	Mellp1_30357	Melli1_209318	PTTG_05574T0	PGTG_03141T0,PGTG_07166T0
6	9	0.163	Sepsp1_182086	PSTG_08526T0	Mellp1_88249	Melli1_211705,Melli1_211706	PTTG_00434T1,PTTG_00434T0	PGTG_14895T0,PGTG_14894T0
6	9	0.199	Sepsp1_184378,Sepsp1_786531,Sepsp1_723601	PSTG_08388T0	Mellp1_85285	Melli1_204073,Melli1_197050	PTTG_05116T0	PGTG_10560T0
6	9	0.183	Sepsp1_185108	PSTG_10617T0,PSTG_04390T0	Mellp1_78533	Melli1_202283	PTTG_00274T1,PTTG_00274T0	PGTG_06257T0,PGTG_02375T0
6	9	0.155	Sepsp1_226175	PSTG_06635T0	Mellp1_101453,Mellp1_95257	Melli1_202266,Melli1_202267	PTTG_07706T0,PTTG_28769T0	PGTG_02399T0
6	9	0.135	Sepsp1_262150,Sepsp1_710129	PSTG_07347T0	Mellp1_73093,Mellp1_92254	Melli1_207725,Melli1_196524	PTTG_00945T0	PGTG_03737T0
6	9	0.163	Sepsp1_324528	PSTG_13641T0,PSTG_13641T1	Mellp1_95925	Melli1_210062,Melli1_210061	PTTG_02726T0,PTTG_25538T0	PGTG_02654T0
6	9	0.185	Sepsp1_33857,Sepsp1_746484	PSTG_13450T0	Mellp1_73948	Melli1_197544,Melli1_197543	PTTG_25230T0	PGTG_17334T0,PGTG_17333T0
6	9	0.332	Sepsp1_356	PSTG_17368T1,PSTG_17368T0	Mellp1_118110,Mellp1_112043	Melli1_206364,Melli1_206365	PTTG_04553T0	PGTG_09360T0
6	9	0.222	Sepsp1_372240	PSTG_16118T1,PSTG_16118T0	Mellp1_117066,Mellp1_68223	Melli1_210919,Melli1_205653	PTTG_03137T0	PGTG_13947T0
6	9	0.112	Sepsp1_377783,Sepsp1_304517	PSTG_09123T1,PSTG_09123T0	Mellp1_72467	Melli1_204231	PTTG_03151T0	PGTG_13969T0,PGTG_06433T0
6	9	0.155	Sepsp1_382109,Sepsp1_736813	PSTG_06171T0,PSTG_19569T0	Mellp1_72355	Melli1_201600	PTTG_27665T0	PGTG_07084T0,PGTG_20909T0
6	9	0.101	Sepsp1_399140	PSTG_03562T0	Mellp1_40002,Mellp1_40551	Melli1_206283,Melli1_206282,Melli1_206284	PTTG_28036T0	PGTG_08794T0
6	9	0.163	Sepsp1_401889,Sepsp1_722588	PSTG_03427T0,PSTG_18523T0	Mellp1_101517	Melli1_204265	PTTG_09726T1,PTTG_09726T0	PGTG_15319T0
6	9	0.195	Sepsp1_418952,Sepsp1_725505	PSTG_11047T0,PSTG_11047T1	Mellp1_46649,Mellp1_32915	Melli1_197037	PTTG_25276T0	PGTG_03841T0
6	9	0.187	Sepsp1_428592	PSTG_13853T0,PSTG_13852T0	Mellp1_35492	Melli1_203082	PTTG_04590T0,PTTG_25717T0	PGTG_06306T0,PGTG_06313T0
6	9	0.157	Sepsp1_460337	PSTG_10426T0,PSTG_15822T0	Mellp1_78505	Melli1_207974,Melli1_207973	PTTG_00468T0	PGTG_16258T0,PGTG_03776T0
6	9	0.195	Sepsp1_473414	PSTG_16921T0,PSTG_06158T0	Mellp1_101700	Melli1_206443,Melli1_202433,Melli1_202432	PTTG_26799T0	PGTG_06589T0
6	9	0.163	Sepsp1_488438	PSTG_04899T0,PSTG_04899T1	Mellp1_95427	Melli1_197617,Melli1_197616	PTTG_28251T0	PGTG_17849T0,PGTG_17400T0
6	9	0.218	Sepsp1_497456,Sepsp1_787802	PSTG_08178T1,PSTG_08178T0	Mellp1_40021,Mellp1_112338	Melli1_208336	PTTG_25854T0	PGTG_13910T0
6	9	0.195	Sepsp1_529033,Sepsp1_720096	PSTG_02956T0	Mellp1_75844	Melli1_203986	PTTG_02983T1,PTTG_02983T0,PTTG_01998T0	PGTG_07097T0
6	9	0.18	Sepsp1_53206,Sepsp1_53257	PSTG_17257T0,PSTG_01437T0	Mellp1_92212	Melli1_202077,Melli1_202078	PTTG_03266T0	PGTG_14583T0
6	9	0.145	Sepsp1_536634	PSTG_10255T0,PSTG_10255T1	Mellp1_115439,Mellp1_60216	Melli1_207884,Melli1_207106	PTTG_06275T0	PGTG_08600T0
6	9	0.155	Sepsp1_594305,Sepsp1_693523	PSTG_12315T0	Mellp1_70820,Mellp1_33545	Melli1_209656,Melli1_202866	PTTG_01641T0	PGTG_11465T0
6	9	0.163	Sepsp1_615695	PSTG_10823T0,PSTG_10815T0	Mellp1_63052	Melli1_207137,Melli1_199728	PTTG_07833T0,PTTG_07833T1	PGTG_08188T0
6	9	0.617	Sepsp1_662029	PSTG_10090T1,PSTG_10090T0	Mellp1_91811,Mellp1_91810	Melli1_204374	PTTG_26952T0,PTTG_01451T0	PGTG_03994T0
6	9	0.222	Sepsp1_665478	PSTG_04901T0	Mellp1_72040,Mellp1_102459	Melli1_204147	PTTG_06015T0,PTTG_02804T0	PGTG_17847T0,PGTG_17402T0
6	9	1	Sepsp1_666798	PSTG_16619T2,PSTG_16619T1,PSTG_16619T0	Mellp1_65585	Melli1_200252	PTTG_01029T1,PTTG_01029T0	PGTG_07905T0
6	9	0.612	Sepsp1_670782	PSTG_06657T0	Mellp1_77340,Mellp1_53349	Melli1_207033,Melli1_202161	PTTG_06239T0	PGTG_19208T0,PGTG_16105T0
6	9	0.155	Sepsp1_675043	PSTG_08569T0	Mellp1_53874,Mellp1_91384	Melli1_205356	PTTG_00829T0,PTTG_09768T0	PGTG_09674T0,PGTG_05338T0
6	9	0.163	Sepsp1_675657	PSTG_09296T0,PSTG_03624T0	Mellp1_91342	Melli1_206066	PTTG_00960T0,PTTG_28699T0	PGTG_03766T0,PGTG_03746T0
6	9	0.262	Sepsp1_675690	PSTG_17126T0,PSTG_02769T0	Mellp1_40482	Melli1_198839	PTTG_06934T0,PTTG_02006T0	PGTG_19501T0,PGTG_07584T0
6	9	0.135	Sepsp1_676263,Sepsp1_698901	PSTG_06432T0	Mellp1_48857,Mellp1_60122	Melli1_204334,Melli1_212235	PTTG_02659T0	PGTG_00141T0
6	9	0.343	Sepsp1_676744	PSTG_15093T0,PSTG_14728T0	Mellp1_72374	Melli1_206494	PTTG_00023T0,PTTG_02398T0	PGTG_19870T0,PGTG_12305T0
6	9	0.155	Sepsp1_677558	PSTG_05652T0,PSTG_04643T0	Mellp1_46455	Melli1_198947	PTTG_03431T0,PTTG_07413T0	PGTG_08738T0,PGTG_01961T0
6	9	0.163	Sepsp1_677608	PSTG_07570T0	Mellp1_73081	Melli1_211217,Melli1_211015	PTTG_09259T0,PTTG_02757T0	PGTG_18830T0,PGTG_16175T0
6	9	0.158	Sepsp1_678880	PSTG_12404T0,PSTG_12401T0	Mellp1_67427	Melli1_208239,Melli1_208240	PTTG_03985T0,PTTG_03346T0	PGTG_05938T0
6	9	0.163	Sepsp1_679012	PSTG_09900T0,PSTG_09899T0	Mellp1_40031	Melli1_197283,Melli1_197282	PTTG_08256T0,PTTG_08256T1	PGTG_06009T0
6	9	0.163	Sepsp1_680376	PSTG_10518T0	Mellp1_87033,Mellp1_114905	Melli1_204742,Melli1_204739	PTTG_09902T0	PGTG_22505T0,PGTG_15329T0
6	9	0.195	Sepsp1_680634,Sepsp1_739030	PSTG_01124T0	Mellp1_50835,Mellp1_45873,Mellp1_40565	Melli1_206972	PTTG_28405T0	PGTG_14827T0
6	9	0.195	Sepsp1_682177	PSTG_15610T0	Mellp1_79846,Mellp1_65796	Melli1_204471,Melli1_204470	PTTG_05592T1,PTTG_05592T0	PGTG_07197T0
6	9	0.155	Sepsp1_683108,Sepsp1_737583	PSTG_02244T0,PSTG_02244T1	Mellp1_116678	Melli1_205713	PTTG_07774T0,PTTG_07774T1	PGTG_15101T0
6	9	0.195	Sepsp1_683114	PSTG_03632T0	Mellp1_29192,Mellp1_114565	Melli1_206088	PTTG_00792T1,PTTG_00792T0	PGTG_19438T0,PGTG_15838T0
6	9	0.155	Sepsp1_683944	PSTG_13565T0,PSTG_13575T0	Mellp1_95665,Mellp1_40935	Melli1_211753,Melli1_209224	PTTG_05718T0	PGTG_16770T0
6	9	0.118	Sepsp1_684940	PSTG_02961T0	Mellp1_89437,Mellp1_38160	Melli1_203927,Melli1_201310,Melli1_201316	PTTG_01995T0	PGTG_09163T0
6	9	0.184	Sepsp1_686052	PSTG_13356T0,PSTG_11528T0	Mellp1_117551	Melli1_197348	PTTG_03043T1,PTTG_03043T0	PGTG_09723T1,PGTG_09723T0
6	9	0.195	Sepsp1_686382	PSTG_15662T0,PSTG_15654T0	Mellp1_115371	Melli1_211114,Melli1_208006	PTTG_12015T0	PGTG_22688T0,PGTG_06381T0
6	9	0.195	Sepsp1_688660	PSTG_00018T0	Mellp1_85592,Mellp1_101049	Melli1_211933,Melli1_211932	PTTG_02117T0,PTTG_02117T1	PGTG_17259T0
6	9	0.195	Sepsp1_689910	PSTG_06326T1,PSTG_06326T0	Mellp1_79053	Melli1_199778	PTTG_07511T1,PTTG_07511T0	PGTG_11327T0,PGTG_09581T0
6	9	0.222	Sepsp1_689933	PSTG_14541T1,PSTG_14541T0	Mellp1_69069,Mellp1_65889	Melli1_204135,Melli1_202276	PTTG_28741T0	PGTG_11158T0
6	9	0.183	Sepsp1_690708	PSTG_17205T0,PSTG_06231T0	Mellp1_38628	Melli1_200227	PTTG_06185T0,PTTG_28258T0	PGTG_11417T0,PGTG_11375T0
6	9	0.222	Sepsp1_691576	PSTG_13735T0	Mellp1_76003	Melli1_206968,Melli1_206967,Melli1_206966,Melli1_206964	PTTG_02598T0	PGTG_00017T0
6	9	0.196	Sepsp1_691653,Sepsp1_677249	PSTG_01123T1,PSTG_01123T0	Mellp1_94693	Melli1_206658,Melli1_196216	PTTG_07549T0	PGTG_08209T0
6	9	0.715	Sepsp1_692758,Sepsp1_787576	PSTG_12814T0,PSTG_12799T0	Mellp1_105097	Melli1_197836,Melli1_197835	PTTG_07572T0	PGTG_08430T0
6	9	0.195	Sepsp1_692968	PSTG_10056T2,PSTG_10056T1,PSTG_10056T0	Mellp1_45004,Mellp1_38819	Melli1_198042	PTTG_01476T0	PGTG_03966T0
6	9	0.155	Sepsp1_693856,Sepsp1_707089	PSTG_07008T0	Mellp1_34423,Mellp1_50083	Melli1_211655,Melli1_200649	PTTG_01566T0	PGTG_17204T0
6	9	1	Sepsp1_694820,Sepsp1_696791	PSTG_00066T1,PSTG_00066T0	Mellp1_49594	Melli1_200804	PTTG_05611T0	PGTG_07233T1,PGTG_07233T0
6	9	0.174	Sepsp1_694992	PSTG_17677T0,PSTG_17790T0	Mellp1_33250	Melli1_204077,Melli1_204076	PTTG_04717T0,PTTG_04717T1	PGTG_00455T0
6	9	0.18	Sepsp1_695806,Sepsp1_672993	PSTG_12826T0	Mellp1_47108	Melli1_210713	PTTG_08830T0,PTTG_08830T1	PGTG_12112T0,PGTG_10041T0
6	9	0.262	Sepsp1_697311	PSTG_00004T0,PSTG_01700T0	Mellp1_34568,Mellp1_42909	Melli1_211816,Melli1_212004	PTTG_02060T0	PGTG_16707T0
6	9	0.214	Sepsp1_697577	PSTG_17307T0,PSTG_03629T1,PSTG_03629T0	Mellp1_25337	Melli1_200081	PTTG_05886T0,PTTG_05886T1	PGTG_10245T0
6	9	0.163	Sepsp1_699044	PSTG_05674T0,PSTG_05674T1	Mellp1_77900,Mellp1_47018	Melli1_204599,Melli1_204598	PTTG_27304T0	PGTG_03562T0
6	9	0.195	Sepsp1_699577	PSTG_01156T0,PSTG_00767T0	Mellp1_95481	Melli1_210144,Melli1_209889,Melli1_204982	PTTG_08121T0	PGTG_17942T0
6	9	1	Sepsp1_699803	PSTG_02848T0	Mellp1_39509	Melli1_202923,Melli1_202922,Melli1_202921	PTTG_28954T0,PTTG_28753T0	PGTG_07699T0
6	9	0.195	Sepsp1_700124,Sepsp1_755611	PSTG_04248T0	Mellp1_32946,Mellp1_115045	Melli1_200142	PTTG_06709T0	PGTG_16622T1,PGTG_16622T0
6	9	0.127	Sepsp1_700435	PSTG_04024T0	Mellp1_94077,Mellp1_89752	Melli1_209108,Melli1_203415	PTTG_07268T0,PTTG_07267T0	PGTG_05648T0
6	9	0.441	Sepsp1_700598	PSTG_17128T0,PSTG_03517T0	Mellp1_116531	Melli1_201717,Melli1_201716,Melli1_201714	PTTG_26182T0	PGTG_13477T0
6	9	0.155	Sepsp1_701083	PSTG_02454T0,PSTG_02454T1	Mellp1_93672	Melli1_205968,Melli1_209170	PTTG_09755T0	PGTG_09243T0,PGTG_15091T0
6	9	0.186	Sepsp1_703547,Sepsp1_779416	PSTG_01531T0	Mellp1_109962	Melli1_202428	PTTG_01131T1,PTTG_01131T0	PGTG_18680T0,PGTG_01689T0
6	9	0.155	Sepsp1_705194,Sepsp1_721232	PSTG_10424T0,PSTG_06948T0	Mellp1_115405	Melli1_203459	PTTG_00602T0	PGTG_15528T0,PGTG_15528T1
6	9	0.155	Sepsp1_705398,Sepsp1_747213	PSTG_01821T0	Mellp1_74871,Mellp1_37819	Melli1_203962,Melli1_199845	PTTG_03923T0	PGTG_08309T0
6	9	0.328	Sepsp1_705574	PSTG_16657T0,PSTG_16659T0	Mellp1_28612	Melli1_209163	PTTG_02157T0,PTTG_11911T0	PGTG_04538T0,PGTG_04551T0
6	9	0.163	Sepsp1_707855	PSTG_02119T1,PSTG_02119T0	Mellp1_117018	Melli1_201919	PTTG_07453T0,PTTG_07447T0	PGTG_00878T0,PGTG_00876T0
6	9	0.262	Sepsp1_708107,Sepsp1_709206	PSTG_06135T0	Mellp1_103329,Mellp1_117746	Melli1_205969,Melli1_209536	PTTG_10096T0	PGTG_04818T0
6	9	0.195	Sepsp1_708213	PSTG_16272T1,PSTG_16272T0	Mellp1_102433	Melli1_202861	PTTG_07400T0,PTTG_04217T0	PGTG_20056T0,PGTG_18307T0
6	9	0.187	Sepsp1_709244	PSTG_14754T1,PSTG_14754T0	Mellp1_72487	Melli1_201874,Melli1_201875	PTTG_02553T0	PGTG_16694T0,PGTG_16694T1
6	9	0.163	Sepsp1_709624	PSTG_16206T0,PSTG_12168T0	Mellp1_76777	Melli1_210326	PTTG_25612T0,PTTG_06533T0	PGTG_04654T0,PGTG_20366T0
6	9	0.163	Sepsp1_709695	PSTG_11381T1,PSTG_11381T0	Mellp1_34359	Melli1_199524,Melli1_199523	PTTG_04108T0,PTTG_27154T0	PGTG_07824T0
6	9	0.163	Sepsp1_709973	PSTG_15798T0,PSTG_18435T0	Mellp1_90437,Mellp1_32508	Melli1_199886	PTTG_02607T1,PTTG_02607T0	PGTG_17094T0
6	9	1	Sepsp1_710214,Sepsp1_794091	PSTG_17266T0,PSTG_15451T0	Mellp1_26850	Melli1_197108	PTTG_02194T1,PTTG_02194T0	PGTG_04258T0
6	9	1	Sepsp1_710597	PSTG_05140T0	Mellp1_36064	Melli1_198808,Melli1_198805	PTTG_09968T0,PTTG_05323T0	PGTG_05795T0,PGTG_05794T0
6	9	0.808	Sepsp1_710856	PSTG_03646T2,PSTG_03646T1,PSTG_03646T0	Mellp1_92176	Melli1_209287	PTTG_07920T1,PTTG_07920T0	PGTG_14065T0
6	9	0.195	Sepsp1_710878,Sepsp1_732430	PSTG_10955T0,PSTG_02377T0	Mellp1_115493	Melli1_196219	PTTG_03073T0	PGTG_12121T0,PGTG_10027T0
6	9	0.155	Sepsp1_711272	PSTG_14961T0,PSTG_08244T0	Mellp1_114885,Mellp1_46247	Melli1_210205,Melli1_210204	PTTG_06176T0	PGTG_01286T0
6	9	0.155	Sepsp1_711321,Sepsp1_717265	PSTG_04968T0	Mellp1_42787	Melli1_211012	PTTG_08687T0,PTTG_08812T0	PGTG_00669T0,PGTG_00670T0
6	9	0.17	Sepsp1_711368	PSTG_02318T0,PSTG_00210T0	Mellp1_118283	Melli1_199436	PTTG_02772T0	PGTG_17926T0,PGTG_00608T0,PGTG_20639T0
6	9	0.163	Sepsp1_711496	PSTG_09281T0,PSTG_13621T0	Mellp1_74019	Melli1_199372	PTTG_07242T0,PTTG_08964T0	PGTG_19451T0,PGTG_17965T0
6	9	0.163	Sepsp1_711667,Sepsp1_720123	PSTG_05189T1,PSTG_05189T0	Mellp1_77191	Melli1_199771	PTTG_00819T0,PTTG_00190T0	PGTG_03347T0
6	9	0.163	Sepsp1_713517	PSTG_03084T0,PSTG_06469T0	Mellp1_41385	Melli1_198570	PTTG_04665T0,PTTG_02643T0	PGTG_02942T0,PGTG_00104T0
6	9	0.163	Sepsp1_714701	PSTG_14613T0,PSTG_01769T0	Mellp1_43549	Melli1_196476	PTTG_27677T0,PTTG_27677T1	PGTG_08347T0,PGTG_05622T0
6	9	0.196	Sepsp1_716710	PSTG_14539T0,PSTG_19712T0	Mellp1_44710	Melli1_197889	PTTG_01874T0	PGTG_09780T1,PGTG_11157T0,PGTG_09780T0
6	9	0.195	Sepsp1_716721	PSTG_13363T1,PSTG_13363T0,PSTG_11523T0	Mellp1_38569,Mellp1_102204	Melli1_206067	PTTG_03042T0	PGTG_09724T0
6	9	0.155	Sepsp1_716734	PSTG_14356T0	Mellp1_117945,Mellp1_112871	Melli1_209498	PTTG_29471T0,PTTG_00820T0	PGTG_12544T0,PGTG_13831T0
6	9	0.163	Sepsp1_716778	PSTG_17174T0,PSTG_12751T0	Mellp1_118518	Melli1_202308,Melli1_202307	PTTG_04178T0,PTTG_02785T0	PGTG_08546T0
6	9	0.305	Sepsp1_716781,Sepsp1_792025	PSTG_16710T0	Mellp1_38484,Mellp1_75390	Melli1_203427,Melli1_203271	PTTG_06793T0	PGTG_06038T0
6	9	0.155	Sepsp1_716951	PSTG_03548T0,PSTG_05440T0	Mellp1_112356,Mellp1_94975	Melli1_206281	PTTG_09906T0,PTTG_28900T0	PGTG_08782T0
6	9	0.195	Sepsp1_717124	PSTG_12079T1,PSTG_12079T0	Mellp1_33928	Melli1_209062,Melli1_209060	PTTG_04212T0,PTTG_04212T1	PGTG_18685T0
6	9	0.155	Sepsp1_717137,Sepsp1_569093	PSTG_07420T0	Mellp1_54713	Melli1_196061,Melli1_202500	PTTG_01934T0,PTTG_07978T0	PGTG_16799T0
6	9	0.163	Sepsp1_717210,Sepsp1_788038	PSTG_01299T0	Mellp1_40205	Melli1_210215,Melli1_210213	PTTG_12145T0,PTTG_28175T0	PGTG_06672T0
6	9	0.164	Sepsp1_717657,Sepsp1_705841	PSTG_03361T0	Mellp1_103845,Mellp1_115660	Melli1_197414,Melli1_197415	PTTG_06210T0	PGTG_01133T0
6	9	0.195	Sepsp1_717717,Sepsp1_724663	PSTG_10146T2,PSTG_10146T1,PSTG_10146T0	Mellp1_92884	Melli1_202760	PTTG_02897T0	PGTG_03259T0
6	9	0.163	Sepsp1_717884,Sepsp1_727475	PSTG_07002T0,PSTG_01416T0	Mellp1_53594	Melli1_197485	PTTG_25205T0,PTTG_25205T1	PGTG_17212T0
6	9	0.185	Sepsp1_718298,Sepsp1_789416	PSTG_14065T0,PSTG_14068T0	Mellp1_94402	Melli1_202718	PTTG_02889T0	PGTG_17111T0,PGTG_14747T0
6	9	0.163	Sepsp1_718444	PSTG_15352T0	Mellp1_94506,Mellp1_54724	Melli1_204424,Melli1_204423	PTTG_04769T0	PGTG_20052T0,PGTG_11792T0
6	9	1	Sepsp1_718616	PSTG_07368T2,PSTG_07368T1,PSTG_07368T0	Mellp1_108425	Melli1_200163	PTTG_12340T1,PTTG_12340T0	PGTG_03682T0
6	9	1	Sepsp1_718655	PSTG_11438T0	Mellp1_73737,Mellp1_33817	Melli1_196094	PTTG_04785T0,PTTG_00068T0	PGTG_18499T0,PGTG_11773T0
6	9	0.155	Sepsp1_718795	PSTG_03129T0,PSTG_03128T0	Mellp1_87258,Mellp1_113500	Melli1_200543	PTTG_04808T0	PGTG_02896T0,PGTG_02897T0
6	9	0.778	Sepsp1_718945	PSTG_10794T1,PSTG_10794T0	Mellp1_91797	Melli1_208511	PTTG_01430T2,PTTG_01430T1,PTTG_01430T0	PGTG_04061T0
6	9	0.303	Sepsp1_718949	PSTG_01984T0	Mellp1_73508	Melli1_210030,Melli1_208026,Melli1_204236	PTTG_25652T0,PTTG_03552T0	PGTG_14185T0
6	9	0.667	Sepsp1_718970	PSTG_06654T0	Mellp1_84721	Melli1_207042,Melli1_207041,Melli1_207040	PTTG_06243T0	PGTG_19211T0,PGTG_16112T0
6	9	0.163	Sepsp1_719300	PSTG_05114T0,PSTG_05114T1	Mellp1_118260	Melli1_210553,Melli1_198018	PTTG_04458T0	PGTG_16097T0,PGTG_10976T0
6	9	0.155	Sepsp1_719624	PSTG_12358T0,PSTG_18803T0	Mellp1_101606,Mellp1_111124	Melli1_200432	PTTG_05417T0,PTTG_05417T1	PGTG_13756T0
6	9	0.155	Sepsp1_719844,Sepsp1_690812	PSTG_06722T0,PSTG_08651T0	Mellp1_40368	Melli1_203284	PTTG_00332T0,PTTG_25118T0	PGTG_09284T0
6	9	0.209	Sepsp1_719847,Sepsp1_752966	PSTG_00472T0	Mellp1_62775,Mellp1_92172	Melli1_209283,Melli1_206554	PTTG_00091T0	PGTG_21910T0
6	9	0.195	Sepsp1_720120	PSTG_13901T1,PSTG_13901T0,PSTG_11708T0	Mellp1_48534	Melli1_202979,Melli1_202978	PTTG_09815T0	PGTG_09861T0
6	9	0.195	Sepsp1_720140	PSTG_03464T0,PSTG_02986T0	Mellp1_29046,Mellp1_36338	Melli1_207147	PTTG_03906T0	PGTG_07128T0,PGTG_00098T0
6	9	0.159	Sepsp1_720251	PSTG_06152T0	Mellp1_72166	Melli1_199478,Melli1_204506,Melli1_202448,Melli1_197861	PTTG_01825T0	PGTG_04846T0
6	9	0.152	Sepsp1_720274	PSTG_07507T0	Mellp1_39605	Melli1_204880,Melli1_204881	PTTG_04379T0,PTTG_04379T2,PTTG_04379T1	PGTG_10372T0
6	9	0.195	Sepsp1_720786	PSTG_11368T1,PSTG_11368T0	Mellp1_37978,Mellp1_77159	Melli1_203499	PTTG_12136T1,PTTG_12136T0	PGTG_07830T0
6	9	0.262	Sepsp1_720864,Sepsp1_720129	PSTG_16588T0	Mellp1_35173,Mellp1_115131	Melli1_211910,Melli1_199181	PTTG_11715T0	PGTG_15615T0
6	9	1	Sepsp1_720882	PSTG_15251T0,PSTG_14315T0	Mellp1_62638	Melli1_198764,Melli1_198763	PTTG_31005T0	PGTG_10165T1,PGTG_10165T0
6	9	0.484	Sepsp1_720999	PSTG_07297T1,PSTG_07297T0	Mellp1_85717	Melli1_203630	PTTG_12210T0,PTTG_05567T0	PGTG_09082T0,PGTG_00405T0
6	9	0.24	Sepsp1_721247	PSTG_06071T0,PSTG_06069T0	Mellp1_78111	Melli1_201351	PTTG_01857T0,PTTG_01854T0	PGTG_04890T0,PGTG_04895T0
6	9	0.139	Sepsp1_721325	PSTG_03102T0	Mellp1_71507	Melli1_201198,Melli1_196990	PTTG_04831T0	PGTG_02832T0,PGTG_15655T0,PGTG_12148T0
6	9	0.185	Sepsp1_721379	PSTG_06046T1,PSTG_06046T0	Mellp1_56421	Melli1_209755	PTTG_03007T0,PTTG_03007T1	PGTG_04938T1,PGTG_04938T0
6	9	1	Sepsp1_721495	PSTG_16016T2,PSTG_16016T1,PSTG_16016T0	Mellp1_72052	Melli1_197905,Melli1_197904	PTTG_00851T0	PGTG_03575T0
6	9	0.479	Sepsp1_721577	PSTG_05701T0	Mellp1_59047,Mellp1_90541	Melli1_211717,Melli1_203609	PTTG_00854T1,PTTG_00854T0	PGTG_03589T0
6	9	0.278	Sepsp1_721578	PSTG_12400T0,PSTG_10210T0	Mellp1_79414	Melli1_201643	PTTG_03984T0,PTTG_01697T0	PGTG_05939T0,PGTG_05926T0
6	9	0.163	Sepsp1_721636	PSTG_13344T0	Mellp1_50754,Mellp1_51973	Melli1_208381,Melli1_208382	PTTG_06313T0	PGTG_18746T0,PGTG_13026T0
6	9	0.172	Sepsp1_721711	PSTG_03715T0,PSTG_04049T1,PSTG_04049T0	Mellp1_79059	Melli1_207541	PTTG_07282T0,PTTG_03368T0	PGTG_21838T0
6	9	0.201	Sepsp1_721879	PSTG_06614T0,PSTG_06613T0	Mellp1_73103	Melli1_201175	PTTG_07708T0,PTTG_07709T0	PGTG_02400T0,PGTG_02401T0
6	9	0.163	Sepsp1_722276	PSTG_01716T0,PSTG_01704T0	Mellp1_47830	Melli1_210976	PTTG_02070T0,PTTG_27536T0	PGTG_16739T0,PGTG_17406T0
6	9	0.117	Sepsp1_722324,Sepsp1_682506	PSTG_00065T0	Mellp1_49596	Melli1_203142	PTTG_27380T0,PTTG_30729T0,PTTG_03525T0	PGTG_07236T0
6	9	0.222	Sepsp1_722494	PSTG_02183T0	Mellp1_105838,Mellp1_110727	Melli1_197430,Melli1_201067	PTTG_07237T0,PTTG_06392T0	PGTG_00770T0
6	9	1	Sepsp1_722951	PSTG_00981T0	Mellp1_35661	Melli1_197574,Melli1_197572,Melli1_197570	PTTG_26468T0,PTTG_08266T0	PGTG_18570T0
6	9	0.497	Sepsp1_722994	PSTG_11705T0,PSTG_09551T0	Mellp1_85169,Mellp1_95564	Melli1_202816	PTTG_03087T0,PTTG_29051T0	PGTG_01933T0
6	9	0.155	Sepsp1_723107	PSTG_14567T0	Mellp1_95212	Melli1_206695,Melli1_203478	PTTG_06285T0,PTTG_04559T0	PGTG_09375T0,PGTG_21477T0
6	9	0.195	Sepsp1_723234	PSTG_00574T0	Mellp1_88331,Mellp1_88334	Melli1_196743,Melli1_199257	PTTG_12077T0	PGTG_13336T1,PGTG_13336T0
6	9	0.163	Sepsp1_723490	PSTG_15917T0,PSTG_20043T0	Mellp1_50455	Melli1_206709	PTTG_07121T0,PTTG_08867T0	PGTG_09551T1,PGTG_09551T0
6	9	0.135	Sepsp1_723795	PSTG_02983T0,PSTG_04459T0	Mellp1_118316	Melli1_197359	PTTG_09634T0,PTTG_28764T0	PGTG_07131T0,PGTG_11717T0
6	9	1	Sepsp1_724018,Sepsp1_724021	PSTG_09852T0	Mellp1_39717	Melli1_204195,Melli1_204193,Melli1_204192	PTTG_06422T0	PGTG_10773T0
6	9	0.163	Sepsp1_724076	PSTG_03846T0	Mellp1_72283,Mellp1_84542	Melli1_201366,Melli1_199880	PTTG_07799T0	PGTG_18527T0,PGTG_17475T0
6	9	0.163	Sepsp1_724094	PSTG_00700T0,PSTG_17090T0	Mellp1_73262	Melli1_201749,Melli1_201750	PTTG_08723T0,PTTG_29228T0	PGTG_10701T0
6	9	0.333	Sepsp1_724378	PSTG_00614T0,PSTG_16775T0	Mellp1_78422	Melli1_205855	PTTG_03545T0,PTTG_27601T0	PGTG_00626T0,PGTG_13383T0
6	9	0.135	Sepsp1_724906,Sepsp1_718901	PSTG_09507T0	Mellp1_85736,Mellp1_85800	Melli1_199992,Melli1_203298	PTTG_07496T0	PGTG_03879T0
6	9	0.715	Sepsp1_724973	PSTG_16642T0,PSTG_16641T0	Mellp1_77690	Melli1_200822,Melli1_200821	PTTG_02695T1,PTTG_02695T0	PGTG_15210T0
6	9	0.262	Sepsp1_725872	PSTG_12791T0,PSTG_16537T0	Mellp1_91511	Melli1_201290	PTTG_09797T0,PTTG_27553T0	PGTG_22233T0,PGTG_15681T0
6	9	0.319	Sepsp1_726074	PSTG_02325T1,PSTG_02325T0	Mellp1_66775	Melli1_199911	PTTG_07444T1,PTTG_07444T0	PGTG_14032T1,PGTG_14032T0
6	9	0.155	Sepsp1_726079	PSTG_02327T0	Mellp1_48962,Mellp1_54439	Melli1_196828,Melli1_196827	PTTG_09244T0,PTTG_04830T0	PGTG_14030T0
6	9	0.163	Sepsp1_726340,Sepsp1_718802	PSTG_11856T1,PSTG_11856T0	Mellp1_105457	Melli1_211747	PTTG_06145T0,PTTG_06032T0	PGTG_14718T0
6	9	0.18	Sepsp1_726385	PSTG_12631T1,PSTG_12631T0	Mellp1_45808,Mellp1_39435	Melli1_202468,Melli1_201461	PTTG_09539T0	PGTG_15768T0
6	9	0.203	Sepsp1_726394,Sepsp1_737164	PSTG_12673T0	Mellp1_117813,Mellp1_38694	Melli1_196362,Melli1_197120	PTTG_02032T0	PGTG_21656T0
6	9	1	Sepsp1_726802,Sepsp1_727123	PSTG_00586T1,PSTG_00586T0	Mellp1_44303	Melli1_209472	PTTG_01343T0	PGTG_18611T0,PGTG_18253T0
6	9	0.195	Sepsp1_726833	PSTG_14045T0	Mellp1_50177	Melli1_203722	PTTG_25245T0,PTTG_25245T1	PGTG_19583T1,PGTG_19583T0,PGTG_19074T0
6	9	0.195	Sepsp1_727500	PSTG_00422T0,PSTG_00418T0	Mellp1_88689	Melli1_200601,Melli1_200600	PTTG_00061T0	PGTG_19799T0,PGTG_20461T0
6	9	0.155	Sepsp1_729264,Sepsp1_741638	PSTG_01479T0,PSTG_17341T0	Mellp1_77186,Mellp1_49768	Melli1_211599	PTTG_01143T0	PGTG_01633T0
6	9	0.17	Sepsp1_733090	PSTG_09382T0,PSTG_09368T0	Mellp1_32209	Melli1_208767	PTTG_03867T0,PTTG_03866T0	PGTG_11088T0,PGTG_11094T0
6	9	0.164	Sepsp1_734257	PSTG_04902T0	Mellp1_72337,Mellp1_71852,Mellp1_112431	Melli1_203814,Melli1_207134	PTTG_06010T0	PGTG_17853T0
6	9	0.255	Sepsp1_734297	PSTG_11184T0,PSTG_04383T1,PSTG_04383T0	Mellp1_87680	Melli1_210042	PTTG_11572T1,PTTG_11572T0	PGTG_13068T0
6	9	0.262	Sepsp1_735043	PSTG_02883T0,PSTG_02537T0	Mellp1_41874	Melli1_209082	PTTG_04255T0,PTTG_08426T0	PGTG_07393T0,PGTG_00232T0
6	9	0.157	Sepsp1_735483	PSTG_13404T0,PSTG_13395T0	Mellp1_39805	Melli1_211276	PTTG_25605T0,PTTG_01744T0	PGTG_04671T0,PGTG_04678T0
6	9	0.163	Sepsp1_735662,Sepsp1_721709	PSTG_11889T0	Mellp1_47200	Melli1_204712,Melli1_204711	PTTG_09288T0	PGTG_16496T0,PGTG_21164T0
6	9	0.195	Sepsp1_735914	PSTG_12549T0	Mellp1_75760,Mellp1_73181	Melli1_211252,Melli1_211251	PTTG_27632T0	PGTG_17819T0,PGTG_18029T0
6	9	0.305	Sepsp1_736070	PSTG_04617T0,PSTG_04626T0	Mellp1_47359	Melli1_208623	PTTG_03414T0,PTTG_08773T0	PGTG_08714T0,PGTG_08688T0
6	9	0.195	Sepsp1_736918	PSTG_13978T0	Mellp1_46902	Melli1_200921,Melli1_203947	PTTG_09803T0,PTTG_09428T0	PGTG_22572T0,PGTG_20122T0
6	9	0.296	Sepsp1_737297	PSTG_10387T2,PSTG_10387T1,PSTG_10387T0	Mellp1_32967	Melli1_201993	PTTG_03586T1,PTTG_03586T0	PGTG_17876T0
6	9	1	Sepsp1_737479	PSTG_05038T0	Mellp1_70412	Melli1_209646,Melli1_209644,Melli1_209643,Melli1_209641	PTTG_04415T0	PGTG_11057T0
6	9	0.155	Sepsp1_737526	PSTG_13091T1,PSTG_13091T0	Mellp1_116192,Mellp1_96038	Melli1_204661	PTTG_02406T0,PTTG_02406T1	PGTG_12291T0
6	9	0.163	Sepsp1_737606,Sepsp1_721721	PSTG_04615T0	Mellp1_70461	Melli1_198480,Melli1_198479	PTTG_08772T0,PTTG_05068T0	PGTG_08701T0
6	9	0.167	Sepsp1_737609	PSTG_14283T0	Mellp1_77271,Mellp1_117560	Melli1_203700,Melli1_199823	PTTG_03735T0	PGTG_14477T0,PGTG_03037T0
6	9	0.111	Sepsp1_737736,Sepsp1_715667	PSTG_13783T0	Mellp1_88929,Mellp1_101626,Mellp1_101624	Melli1_209922	PTTG_09437T0	PGTG_03759T0
6	9	1	Sepsp1_738096,Sepsp1_741609	PSTG_06824T0	Mellp1_47465	Melli1_201569	PTTG_02381T1,PTTG_02381T0	PGTG_19831T0,PGTG_12321T0
6	9	0.18	Sepsp1_738655	PSTG_10486T1,PSTG_10486T0	Mellp1_42168,Mellp1_46250	Melli1_201333,Melli1_201332	PTTG_03666T0	PGTG_19241T0
6	9	0.155	Sepsp1_738754,Sepsp1_604127	PSTG_05376T0	Mellp1_96260,Mellp1_46163	Melli1_209133	PTTG_02754T0,PTTG_27546T0	PGTG_05260T0
6	9	1	Sepsp1_738776	PSTG_05888T0	Mellp1_53207	Melli1_212137	PTTG_06328T1,PTTG_06328T0,PTTG_03711T1,PTTG_03711T0	PGTG_13681T0
6	9	1	Sepsp1_739051	PSTG_11519T0	Mellp1_51024	Melli1_209302,Melli1_209300	PTTG_05384T1,PTTG_05384T0	PGTG_00935T1,PGTG_00935T0
6	9	0.155	Sepsp1_739367	PSTG_05951T0,PSTG_17248T0	Mellp1_43314	Melli1_200448	PTTG_26715T0,PTTG_00598T0	PGTG_03469T0,PGTG_18263T0
6	9	0.155	Sepsp1_739461	PSTG_00777T0,PSTG_00776T0	Mellp1_116794,Mellp1_117133	Melli1_210108,Melli1_199462	PTTG_05866T0	PGTG_20239T0
6	9	0.195	Sepsp1_740020	PSTG_03662T2,PSTG_03662T1,PSTG_03662T0	Mellp1_48972	Melli1_207812,Melli1_207811	PTTG_07759T0	PGTG_14638T0
6	9	0.163	Sepsp1_740185	PSTG_09460T0	Mellp1_48126,Mellp1_35882	Melli1_202896	PTTG_08002T0,PTTG_28814T0	PGTG_20458T0,PGTG_03874T0
6	9	0.133	Sepsp1_740559	PSTG_16589T0	Mellp1_73983	Melli1_208693,Melli1_204752	PTTG_25254T0,PTTG_28295T0,PTTG_10837T0	PGTG_15619T0
6	9	1	Sepsp1_740735	PSTG_11417T1,PSTG_11417T0	Mellp1_73688,Mellp1_72173	Melli1_198279	PTTG_04618T1,PTTG_04618T0	PGTG_18337T0
6	9	0.195	Sepsp1_742437	PSTG_02557T0,PSTG_00404T0	Mellp1_41886	Melli1_210455	PTTG_09970T2,PTTG_09970T1,PTTG_09970T0	PGTG_00251T0
6	9	0.617	Sepsp1_742736	PSTG_09488T0	Mellp1_114786	Melli1_200219	PTTG_06701T2,PTTG_06701T1,PTTG_06701T0	PGTG_09126T0,PGTG_03883T0
6	9	0.222	Sepsp1_745513	PSTG_04370T0	Mellp1_65554,Mellp1_66928	Melli1_206640	PTTG_03979T0,PTTG_27456T0	PGTG_15581T0,PGTG_04108T0
6	9	0.195	Sepsp1_746040	PSTG_14540T0	Mellp1_72773,Mellp1_114533	Melli1_206072,Melli1_206071	PTTG_29128T0,PTTG_26399T0	PGTG_11160T0
6	9	0.155	Sepsp1_746089	PSTG_02764T0,PSTG_17232T0	Mellp1_90551	Melli1_204867	PTTG_08554T0,PTTG_08554T1	PGTG_11198T0,PGTG_20265T0
6	9	0.556	Sepsp1_746456	PSTG_01288T0	Mellp1_94264	Melli1_210218,Melli1_210217,Melli1_210216,Melli1_210214	PTTG_07649T0	PGTG_06668T0
6	9	0.298	Sepsp1_746583	PSTG_08552T0	Mellp1_78174	Melli1_196249,Melli1_196248,Melli1_196247	PTTG_12410T0	PGTG_22139T0,PGTG_06339T0
6	9	0.121	Sepsp1_747470	PSTG_04849T1,PSTG_04849T0	Mellp1_70546	Melli1_204477	PTTG_08490T1,PTTG_08490T0	PGTG_01207T0,PGTG_08664T0
6	9	0.121	Sepsp1_747477	PSTG_13916T0,PSTG_01969T1,PSTG_01969T0	Mellp1_94433,Mellp1_90350	Melli1_196876	PTTG_09111T0	PGTG_16466T0
6	9	1	Sepsp1_747851	PSTG_03264T1,PSTG_03264T0	Mellp1_116051	Melli1_203671	PTTG_04844T2,PTTG_04844T1,PTTG_04844T0	PGTG_02774T0
6	9	0.195	Sepsp1_748088	PSTG_08121T0,PSTG_07713T0	Mellp1_52941	Melli1_207828	PTTG_29127T0,PTTG_25366T0,PTTG_08771T0	PGTG_03731T0
6	9	0.175	Sepsp1_748277	PSTG_04350T0,PSTG_04348T0	Mellp1_93043	Melli1_201985,Melli1_201987,Melli1_201986	PTTG_04625T0	PGTG_02629T0
6	9	0.155	Sepsp1_748896	PSTG_02968T1,PSTG_02968T0	Mellp1_117400,Mellp1_118690	Melli1_198560	PTTG_09285T0	PGTG_07115T0,PGTG_14491T0
6	9	0.155	Sepsp1_749270	PSTG_11466T0,PSTG_11554T0	Mellp1_45383	Melli1_206602	PTTG_29061T0,PTTG_26262T0	PGTG_21688T0,PGTG_06788T0
6	9	0.195	Sepsp1_749287,Sepsp1_785758	PSTG_13197T0	Mellp1_46148,Mellp1_85764	Melli1_208903	PTTG_09784T1,PTTG_09784T0	PGTG_00656T0
6	9	0.705	Sepsp1_749433	PSTG_15675T1,PSTG_15675T0	Mellp1_86430	Melli1_200369,Melli1_200368	PTTG_03654T1,PTTG_03654T0	PGTG_03423T0
6	9	0.195	Sepsp1_749652	PSTG_05347T0,PSTG_17498T0	Mellp1_47033	Melli1_200403	PTTG_02940T1,PTTG_02940T0	PGTG_09138T1,PGTG_09138T0
6	9	0.139	Sepsp1_750447	PSTG_06848T0	Mellp1_70923	Melli1_209350	PTTG_06854T0,PTTG_10767T0,PTTG_06503T0	PGTG_10482T0,PGTG_14680T0
6	9	0.591	Sepsp1_750536	PSTG_09047T0,PSTG_08477T0	Mellp1_73701,Mellp1_72205	Melli1_209371	PTTG_08962T0,PTTG_06135T0	PGTG_15458T0
6	9	0.139	Sepsp1_751024	PSTG_07233T0,PSTG_07233T2,PSTG_07233T1	Mellp1_77600	Melli1_198769	PTTG_07186T0,PTTG_00923T0	PGTG_13696T0
6	9	0.163	Sepsp1_752235	PSTG_04171T0	Mellp1_105094	Melli1_202198,Melli1_202196	PTTG_12323T0,PTTG_12323T1,PTTG_12323T2	PGTG_15000T0
6	9	0.185	Sepsp1_753334,Sepsp1_725611	PSTG_11547T1,PSTG_11547T0	Mellp1_76073	Melli1_206522	PTTG_01977T1,PTTG_01977T0	PGTG_08516T0
6	9	0.146	Sepsp1_754367	PSTG_10029T0	Mellp1_51796,Mellp1_91986	Melli1_201499,Melli1_201498	PTTG_09377T0	PGTG_03931T0,PGTG_19477T0
6	9	0.155	Sepsp1_754369	PSTG_11568T0,PSTG_09462T0	Mellp1_35564	Melli1_206146,Melli1_197602	PTTG_26938T0	PGTG_03906T0,PGTG_02714T0
6	9	1	Sepsp1_776491	PSTG_01461T0	Mellp1_73736,Mellp1_71550	Melli1_197091	PTTG_01914T1,PTTG_01914T0,PTTG_00199T0	PGTG_01617T0
6	9	0.189	Sepsp1_779944	PSTG_07225T1,PSTG_07225T0	Mellp1_75860,Mellp1_47097	Melli1_204463,Melli1_208530	PTTG_29650T0	PGTG_13685T0
6	9	0.167	Sepsp1_781677	PSTG_14044T0,PSTG_14043T0	Mellp1_75661	Melli1_208853	PTTG_25246T0,PTTG_10144T0	PGTG_19073T0,PGTG_19067T0
6	9	0.167	Sepsp1_785570	PSTG_07358T0	Mellp1_28808,Mellp1_28796	Melli1_202386	PTTG_08287T0,PTTG_08059T0	PGTG_20388T0,PGTG_03684T0
6	9	0.187	Sepsp1_787450,Sepsp1_734581	PSTG_13069T0	Mellp1_48332,Mellp1_42854	Melli1_210910,Melli1_207212	PTTG_02431T0	PGTG_12265T0
6	9	0.111	Sepsp1_787471	PSTG_06253T0	Mellp1_92353,Mellp1_102766	Melli1_212012,Melli1_212010,Melli1_200556	PTTG_05750T0	PGTG_07000T0
6	9	1	Sepsp1_787696	PSTG_13373T1,PSTG_13373T0	Mellp1_111532	Melli1_201045,Melli1_201044	PTTG_12039T1,PTTG_12039T0	PGTG_09704T0
6	9	0.231	Sepsp1_787851	PSTG_18827T0,PSTG_18453T0,PSTG_16851T0	Mellp1_69780	Melli1_206590	PTTG_05953T1,PTTG_05953T0	PGTG_11137T0
6	9	0.163	Sepsp1_787883	PSTG_13451T0,PSTG_13451T1	Mellp1_106457	Melli1_198806,Melli1_198804	PTTG_11728T0	PGTG_17332T0,PGTG_14157T0
6	9	0.168	Sepsp1_787981	PSTG_12897T0,PSTG_20004T0	Mellp1_75211,Mellp1_116475	Melli1_203633,Melli1_202376	PTTG_27459T0	PGTG_03183T0
6	9	0.155	Sepsp1_788033	PSTG_14730T0	Mellp1_115107,Mellp1_117083	Melli1_198305,Melli1_203201	PTTG_02396T0,PTTG_10483T0	PGTG_12307T0
6	9	0.195	Sepsp1_788322	PSTG_02133T1,PSTG_02133T0	Mellp1_115896	Melli1_206045	PTTG_00768T0,PTTG_28001T0	PGTG_12843T0,PGTG_04902T0
6	9	0.594	Sepsp1_788729	PSTG_13549T1,PSTG_13549T0	Mellp1_29064	Melli1_207522	PTTG_09275T1,PTTG_09275T0	PGTG_04728T1,PGTG_04728T0
6	9	0.195	Sepsp1_788908,Sepsp1_748906	PSTG_06889T0	Mellp1_72195	Melli1_197657,Melli1_196046	PTTG_00614T1,PTTG_00614T0	PGTG_15547T0
6	9	0.163	Sepsp1_789509	PSTG_13508T0,PSTG_07406T0	Mellp1_43380	Melli1_201527,Melli1_201526	PTTG_07656T0,PTTG_09701T0	PGTG_02224T0
6	9	0.808	Sepsp1_789799	PSTG_08946T0	Mellp1_42600	Melli1_206087,Melli1_206086,Melli1_206085	PTTG_00883T0,PTTG_04780T0	PGTG_03649T0
6	9	0.155	Sepsp1_790242	PSTG_03940T0	Mellp1_26282,Mellp1_87388	Melli1_201622,Melli1_196607	PTTG_07537T0	PGTG_22769T0,PGTG_18956T0
6	9	0.333	Sepsp1_790551	PSTG_05339T0	Mellp1_61166,Mellp1_95579	Melli1_199965,Melli1_205314	PTTG_02944T1,PTTG_02944T0	PGTG_09143T0
6	9	0.103	Sepsp1_791440,Sepsp1_494916	PSTG_09743T0	Mellp1_94208	Melli1_202182	PTTG_11913T1,PTTG_11913T0	PGTG_21037T0,PGTG_21036T0
6	9	0.146	Sepsp1_791894	PSTG_12703T0	Mellp1_113565	Melli1_197055,Melli1_209790	PTTG_28556T0,PTTG_28556T1	PGTG_12504T0,PGTG_07528T0
6	9	0.163	Sepsp1_791973,Sepsp1_724589	PSTG_02808T0	Mellp1_96341,Mellp1_118379	Melli1_200695,Melli1_200694	PTTG_27598T0	PGTG_07660T0
6	9	0.195	Sepsp1_792136,Sepsp1_446927	PSTG_12157T0	Mellp1_105234	Melli1_204252	PTTG_29191T0,PTTG_12762T1,PTTG_12762T0	PGTG_14259T0
6	9	0.155	Sepsp1_792432	PSTG_03506T0,PSTG_03518T0	Mellp1_65176,Mellp1_60021	Melli1_196481,Melli1_202507	PTTG_12635T0	PGTG_05473T0
6	9	0.303	Sepsp1_792606	PSTG_09137T0	Mellp1_43471	Melli1_207365	PTTG_25884T2,PTTG_25884T1,PTTG_25884T0	PGTG_13980T0,PGTG_21262T0
6	9	0.195	Sepsp1_792631	PSTG_16236T1,PSTG_16236T0	Mellp1_112180	Melli1_204676,Melli1_196912	PTTG_25881T0	PGTG_06430T0,PGTG_22041T0
6	9	0.131	Sepsp1_792771	PSTG_15676T0,PSTG_15492T0	Mellp1_34686,Mellp1_106166	Melli1_199759	PTTG_26707T0	PGTG_03429T0,PGTG_20943T0
6	9	0.514	Sepsp1_793945	PSTG_17409T1,PSTG_17409T0,PSTG_06314T0	Mellp1_78386	Melli1_204688	PTTG_07509T0	PGTG_19888T0,PGTG_11334T0
6	9	0.207	Sepsp1_90842	PSTG_00181T0,PSTG_00194T0	Mellp1_103301	Melli1_196222	PTTG_12282T0,PTTG_05265T0	PGTG_00549T0,PGTG_00556T0
6	9	0.196	Sepsp1_106298	PSTG_17142T0,PSTG_17142T2,PSTG_17142T1	Mellp1_110336	Melli1_201411	PTTG_04135T0,PTTG_30180T0	PGTG_07796T0
6	9	0.182	Sepsp1_786740	PSTG_08339T0,PSTG_05567T0	Mellp1_108228	Melli1_203380,Melli1_203379	PTTG_26072T0,PTTG_01521T0	PGTG_18424T0
6	9	0.218	Sepsp1_747998	PSTG_05170T0	Mellp1_85937,Mellp1_104819	Melli1_200792,Melli1_210635	PTTG_11847T0	PGTG_18792T0,PGTG_12760T0
6	8	0.216	Sepsp1_137035	PSTG_11126T1,PSTG_11126T0	Mellp1_71595,Mellp1_111647	Melli1_202417	PTTG_02130T0	PGTG_04477T0
6	8	0.223	Sepsp1_143731	PSTG_05191T0,PSTG_05342T0,PSTG_05342T1	Mellp1_49323	Melli1_207843	PTTG_04315T0	PGTG_03345T0
6	8	0.216	Sepsp1_1493	PSTG_02816T1,PSTG_02816T0	Mellp1_50486	Melli1_209733	PTTG_06100T0,PTTG_26628T0	PGTG_07651T0
6	8	0.216	Sepsp1_150504	PSTG_03240T0,PSTG_03225T0	Mellp1_108582	Melli1_207241	PTTG_26824T0,PTTG_11587T0	PGTG_14367T0
6	8	0.198	Sepsp1_178752	PSTG_13960T0,PSTG_13983T0	Mellp1_62471	Melli1_209701	PTTG_08878T0,PTTG_07675T0	PGTG_09210T0
6	8	0.116	Sepsp1_179461	PSTG_16900T0	Mellp1_48587	Melli1_207253,Melli1_210718	PTTG_03223T0,PTTG_07831T0	PGTG_08104T0
6	8	0.122	Sepsp1_18606,Sepsp1_727457	PSTG_07867T0	Mellp1_86914,Mellp1_86915	Melli1_206242	PTTG_06592T0	PGTG_20673T0
6	8	1	Sepsp1_187683	PSTG_08551T0	Mellp1_28365	Melli1_203147	PTTG_06765T1,PTTG_06765T0	PGTG_14867T0,PGTG_06337T0
6	8	0.201	Sepsp1_196099	PSTG_03922T0,PSTG_03914T0	Mellp1_74640,Mellp1_118739	Melli1_202949	PTTG_08365T0	PGTG_18976T0
6	8	0.216	Sepsp1_197894	PSTG_02118T0	Mellp1_48006	Melli1_204660,Melli1_204659	PTTG_07456T0,PTTG_01259T0	PGTG_00886T0
6	8	0.113	Sepsp1_198168	PSTG_18252T0,PSTG_17964T0	Mellp1_88623,Mellp1_52966	Melli1_198127	PTTG_25200T0	PGTG_17252T0
6	8	0.569	Sepsp1_204961	PSTG_05180T0	Mellp1_101127	Melli1_210158,Melli1_210157	PTTG_27344T0	PGTG_18783T0,PGTG_12754T0
6	8	0.216	Sepsp1_209124	PSTG_17616T0,PSTG_18357T0	Mellp1_79002	Melli1_200654	PTTG_01551T1,PTTG_01551T0	PGTG_17220T0
6	8	0.216	Sepsp1_23293	PSTG_07108T0,PSTG_19793T0	Mellp1_73963	Melli1_203642,Melli1_203641	PTTG_04403T0	PGTG_02149T0
6	8	0.216	Sepsp1_260876	PSTG_16178T0	Mellp1_84584	Melli1_204795,Melli1_204794	PTTG_27426T0	PGTG_11506T0,PGTG_00470T0
6	8	0.109	Sepsp1_280438,Sepsp1_673126	PSTG_05011T0	Mellp1_114026	Melli1_201144,Melli1_201143	PTTG_02801T0	PGTG_03111T0
6	8	0.216	Sepsp1_305390,Sepsp1_370730	PSTG_17212T0,PSTG_00597T0	Mellp1_37591	Melli1_205218	PTTG_03546T0	PGTG_13379T0
6	8	0.25	Sepsp1_324302	PSTG_10542T1,PSTG_10542T0	Mellp1_87024	Melli1_203135	PTTG_07556T0,PTTG_07556T1	PGTG_17726T0
6	8	0.103	Sepsp1_324751	PSTG_02518T0	Mellp1_68969	Melli1_206971,Melli1_206970	PTTG_04261T0,PTTG_01505T0	PGTG_00218T0
6	8	0.194	Sepsp1_342976	PSTG_14953T0	Mellp1_79446,Mellp1_117528	Melli1_202503	PTTG_03124T0,PTTG_03123T0	PGTG_13926T0
6	8	0.11	Sepsp1_3552	PSTG_12092T0,PSTG_12034T0	Mellp1_73114	Melli1_209495,Melli1_209496	PTTG_11880T0	PGTG_17862T0
6	8	0.178	Sepsp1_724840	PSTG_09648T0	Mellp1_104862,Mellp1_94810	Melli1_212352,Melli1_212353	PTTG_05196T0	PGTG_06579T0
6	8	0.174	Sepsp1_360544	PSTG_09457T0,PSTG_09501T0	Mellp1_85798	Melli1_207240	PTTG_08000T0,PTTG_10358T0	PGTG_03904T0
6	8	0.176	Sepsp1_376983,Sepsp1_793362	PSTG_03585T0,PSTG_05335T0	Mellp1_77840	Melli1_196138	PTTG_07151T0	PGTG_08802T0
6	8	0.353	Sepsp1_377317,Sepsp1_720109	PSTG_08145T0	Mellp1_79373	Melli1_201399	PTTG_08586T0	PGTG_13859T0,PGTG_08964T0
6	8	0.174	Sepsp1_379903,Sepsp1_700605	PSTG_04451T0	Mellp1_87542	Melli1_199640	PTTG_04478T0,PTTG_31123T0	PGTG_11733T0
6	8	1	Sepsp1_397868	PSTG_00162T0	Mellp1_39952	Melli1_197608,Melli1_197607,Melli1_197606	PTTG_29914T0	PGTG_20631T0
6	8	0.194	Sepsp1_406087,Sepsp1_753382	PSTG_03278T0	Mellp1_36993,Mellp1_28474	Melli1_204240	PTTG_06654T0	PGTG_10434T0
6	8	0.174	Sepsp1_409647,Sepsp1_725764	PSTG_16360T0,PSTG_19913T0	Mellp1_46588	Melli1_200900	PTTG_08142T0	PGTG_02094T0
6	8	1	Sepsp1_410768	PSTG_17289T0,PSTG_17017T0	Mellp1_77632	Melli1_203085,Melli1_203084	PTTG_02493T0	PGTG_15660T0
6	8	1	Sepsp1_412979	PSTG_13756T0	Mellp1_77369	Melli1_200988	PTTG_02101T2,PTTG_02101T1,PTTG_02101T0	PGTG_04423T0
6	8	0.216	Sepsp1_425273	PSTG_06714T0	Mellp1_33850	Melli1_211639	PTTG_28960T0,PTTG_02540T0	PGTG_15734T0,PGTG_18151T0
6	8	0.114	Sepsp1_428541	PSTG_03707T0	Mellp1_76990	Melli1_200259	PTTG_09698T0,PTTG_11570T0	PGTG_21834T0,PGTG_21833T0
6	8	0.174	Sepsp1_433471	PSTG_03700T0	Mellp1_77338,Mellp1_113674	Melli1_196916,Melli1_198607	PTTG_04346T0	PGTG_11829T0
6	8	0.216	Sepsp1_452080	PSTG_07997T0,PSTG_00879T0	Mellp1_110288	Melli1_207280,Melli1_207279	PTTG_29336T0	PGTG_09765T0
6	8	0.569	Sepsp1_45818	PSTG_12084T1,PSTG_12084T0	Mellp1_117446	Melli1_200471	PTTG_03004T1,PTTG_03004T0	PGTG_19119T0
6	8	0.365	Sepsp1_462097	PSTG_04444T0	Mellp1_49690	Melli1_202235,Melli1_202234,Melli1_201849	PTTG_27767T0	PGTG_11737T0
6	8	0.216	Sepsp1_494604	PSTG_16444T0	Mellp1_88718,Mellp1_85968	Melli1_199515	PTTG_01562T0,PTTG_10309T0	PGTG_16649T0
6	8	0.375	Sepsp1_498696,Sepsp1_714819	PSTG_09191T0	Mellp1_46008,Mellp1_79499	Melli1_199485	PTTG_01227T0	PGTG_01490T0
6	8	0.196	Sepsp1_518332	PSTG_08050T0	Mellp1_59062	Melli1_202935,Melli1_206566,Melli1_206567	PTTG_07055T0	PGTG_20787T0
6	8	0.216	Sepsp1_531855	PSTG_09295T0	Mellp1_103633	Melli1_209230,Melli1_209231	PTTG_05713T0	PGTG_22257T0,PGTG_19441T0
6	8	0.569	Sepsp1_564816,Sepsp1_753294	PSTG_03981T0	Mellp1_88139,Mellp1_84205	Melli1_198277	PTTG_09696T0	PGTG_05735T0
6	8	0.112	Sepsp1_569073	PSTG_12393T0,PSTG_03057T0,PSTG_00317T0	Mellp1_117425	Melli1_212334	PTTG_01637T0	PGTG_22645T0
6	8	0.216	Sepsp1_569922	PSTG_08819T0	Mellp1_46597	Melli1_210861,Melli1_210862	PTTG_05059T0	PGTG_19385T0,PGTG_16184T0
6	8	0.153	Sepsp1_603525	PSTG_14483T0,PSTG_11791T0	Mellp1_94820	Melli1_210789,Melli1_212163	PTTG_00331T0	PGTG_09285T0
6	8	0.196	Sepsp1_60577	PSTG_08772T0,PSTG_03568T0,PSTG_08770T0	Mellp1_102108	Melli1_203956	PTTG_09622T0	PGTG_13843T0
6	8	0.216	Sepsp1_609615	PSTG_06630T0	Mellp1_38047	Melli1_208028	PTTG_07696T0,PTTG_07696T1	PGTG_20793T0,PGTG_02423T0
6	8	1	Sepsp1_61440	PSTG_07324T0	Mellp1_26699	Melli1_205455	PTTG_00958T1,PTTG_00958T0	PGTG_03765T1,PGTG_03765T0
6	8	0.216	Sepsp1_621676,Sepsp1_750910	PSTG_10526T0,PSTG_10526T1	Mellp1_114902	Melli1_209737	PTTG_08630T0	PGTG_17722T0
6	8	0.375	Sepsp1_633198	PSTG_02101T0,PSTG_13696T1,PSTG_13696T0	Mellp1_78152	Melli1_207852	PTTG_05392T0	PGTG_00916T0
6	8	0.216	Sepsp1_640027,Sepsp1_723846	PSTG_13537T0	Mellp1_78123	Melli1_203760	PTTG_07291T0,PTTG_01327T0	PGTG_04707T0
6	8	0.194	Sepsp1_659119,Sepsp1_670583	PSTG_16792T0	Mellp1_103343,Mellp1_91123	Melli1_199801	PTTG_26352T0	PGTG_13052T0
6	8	0.25	Sepsp1_659672,Sepsp1_725051	PSTG_09102T0	Mellp1_71918	Melli1_204286,Melli1_200825	PTTG_25870T0	PGTG_13945T0
6	8	0.216	Sepsp1_660586	PSTG_15490T0,PSTG_06020T0	Mellp1_42122	Melli1_199275	PTTG_01758T0	PGTG_05389T0,PGTG_14045T0
6	8	0.25	Sepsp1_661685	PSTG_10112T0	Mellp1_33495	Melli1_204453	PTTG_27097T0,PTTG_27096T0	PGTG_03320T0,PGTG_03321T0
6	8	0.216	Sepsp1_661951	PSTG_15258T0	Mellp1_26512,Mellp1_41213	Melli1_201942,Melli1_201940	PTTG_06547T0	PGTG_10183T0
6	8	0.216	Sepsp1_661998	PSTG_12935T1,PSTG_12935T0	Mellp1_104474,Mellp1_110270	Melli1_203808	PTTG_08837T0	PGTG_08055T0
6	8	1	Sepsp1_665422	PSTG_01029T0,PSTG_01028T0	Mellp1_116962	Melli1_207466	PTTG_05783T1,PTTG_05783T0	PGTG_21722T0
6	8	1	Sepsp1_668373	PSTG_16139T0	Mellp1_72404	Melli1_196358	PTTG_01702T2,PTTG_01702T1,PTTG_01702T0	PGTG_05901T0
6	8	1	Sepsp1_671596	PSTG_04911T0	Mellp1_85466	Melli1_198166	PTTG_08534T0	PGTG_22340T0,PGTG_16421T0,PGTG_10130T0
6	8	0.118	Sepsp1_672447,Sepsp1_681593,Sepsp1_748596	PSTG_13085T0	Mellp1_45981	Melli1_205574	PTTG_25441T0	PGTG_12284T0
6	8	0.198	Sepsp1_674963	PSTG_01389T0	Mellp1_49485	Melli1_202530	PTTG_12301T1,PTTG_12301T0	PGTG_06462T0,PGTG_06458T0
6	8	1	Sepsp1_675253	PSTG_06523T1,PSTG_06523T0	Mellp1_34063	Melli1_206623,Melli1_206622	PTTG_02594T0	PGTG_00029T0
6	8	0.25	Sepsp1_675396	PSTG_03376T0	Mellp1_60884,Mellp1_77054	Melli1_196301,Melli1_211665	PTTG_05190T0	PGTG_01151T0
6	8	0.174	Sepsp1_675564	PSTG_14631T0,PSTG_14631T1	Mellp1_25599	Melli1_211152	PTTG_00776T0,PTTG_00776T1	PGTG_19332T0
6	8	0.577	Sepsp1_675615	PSTG_11025T0	Mellp1_28229	Melli1_196060,Melli1_196059	PTTG_00486T0	PGTG_19531T0,PGTG_03830T0
6	8	0.174	Sepsp1_675791	PSTG_11655T0	Mellp1_70576,Mellp1_73729	Melli1_197073,Melli1_196179	PTTG_04874T0	PGTG_09956T0
6	8	0.174	Sepsp1_676181	PSTG_03245T0,PSTG_07455T0	Mellp1_67802	Melli1_202564	PTTG_06943T0	PGTG_14350T0,PGTG_02761T0
6	8	0.174	Sepsp1_676284	PSTG_14704T0	Mellp1_92231,Mellp1_108970	Melli1_196754	PTTG_26326T0,PTTG_27709T0	PGTG_14588T0
6	8	0.216	Sepsp1_676600	PSTG_17121T0,PSTG_10808T0	Mellp1_91734	Melli1_211361	PTTG_09000T0,PTTG_04358T0	PGTG_21014T0
6	8	0.174	Sepsp1_676644	PSTG_03304T0	Mellp1_36936	Melli1_197648,Melli1_197649	PTTG_10189T0,PTTG_30539T0	PGTG_09517T0
6	8	0.216	Sepsp1_676669	PSTG_01570T1,PSTG_01570T0	Mellp1_49432	Melli1_200551	PTTG_25946T0,PTTG_05360T0	PGTG_01774T0
6	8	0.216	Sepsp1_676770	PSTG_04885T0	Mellp1_47550	Melli1_197954	PTTG_26157T0,PTTG_26157T1	PGTG_17835T0,PGTG_17413T0
6	8	0.198	Sepsp1_677033	PSTG_14251T0,PSTG_14122T0	Mellp1_88797	Melli1_209196	PTTG_00014T1,PTTG_00014T0	PGTG_14693T0
6	8	0.2	Sepsp1_677213	PSTG_14055T0	Mellp1_47180,Mellp1_115536	Melli1_208651,Melli1_208650	PTTG_02894T0	PGTG_17119T0
6	8	0.216	Sepsp1_677369	PSTG_06712T0	Mellp1_42342	Melli1_199762	PTTG_08938T0,PTTG_08938T1	PGTG_18144T0,PGTG_15738T0
6	8	0.216	Sepsp1_677826	PSTG_13804T0	Mellp1_28398,Mellp1_115154	Melli1_206150	PTTG_05660T0	PGTG_16535T0,PGTG_15366T0
6	8	0.102	Sepsp1_677967	PSTG_03232T0	Mellp1_72426,Mellp1_88427,Mellp1_94464	Melli1_205489	PTTG_06939T0	PGTG_14362T0
6	8	0.174	Sepsp1_678095	PSTG_10059T0,PSTG_10081T0	Mellp1_78907,Mellp1_91722	Melli1_198039	PTTG_01468T0	PGTG_19173T0
6	8	0.216	Sepsp1_678198,Sepsp1_710624	PSTG_00400T0	Mellp1_48159	Melli1_202294	PTTG_08092T0	PGTG_13442T1,PGTG_13442T0
6	8	0.216	Sepsp1_678333	PSTG_16852T0,PSTG_09374T0	Mellp1_35703	Melli1_201071	PTTG_25168T0,PTTG_03887T0	PGTG_11138T0
6	8	0.216	Sepsp1_679107	PSTG_14669T1,PSTG_14669T0	Mellp1_77935	Melli1_201897,Melli1_208514	PTTG_00227T0	PGTG_20733T0
6	8	0.198	Sepsp1_679123	PSTG_03874T1,PSTG_03874T0	Mellp1_51479	Melli1_196066,Melli1_196067	PTTG_07792T0	PGTG_17451T0
6	8	0.174	Sepsp1_679477	PSTG_00280T0	Mellp1_28617	Melli1_197784	PTTG_05850T0,PTTG_05850T1	PGTG_13531T0,PGTG_05201T0
6	8	0.216	Sepsp1_679992	PSTG_04629T1,PSTG_04629T0	Mellp1_51322,Mellp1_104580	Melli1_201493	PTTG_03412T0	PGTG_08711T0
6	8	0.115	Sepsp1_680068	PSTG_15425T0	Mellp1_43430,Mellp1_48408	Melli1_204164	PTTG_02832T1,PTTG_02832T0	PGTG_03133T0
6	8	0.194	Sepsp1_680227,Sepsp1_190169	PSTG_06449T0,PSTG_06464T0	Mellp1_70376	Melli1_207963	PTTG_02647T0	PGTG_00121T0
6	8	0.216	Sepsp1_680757	PSTG_11356T0,PSTG_10368T0	Mellp1_56279	Melli1_206160	PTTG_01863T0,PTTG_25303T0	PGTG_04286T0
6	8	0.174	Sepsp1_680798	PSTG_14880T0	Mellp1_48375,Mellp1_38671	Melli1_203245	PTTG_26362T0	PGTG_12951T0,PGTG_17889T0
6	8	0.216	Sepsp1_680955	PSTG_05235T0,PSTG_05235T1	Mellp1_85732	Melli1_211458,Melli1_201142	PTTG_08795T0	PGTG_09037T0
6	8	0.102	Sepsp1_681015	PSTG_15531T0	Mellp1_51787	Melli1_204045	PTTG_03047T0	PGTG_22636T0,PGTG_05107T0,PGTG_20910T0
6	8	0.174	Sepsp1_681363	PSTG_11255T0	Mellp1_110430	Melli1_203053,Melli1_203054	PTTG_09148T0,PTTG_05281T0	PGTG_04994T0
6	8	1	Sepsp1_681556	PSTG_16208T0	Mellp1_44956	Melli1_209519	PTTG_04030T1,PTTG_04030T0	PGTG_20364T0,PGTG_04652T0
6	8	0.25	Sepsp1_681581,Sepsp1_659713	PSTG_03717T0	Mellp1_38759	Melli1_197738	PTTG_02404T0	PGTG_21984T0,PGTG_11830T0
6	8	0.335	Sepsp1_681793	PSTG_15718T0	Mellp1_63253	Melli1_200133,Melli1_211159	PTTG_07458T0	PGTG_20498T0,PGTG_13074T0
6	8	0.216	Sepsp1_681830,Sepsp1_528724	PSTG_16791T0	Mellp1_33093	Melli1_199095,Melli1_199094	PTTG_06299T0	PGTG_13053T0
6	8	0.191	Sepsp1_681936	PSTG_00007T0	Mellp1_37272	Melli1_210417,Melli1_210420,Melli1_210418	PTTG_10038T0	PGTG_17243T0
6	8	0.25	Sepsp1_682343,Sepsp1_723531	PSTG_08371T0	Mellp1_78319	Melli1_206929,Melli1_211883	PTTG_07589T0	PGTG_10578T0
6	8	1	Sepsp1_682622	PSTG_00954T0	Mellp1_87975	Melli1_198970,Melli1_198969	PTTG_08260T0	PGTG_18190T0,PGTG_14097T0
6	8	0.174	Sepsp1_683074,Sepsp1_753251	PSTG_02143T0	Mellp1_75563,Mellp1_118685	Melli1_210778	PTTG_05130T0	PGTG_00847T0
6	8	0.216	Sepsp1_683162	PSTG_02189T0	Mellp1_70734,Mellp1_88105	Melli1_206544,Melli1_206543	PTTG_27950T0	PGTG_00790T0
6	8	0.175	Sepsp1_683637,Sepsp1_709160	PSTG_02450T0	Mellp1_115499,Mellp1_94783	Melli1_197097	PTTG_12089T0	PGTG_09252T0
6	8	1	Sepsp1_683708	PSTG_07856T1,PSTG_07856T0	Mellp1_32578	Melli1_196510	PTTG_29382T1,PTTG_29382T0	PGTG_01098T0
6	8	0.174	Sepsp1_683936	PSTG_03331T0	Mellp1_60894	Melli1_203156,Melli1_209813	PTTG_01046T0,PTTG_27727T0	PGTG_13193T0
6	8	0.216	Sepsp1_684198	PSTG_09014T0,PSTG_09014T1	Mellp1_46945	Melli1_212013,Melli1_212011	PTTG_29180T0	PGTG_06957T0
6	8	0.216	Sepsp1_684669	PSTG_04535T0,PSTG_16813T0	Mellp1_50897	Melli1_205342,Melli1_205341	PTTG_06088T0	PGTG_11621T0
6	8	1	Sepsp1_684804	PSTG_09434T0,PSTG_08890T0	Mellp1_49455	Melli1_199893	PTTG_05924T0	PGTG_12523T0,PGTG_07506T0
6	8	0.25	Sepsp1_684888	PSTG_16566T0	Mellp1_116969	Melli1_201681	PTTG_05791T0,PTTG_05791T1	PGTG_10829T1,PGTG_10829T0
6	8	0.174	Sepsp1_685139	PSTG_06043T0	Mellp1_46475	Melli1_209540,Melli1_196200	PTTG_01867T0	PGTG_04930T0,PGTG_19983T0
6	8	0.625	Sepsp1_685157	PSTG_00974T0	Mellp1_38417	Melli1_198887	PTTG_07802T0,PTTG_05747T1,PTTG_05747T0	PGTG_14124T0
6	8	0.216	Sepsp1_685842	PSTG_12139T1,PSTG_12139T0	Mellp1_85052	Melli1_208718	PTTG_02904T0,PTTG_09168T0	PGTG_14284T0
6	8	0.194	Sepsp1_686002	PSTG_11069T0	Mellp1_76989	Melli1_210492,Melli1_210493	PTTG_00125T0	PGTG_13778T1,PGTG_13778T0
6	8	1	Sepsp1_686323	PSTG_14935T0	Mellp1_116536	Melli1_210614	PTTG_03133T1,PTTG_03133T0	PGTG_13939T0,PGTG_07382T0
6	8	0.25	Sepsp1_686581	PSTG_05209T1,PSTG_05209T0	Mellp1_34066	Melli1_208508	PTTG_04292T0,PTTG_04292T1	PGTG_03325T0
6	8	0.216	Sepsp1_686956	PSTG_14915T1,PSTG_14915T0	Mellp1_70552	Melli1_212301	PTTG_05314T0,PTTG_07755T0	PGTG_13137T0
6	8	0.216	Sepsp1_686976	PSTG_06296T0	Mellp1_32346	Melli1_212304,Melli1_212303	PTTG_00575T0,PTTG_00575T1	PGTG_11349T0
6	8	0.147	Sepsp1_687088	PSTG_06361T0,PSTG_18295T0	Mellp1_57195	Melli1_204757,Melli1_206681	PTTG_06912T0	PGTG_11359T0
6	8	0.191	Sepsp1_687120	PSTG_14684T0	Mellp1_35675	Melli1_200623,Melli1_212280,Melli1_204407	PTTG_08656T0	PGTG_10708T0
6	8	0.216	Sepsp1_687310	PSTG_06306T0,PSTG_10631T0	Mellp1_90604	Melli1_200315	PTTG_05041T0	PGTG_19886T0,PGTG_11332T0
6	8	0.104	Sepsp1_687587	PSTG_02120T0	Mellp1_84354	Melli1_207329	PTTG_07211T0,PTTG_11014T0,PTTG_28464T0	PGTG_00879T0
6	8	0.216	Sepsp1_687892,Sepsp1_715204	PSTG_14791T0,PSTG_13142T0	Mellp1_40072	Melli1_200151	PTTG_06660T0	PGTG_10420T0
6	8	0.75	Sepsp1_688277	PSTG_11181T0	Mellp1_115774	Melli1_207219	PTTG_02705T0	PGTG_19658T1,PGTG_19658T0,PGTG_13066T0
6	8	0.216	Sepsp1_688671	PSTG_05291T0	Mellp1_33642	Melli1_201747,Melli1_201746	PTTG_08507T0	PGTG_09115T0,PGTG_04234T0
6	8	0.216	Sepsp1_689083	PSTG_07127T0,PSTG_12197T0	Mellp1_43334	Melli1_201244	PTTG_08596T0,PTTG_08596T1	PGTG_02180T0
6	8	0.191	Sepsp1_689211	PSTG_05725T0	Mellp1_48630	Melli1_207773	PTTG_09962T0,PTTG_28152T0,PTTG_28020T0	PGTG_05205T0
6	8	0.216	Sepsp1_689321	PSTG_06092T0	Mellp1_22645	Melli1_202393	PTTG_01847T0,PTTG_28838T0	PGTG_04888T1,PGTG_04888T0
6	8	0.216	Sepsp1_690065	PSTG_15768T0	Mellp1_50497,Mellp1_49770	Melli1_205628,Melli1_205627	PTTG_28744T0	PGTG_11174T0
6	8	0.125	Sepsp1_690613	PSTG_10672T0	Mellp1_92894	Melli1_201459	PTTG_30587T0,PTTG_08034T0,PTTG_30659T0	PGTG_11524T0
6	8	0.194	Sepsp1_690746	PSTG_10667T0,PSTG_12438T0	Mellp1_117566	Melli1_201262,Melli1_201263	PTTG_28012T0	PGTG_11537T0
6	8	0.157	Sepsp1_690932	PSTG_12863T0	Mellp1_111414	Melli1_197464	PTTG_04593T0,PTTG_25621T0	PGTG_02433T0,PGTG_06322T0
6	8	0.174	Sepsp1_691155	PSTG_00238T0,PSTG_00238T1	Mellp1_71620	Melli1_205631,Melli1_198814	PTTG_05836T0	PGTG_13562T0
6	8	0.281	Sepsp1_691348	PSTG_13004T0,PSTG_13016T0	Mellp1_48728	Melli1_199643	PTTG_25132T0,PTTG_25131T0	PGTG_04115T0
6	8	0.216	Sepsp1_691801	PSTG_06835T1,PSTG_06835T0	Mellp1_56822	Melli1_201124	PTTG_09745T0,PTTG_08308T0	PGTG_10514T0
6	8	0.178	Sepsp1_691855	PSTG_06849T0	Mellp1_107549	Melli1_205598	PTTG_05798T0,PTTG_30961T0	PGTG_10479T0,PGTG_10479T1
6	8	0.449	Sepsp1_692130	PSTG_06409T0,PSTG_06428T0	Mellp1_111135	Melli1_209618	PTTG_02666T1,PTTG_02666T0	PGTG_00155T0
6	8	0.216	Sepsp1_692135	PSTG_09177T0	Mellp1_91388,Mellp1_86962	Melli1_207392	PTTG_01686T0,PTTG_01224T0	PGTG_12833T0
6	8	0.216	Sepsp1_692375	PSTG_07624T0	Mellp1_50226	Melli1_201672,Melli1_210408	PTTG_04794T0	PGTG_18479T0,PGTG_11758T0
6	8	0.174	Sepsp1_693199	PSTG_08880T0,PSTG_06908T0	Mellp1_112098	Melli1_208751	PTTG_09500T0	PGTG_22168T0,PGTG_22168T1
6	8	0.216	Sepsp1_693372,Sepsp1_717211	PSTG_12497T0	Mellp1_93440	Melli1_201473	PTTG_03751T1,PTTG_03751T0	PGTG_14428T0
6	8	0.5	Sepsp1_693376	PSTG_14048T1,PSTG_14048T0,PSTG_06751T0	Mellp1_108396	Melli1_206505	PTTG_09176T0	PGTG_17133T0
6	8	0.216	Sepsp1_693513	PSTG_11597T0,PSTG_20062T0	Mellp1_73675,Mellp1_73586	Melli1_202127	PTTG_25967T0	PGTG_01865T0
6	8	0.216	Sepsp1_694018	PSTG_17198T1,PSTG_17198T0	Mellp1_44494,Mellp1_114718	Melli1_205616	PTTG_08833T0	PGTG_14594T0
6	8	0.44	Sepsp1_694108	PSTG_15539T2,PSTG_15539T1,PSTG_15539T0	Mellp1_67159	Melli1_200562	PTTG_04740T0	PGTG_20616T0
6	8	1	Sepsp1_694318	PSTG_10661T0,PSTG_10648T1,PSTG_10648T0	Mellp1_74667	Melli1_198981	PTTG_07950T0	PGTG_06199T0
6	8	1	Sepsp1_695439	PSTG_07824T0	Mellp1_79843,Mellp1_117485	Melli1_201744	PTTG_00688T0	PGTG_18913T0,PGTG_14755T0
6	8	0.216	Sepsp1_695680	PSTG_05334T0,PSTG_13027T0	Mellp1_115459	Melli1_205116	PTTG_02947T1,PTTG_02947T0	PGTG_09152T0
6	8	0.216	Sepsp1_696023	PSTG_12466T0,PSTG_18772T0	Mellp1_36782	Melli1_202942,Melli1_202941	PTTG_29323T0	PGTG_04942T0
6	8	0.194	Sepsp1_696037	PSTG_11251T0,PSTG_11254T0	Mellp1_51953	Melli1_211342,Melli1_211343	PTTG_09147T0	PGTG_05000T0
6	8	0.216	Sepsp1_696146	PSTG_01272T0	Mellp1_74468	Melli1_204776	PTTG_09687T1,PTTG_09687T0	PGTG_06637T0,PGTG_02786T0
6	8	0.216	Sepsp1_696196	PSTG_16207T0,PSTG_12167T0	Mellp1_66561	Melli1_209833	PTTG_09217T0	PGTG_20365T0,PGTG_04653T0
6	8	0.216	Sepsp1_696336	PSTG_09878T0,PSTG_09851T0	Mellp1_42605	Melli1_200924	PTTG_01749T0	PGTG_13064T0,PGTG_13065T0
6	8	0.194	Sepsp1_696451	PSTG_16782T0,PSTG_16782T1	Mellp1_115188	Melli1_199092	PTTG_06296T0	PGTG_13057T1,PGTG_13057T0
6	8	1	Sepsp1_696986	PSTG_13752T0	Mellp1_71598	Melli1_206123,Melli1_206122,Melli1_206121	PTTG_02103T0	PGTG_04433T0
6	8	0.174	Sepsp1_697249,Sepsp1_790281	PSTG_09377T0	Mellp1_41450	Melli1_211743,Melli1_211742	PTTG_03864T0	PGTG_11083T0
6	8	0.216	Sepsp1_697487	PSTG_07958T0,PSTG_07952T0	Mellp1_51038	Melli1_209523	PTTG_09442T0	PGTG_16127T0,PGTG_07602T0
6	8	0.174	Sepsp1_697795	PSTG_03080T0,PSTG_03080T1	Mellp1_32331	Melli1_199415,Melli1_199416	PTTG_04175T0	PGTG_08552T0
6	8	0.174	Sepsp1_698676	PSTG_02740T0,PSTG_07930T0	Mellp1_86504	Melli1_210465	PTTG_01275T0,PTTG_25830T0	PGTG_09642T0
6	8	0.199	Sepsp1_698891	PSTG_07693T0	Mellp1_102976,Mellp1_118663	Melli1_207920	PTTG_04587T0	PGTG_09439T1,PGTG_09439T0
6	8	0.375	Sepsp1_698910	PSTG_07697T1,PSTG_07697T0	Mellp1_68338	Melli1_206854	PTTG_04584T0,PTTG_04584T1	PGTG_21581T0
6	8	1	Sepsp1_699083	PSTG_01140T1,PSTG_01140T0	Mellp1_37553	Melli1_199328	PTTG_08469T0,PTTG_06609T0	PGTG_08875T0
6	8	0.174	Sepsp1_699523	PSTG_13677T0,PSTG_13677T1	Mellp1_77475	Melli1_202155,Melli1_202154	PTTG_02156T0	PGTG_04537T0
6	8	0.216	Sepsp1_700190	PSTG_05112T1,PSTG_05112T0	Mellp1_111212	Melli1_207557	PTTG_04459T0	PGTG_16095T0,PGTG_10974T0
6	8	0.115	Sepsp1_700716,Sepsp1_692161	PSTG_13199T0,PSTG_02360T0	Mellp1_33238	Melli1_200754	PTTG_02774T0	PGTG_03048T0
6	8	0.191	Sepsp1_701014	PSTG_15161T0	Mellp1_63397	Melli1_206328	PTTG_07141T0	PGTG_08849T0,PGTG_14631T0,PGTG_00735T0
6	8	0.68	Sepsp1_701521	PSTG_06987T0	Mellp1_86982,Mellp1_40166	Melli1_202184	PTTG_03242T1,PTTG_03242T0	PGTG_17190T0
6	8	0.174	Sepsp1_701636,Sepsp1_190831	PSTG_14510T0	Mellp1_45782	Melli1_205549,Melli1_205550	PTTG_03763T0	PGTG_14398T0
6	8	0.174	Sepsp1_702241,Sepsp1_736582	PSTG_15485T0	Mellp1_115873	Melli1_202021	PTTG_09009T0,PTTG_09009T1	PGTG_05388T0
6	8	0.375	Sepsp1_702288	PSTG_11058T0,PSTG_11072T0	Mellp1_39059	Melli1_196844,Melli1_196845	PTTG_01653T0	PGTG_11430T0
6	8	0.249	Sepsp1_703740	PSTG_04809T1,PSTG_04809T0	Mellp1_87124	Melli1_205229,Melli1_205228	PTTG_26382T0	PGTG_15992T0
6	8	0.174	Sepsp1_703769	PSTG_04861T0	Mellp1_47347,Mellp1_88588	Melli1_197436	PTTG_04071T0,PTTG_08932T0	PGTG_01232T0
6	8	0.174	Sepsp1_703793	PSTG_16580T0,PSTG_04100T0	Mellp1_114882	Melli1_202957	PTTG_08952T0	PGTG_01010T0,PGTG_19132T0
6	8	1	Sepsp1_704853	PSTG_05054T0	Mellp1_44130	Melli1_197306,Melli1_197305	PTTG_04426T0	PGTG_11035T1,PGTG_11035T0
6	8	0.216	Sepsp1_704943,Sepsp1_674654	PSTG_05506T1,PSTG_05506T0	Mellp1_110942	Melli1_204622	PTTG_09075T0	PGTG_14239T0
6	8	1	Sepsp1_705117	PSTG_15411T0	Mellp1_77765	Melli1_202165	PTTG_02794T1,PTTG_02794T0	PGTG_03106T1,PGTG_03106T0
6	8	1	Sepsp1_705394	PSTG_14423T0	Mellp1_77446	Melli1_196116,Melli1_196115	PTTG_06508T0	PGTG_19626T0,PGTG_10653T0
6	8	0.216	Sepsp1_705659	PSTG_17290T0,PSTG_17018T0	Mellp1_117613	Melli1_209144,Melli1_209145	PTTG_02494T0	PGTG_15662T0
6	8	0.191	Sepsp1_705850	PSTG_03650T0,PSTG_17460T0,PSTG_17459T0	Mellp1_49489	Melli1_200377	PTTG_28551T0	PGTG_14061T0
6	8	0.439	Sepsp1_705876	PSTG_06691T0	Mellp1_76642	Melli1_209079,Melli1_209078	PTTG_02535T0	PGTG_18171T0,PGTG_15718T0
6	8	1	Sepsp1_705914	PSTG_16889T0	Mellp1_71063	Melli1_211695,Melli1_211694,Melli1_211693	PTTG_06555T0	PGTG_19162T0
6	8	0.174	Sepsp1_705928	PSTG_06655T0	Mellp1_84706,Mellp1_89696	Melli1_196917	PTTG_06242T0,PTTG_06242T1	PGTG_16110T0
6	8	0.216	Sepsp1_726167	PSTG_08993T0,PSTG_16452T0	Mellp1_51511	Melli1_201250	PTTG_06724T1,PTTG_06724T0	PGTG_16656T0
6	8	0.216	Sepsp1_706217	PSTG_12813T0,PSTG_12798T0	Mellp1_52214	Melli1_197834,Melli1_197832	PTTG_00944T0	PGTG_08428T0
6	8	0.784	Sepsp1_706456	PSTG_10352T0	Mellp1_91787	Melli1_210775,Melli1_210774	PTTG_12557T0	PGTG_20167T0,PGTG_07860T0
6	8	0.174	Sepsp1_706843	PSTG_02741T0	Mellp1_46877,Mellp1_113473	Melli1_208633	PTTG_27362T0,PTTG_07292T0	PGTG_11227T0
6	8	0.174	Sepsp1_706873	PSTG_02635T0	Mellp1_34519	Melli1_201996	PTTG_07343T0,PTTG_26986T0	PGTG_00361T0,PGTG_15535T0
6	8	0.216	Sepsp1_707052,Sepsp1_750751	PSTG_04428T0	Mellp1_117507	Melli1_202162,Melli1_202160	PTTG_12718T0	PGTG_02706T0
6	8	0.193	Sepsp1_707600	PSTG_09070T0	Mellp1_117263	Melli1_202913	PTTG_03767T0,PTTG_03766T0	PGTG_14391T0,PGTG_14394T0
6	8	0.216	Sepsp1_708137	PSTG_11634T1,PSTG_11634T0	Mellp1_116836	Melli1_203773	PTTG_05183T0	PGTG_09922T0,PGTG_09922T1
6	8	0.178	Sepsp1_708184	PSTG_10562T0,PSTG_10561T0,PSTG_17325T0	Mellp1_36878	Melli1_205406	PTTG_01768T0	PGTG_04765T0
6	8	0.174	Sepsp1_708310	PSTG_00209T0	Mellp1_117366	Melli1_208971	PTTG_04485T0,PTTG_25915T0	PGTG_00573T0,PGTG_16804T0
6	8	0.191	Sepsp1_708518	PSTG_08476T0	Mellp1_25792	Melli1_198621	PTTG_06127T0,PTTG_25871T0,PTTG_25494T0	PGTG_15457T0
6	8	0.191	Sepsp1_708721	PSTG_05628T0,PSTG_12541T0,PSTG_05628T1	Mellp1_111121	Melli1_210503	PTTG_05594T0	PGTG_07201T0
6	8	1	Sepsp1_708778	PSTG_02749T0	Mellp1_50500	Melli1_208755,Melli1_208754	PTTG_06926T0,PTTG_04586T0	PGTG_11217T0
6	8	0.125	Sepsp1_709009	PSTG_15266T1,PSTG_15267T0,PSTG_15266T0	Mellp1_62639	Melli1_197089	PTTG_04213T0	PGTG_10180T0
6	8	0.174	Sepsp1_709041	PSTG_15268T0	Mellp1_79631	Melli1_209887,Melli1_203297	PTTG_04215T0	PGTG_17785T0,PGTG_10179T0
6	8	0.216	Sepsp1_709615	PSTG_11411T0	Mellp1_88142	Melli1_203836,Melli1_203835	PTTG_01559T0	PGTG_18352T0,PGTG_18348T0
6	8	1	Sepsp1_709648	PSTG_05692T0,PSTG_05686T0	Mellp1_116710	Melli1_197907,Melli1_197906	PTTG_00856T0	PGTG_03584T0
6	8	0.147	Sepsp1_709709,Sepsp1_727003	PSTG_07357T0	Mellp1_44923	Melli1_201286	PTTG_05975T0,PTTG_05975T1	PGTG_03679T0
6	8	0.174	Sepsp1_709844	PSTG_04753T0,PSTG_05930T0	Mellp1_109264,Mellp1_85095	Melli1_204555	PTTG_03690T0	PGTG_09691T0
6	8	0.111	Sepsp1_709857,Sepsp1_721172	PSTG_10449T0	Mellp1_95497	Melli1_199903,Melli1_196213	PTTG_27524T0	PGTG_13781T0
6	8	0.174	Sepsp1_710627	PSTG_00245T0,PSTG_20025T0	Mellp1_46311	Melli1_199506	PTTG_05841T0	PGTG_13546T0,PGTG_18909T0
6	8	0.174	Sepsp1_710944	PSTG_04646T0	Mellp1_76361,Mellp1_89059	Melli1_203854,Melli1_210270	PTTG_12051T0	PGTG_08747T0
6	8	0.174	Sepsp1_711355	PSTG_04952T0	Mellp1_76689	Melli1_202525	PTTG_01925T0,PTTG_01925T1	PGTG_20647T0,PGTG_06886T0
6	8	0.216	Sepsp1_711527	PSTG_04828T1,PSTG_04828T0	Mellp1_26453	Melli1_211340	PTTG_04031T0,PTTG_04765T0	PGTG_01179T0
6	8	0.174	Sepsp1_711545	PSTG_04746T0,PSTG_04754T0	Mellp1_114945,Mellp1_89359	Melli1_201882	PTTG_03993T0	PGTG_13174T0
6	8	0.174	Sepsp1_711964	PSTG_12389T0	Mellp1_116020	Melli1_200086,Melli1_205322	PTTG_02289T0,PTTG_07630T0	PGTG_04384T0
6	8	0.102	Sepsp1_712098	PSTG_04309T0	Mellp1_42703	Melli1_198266	PTTG_06852T0,PTTG_30415T0,PTTG_06520T0	PGTG_02559T0
6	8	0.216	Sepsp1_712485	PSTG_00651T0,PSTG_02410T0	Mellp1_43398	Melli1_200067	PTTG_03521T0	PGTG_20437T0,PGTG_17772T0
6	8	0.12	Sepsp1_713283	PSTG_11490T0,PSTG_11486T0	Mellp1_37367	Melli1_196437,Melli1_196438	PTTG_03981T0	PGTG_05947T0
6	8	0.194	Sepsp1_713417,Sepsp1_683260	PSTG_12154T0	Mellp1_39227,Mellp1_72609	Melli1_210322	PTTG_02237T0	PGTG_14264T0
6	8	0.784	Sepsp1_713507	PSTG_02982T0	Mellp1_87443	Melli1_208432	PTTG_28166T0,PTTG_00213T0	PGTG_20403T0,PGTG_07133T0
6	8	0.174	Sepsp1_713548	PSTG_01426T0,PSTG_12808T0	Mellp1_29223	Melli1_197426	PTTG_08640T0,PTTG_05425T0	PGTG_08424T0
6	8	0.174	Sepsp1_713632	PSTG_02171T0	Mellp1_38944,Mellp1_36395	Melli1_204244,Melli1_204246	PTTG_05114T0	PGTG_00820T0
6	8	0.216	Sepsp1_713709	PSTG_01366T1,PSTG_01366T0	Mellp1_110427	Melli1_209694	PTTG_12517T0,PTTG_26777T0	PGTG_06476T0
6	8	0.216	Sepsp1_713833	PSTG_03515T0	Mellp1_44377	Melli1_204934,Melli1_204935	PTTG_25571T0,PTTG_11712T0	PGTG_15569T0
6	8	0.174	Sepsp1_714098	PSTG_10094T0,PSTG_14482T0	Mellp1_50748,Mellp1_114638	Melli1_203283	PTTG_00336T0	PGTG_09283T0
6	8	1	Sepsp1_714370	PSTG_15284T0	Mellp1_50583	Melli1_206286,Melli1_206285	PTTG_06601T0,PTTG_06564T0	PGTG_08867T0
6	8	0.216	Sepsp1_714467	PSTG_05489T1,PSTG_05489T0	Mellp1_55473	Melli1_202019	PTTG_06466T0,PTTG_28280T0	PGTG_05379T0
6	8	0.191	Sepsp1_714570	PSTG_16709T0,PSTG_20118T0,PSTG_19770T0	Mellp1_41601	Melli1_197071	PTTG_06794T0	PGTG_06039T0
6	8	0.388	Sepsp1_714838	PSTG_08824T0	Mellp1_62092,Mellp1_64138	Melli1_197157,Melli1_211429	PTTG_25296T0	PGTG_16220T0
6	8	0.174	Sepsp1_714852	PSTG_01619T0,PSTG_01597T0	Mellp1_85148,Mellp1_111959	Melli1_208297	PTTG_01096T0	PGTG_01808T0
6	8	0.198	Sepsp1_714921	PSTG_16201T0,PSTG_07459T0	Mellp1_84374	Melli1_199134	PTTG_08026T0,PTTG_08026T1	PGTG_11523T0
6	8	0.216	Sepsp1_714937	PSTG_14906T0	Mellp1_70506	Melli1_199517	PTTG_05312T1,PTTG_05312T0	PGTG_13132T0,PGTG_03846T0
6	8	0.25	Sepsp1_715012	PSTG_12071T0	Mellp1_48079,Mellp1_105823	Melli1_203252,Melli1_206490	PTTG_06884T0	PGTG_10215T0
6	8	0.216	Sepsp1_715333,Sepsp1_701460	PSTG_12633T0	Mellp1_40440	Melli1_202092	PTTG_08312T0,PTTG_05654T0	PGTG_15764T0
6	8	0.216	Sepsp1_715341	PSTG_02797T0,PSTG_02797T1	Mellp1_50494	Melli1_205620	PTTG_08070T1,PTTG_08070T0	PGTG_07623T0
6	8	0.216	Sepsp1_715389	PSTG_12930T0	Mellp1_34581	Melli1_200248,Melli1_200247	PTTG_06887T0,PTTG_05728T0	PGTG_08037T0
6	8	0.445	Sepsp1_715941	PSTG_13678T0	Mellp1_113596,Mellp1_116143	Melli1_208552,Melli1_209164	PTTG_02155T0	PGTG_04536T0
6	8	0.216	Sepsp1_716223,Sepsp1_724809	PSTG_04214T0	Mellp1_45238	Melli1_203803	PTTG_09132T0,PTTG_02524T0	PGTG_15040T0
6	8	0.194	Sepsp1_716850	PSTG_12708T0	Mellp1_109720,Mellp1_92621	Melli1_202237	PTTG_05259T0,PTTG_05259T1	PGTG_15540T0
6	8	0.232	Sepsp1_716874	PSTG_14235T0	Mellp1_103986,Mellp1_72754	Melli1_200500,Melli1_200499	PTTG_10504T0	PGTG_01342T0
6	8	0.125	Sepsp1_716897	PSTG_14222T0	Mellp1_60970	Melli1_212314,Melli1_212313,Melli1_212312	PTTG_06120T0	PGTG_01358T0
6	8	0.286	Sepsp1_716945	PSTG_08210T0,PSTG_08217T0	Mellp1_74340	Melli1_210874	PTTG_28268T0,PTTG_25824T0	PGTG_01302T0
6	8	0.216	Sepsp1_716983	PSTG_04748T0	Mellp1_46460,Mellp1_106045	Melli1_196511	PTTG_09052T1,PTTG_09052T0	PGTG_13184T0
6	8	0.194	Sepsp1_716986	PSTG_16200T1,PSTG_16200T0	Mellp1_66392	Melli1_199542	PTTG_27431T0,PTTG_28939T0	PGTG_11522T0
6	8	0.174	Sepsp1_717011	PSTG_03701T0	Mellp1_33903,Mellp1_60879	Melli1_208933,Melli1_209477	PTTG_04343T0	PGTG_11827T0
6	8	0.174	Sepsp1_717050	PSTG_04524T0,PSTG_04524T1	Mellp1_89326	Melli1_201696,Melli1_201697	PTTG_09072T0	PGTG_14242T0
6	8	0.174	Sepsp1_717354	PSTG_14133T0	Mellp1_78543,Mellp1_115718	Melli1_205421,Melli1_198913	PTTG_06139T0	PGTG_14708T0
6	8	0.216	Sepsp1_717453	PSTG_09031T0,PSTG_16612T0	Mellp1_109120,Mellp1_102025	Melli1_198772	PTTG_00412T0	PGTG_14937T0
6	8	0.216	Sepsp1_717537	PSTG_15448T0,PSTG_05187T0	Mellp1_104277,Mellp1_85006	Melli1_204082	PTTG_29521T0	PGTG_03350T0
6	8	0.216	Sepsp1_717645	PSTG_02667T0,PSTG_05590T0	Mellp1_112551	Melli1_203840,Melli1_203839	PTTG_25180T0	PGTG_18412T0
6	8	0.147	Sepsp1_717740	PSTG_04416T0	Mellp1_116415	Melli1_199408	PTTG_26649T0,PTTG_28851T0	PGTG_02676T0,PGTG_13640T0
6	8	0.216	Sepsp1_718105,Sepsp1_718194	PSTG_07134T0	Mellp1_43354	Melli1_197639	PTTG_08592T0,PTTG_05658T0	PGTG_02188T0
6	8	0.332	Sepsp1_718118	PSTG_09701T0,PSTG_18801T0	Mellp1_34470	Melli1_203796,Melli1_203794	PTTG_02171T0	PGTG_04237T0
6	8	0.439	Sepsp1_718155	PSTG_00662T0,PSTG_09756T0	Mellp1_88847	Melli1_203470	PTTG_02208T1,PTTG_02208T0	PGTG_04295T0
6	8	1	Sepsp1_718185	PSTG_08379T1,PSTG_08379T0	Mellp1_37829	Melli1_199975,Melli1_199973	PTTG_28311T0	PGTG_10577T0
6	8	1	Sepsp1_718225	PSTG_16716T0	Mellp1_89903	Melli1_211285,Melli1_211283	PTTG_06513T0	PGTG_19612T0,PGTG_10640T0
6	8	0.174	Sepsp1_718239	PSTG_16713T0	Mellp1_89841,Mellp1_104105	Melli1_203965	PTTG_06511T0	PGTG_19617T0,PGTG_10644T0
6	8	0.29	Sepsp1_718250	PSTG_08058T1,PSTG_08058T0	Mellp1_106898,Mellp1_116595	Melli1_212059	PTTG_00770T0	PGTG_19327T0
6	8	0.569	Sepsp1_718292	PSTG_15092T1,PSTG_15092T0	Mellp1_108410	Melli1_206497,Melli1_206495	PTTG_00021T0	PGTG_19872T0
6	8	0.784	Sepsp1_718329	PSTG_08634T1,PSTG_08634T0	Mellp1_77169	Melli1_200120	PTTG_07347T0,PTTG_05730T0	PGTG_00367T0
6	8	0.191	Sepsp1_718342	PSTG_06870T0	Mellp1_75882,Mellp1_112490,Mellp1_112489	Melli1_210560	PTTG_05809T0	PGTG_10449T0
6	8	0.174	Sepsp1_718408	PSTG_13271T0	Mellp1_118612	Melli1_200458	PTTG_02472T0,PTTG_30198T0	PGTG_12159T0,PGTG_19418T0
6	8	0.174	Sepsp1_718460	PSTG_13066T0	Mellp1_116007	Melli1_208929,Melli1_203977	PTTG_02428T0,PTTG_02428T1	PGTG_12271T0
6	8	0.216	Sepsp1_718522	PSTG_01348T0,PSTG_16550T0	Mellp1_84742	Melli1_210914,Melli1_210913	PTTG_05231T0	PGTG_06497T0
6	8	0.174	Sepsp1_718664	PSTG_10527T0,PSTG_10527T1	Mellp1_62641,Mellp1_89168	Melli1_197083	PTTG_09975T0	PGTG_17721T0
6	8	0.174	Sepsp1_718687	PSTG_06683T0,PSTG_03785T0	Mellp1_118000	Melli1_210830	PTTG_02526T0	PGTG_18178T0,PGTG_22237T0
6	8	0.174	Sepsp1_718722	PSTG_16197T0	Mellp1_117712	Melli1_210780	PTTG_08028T0,PTTG_25698T0	PGTG_11449T0,PGTG_04360T0
6	8	0.216	Sepsp1_718798	PSTG_01802T0	Mellp1_77876,Mellp1_57043	Melli1_202628	PTTG_29564T0	PGTG_08313T1,PGTG_08313T0
6	8	0.174	Sepsp1_718834,Sepsp1_717241	PSTG_03137T0	Mellp1_36679	Melli1_201094	PTTG_04811T0	PGTG_02889T0,PGTG_21832T0
6	8	0.194	Sepsp1_719367	PSTG_12251T0,PSTG_17503T0	Mellp1_50187	Melli1_205981	PTTG_28218T0,PTTG_28119T0	PGTG_17668T0
6	8	0.216	Sepsp1_719506	PSTG_02940T0,PSTG_10686T0	Mellp1_38746	Melli1_196706,Melli1_196705	PTTG_07855T0	PGTG_07295T0
6	8	0.335	Sepsp1_719570	PSTG_18480T0,PSTG_13353T0	Mellp1_106018	Melli1_201452	PTTG_12370T0	PGTG_18733T0,PGTG_13019T0
6	8	0.216	Sepsp1_719577,Sepsp1_746996	PSTG_06164T0	Mellp1_71071	Melli1_206451,Melli1_206450	PTTG_02224T0	PGTG_07073T0
6	8	0.216	Sepsp1_719594	PSTG_16375T0,PSTG_16373T0	Mellp1_71814	Melli1_203506,Melli1_210891	PTTG_06164T0	PGTG_02069T0
6	8	0.194	Sepsp1_719636	PSTG_11014T0	Mellp1_41365,Mellp1_47735	Melli1_203691	PTTG_00470T0	PGTG_16266T1,PGTG_16266T0
6	8	0.216	Sepsp1_719828	PSTG_12271T0,PSTG_07062T0	Mellp1_67879,Mellp1_110372	Melli1_206751	PTTG_02427T0	PGTG_12274T0
6	8	0.174	Sepsp1_720011	PSTG_10610T0,PSTG_14623T0	Mellp1_78546	Melli1_207324	PTTG_00268T0	PGTG_22779T0,PGTG_06252T0
6	8	0.174	Sepsp1_720046	PSTG_13630T0	Mellp1_103873	Melli1_211326	PTTG_08977T0,PTTG_28527T0	PGTG_02775T0,PGTG_05776T0
6	8	0.224	Sepsp1_720055	PSTG_02185T0	Mellp1_41822	Melli1_208937	PTTG_07238T0,PTTG_05101T0,PTTG_05101T1	PGTG_00781T0
6	8	0.174	Sepsp1_720062	PSTG_02195T0	Mellp1_96141,Mellp1_113195	Melli1_209105,Melli1_202026	PTTG_05094T0	PGTG_00760T0
6	8	0.339	Sepsp1_720407	PSTG_17138T0,PSTG_03510T0	Mellp1_72482	Melli1_208567	PTTG_09162T1,PTTG_09162T0	PGTG_05467T0
6	8	0.201	Sepsp1_720609	PSTG_06912T0,PSTG_06906T0	Mellp1_115404	Melli1_201605	PTTG_27068T0,PTTG_27066T0	PGTG_06184T0
6	8	0.25	Sepsp1_720615	PSTG_02890T0	Mellp1_35047,Mellp1_93702	Melli1_199060,Melli1_204604	PTTG_29605T0	PGTG_07395T0
6	8	0.174	Sepsp1_720642	PSTG_16633T0	Mellp1_109294	Melli1_205756,Melli1_205757	PTTG_01020T0,PTTG_05921T0	PGTG_07925T0
6	8	0.174	Sepsp1_720681	PSTG_05891T0	Mellp1_90171	Melli1_196989,Melli1_196988	PTTG_03707T0	PGTG_20511T0,PGTG_21142T0
6	8	0.156	Sepsp1_720737	PSTG_07786T0	Mellp1_94338,Mellp1_68590	Melli1_210642	PTTG_00718T0,PTTG_00718T1	PGTG_14816T0
6	8	0.174	Sepsp1_720784	PSTG_07360T0,PSTG_18576T0	Mellp1_114990,Mellp1_92618	Melli1_197072	PTTG_12339T0	PGTG_03678T0
6	8	0.174	Sepsp1_720885	PSTG_14996T0	Mellp1_85733,Mellp1_93717	Melli1_211459	PTTG_03029T0	PGTG_18854T0,PGTG_09023T0
6	8	0.172	Sepsp1_720951	PSTG_15005T0,PSTG_14992T0	Mellp1_62662,Mellp1_101337	Melli1_205449	PTTG_03036T0	PGTG_18858T0
6	8	0.216	Sepsp1_720954,Sepsp1_742683	PSTG_15528T0	Mellp1_43190	Melli1_206941	PTTG_03046T0,PTTG_01458T0	PGTG_18873T0
6	8	0.432	Sepsp1_720974	PSTG_04975T1,PSTG_04975T0	Mellp1_39211	Melli1_210321	PTTG_26021T0,PTTG_30485T0	PGTG_00665T0
6	8	0.302	Sepsp1_721043	PSTG_13223T0	Mellp1_38516,Mellp1_32551	Melli1_199885,Melli1_201877	PTTG_06050T0	PGTG_03023T0
6	8	0.216	Sepsp1_721095	PSTG_06239T0	Mellp1_116381	Melli1_204628,Melli1_204627	PTTG_05746T0	PGTG_07881T0,PGTG_06996T0
6	8	0.216	Sepsp1_721127	PSTG_10487T0,PSTG_12113T0	Mellp1_93497	Melli1_208023	PTTG_03667T0	PGTG_19242T0,PGTG_09270T0
6	8	0.25	Sepsp1_721134	PSTG_10498T0,PSTG_10513T0	Mellp1_76846	Melli1_202492	PTTG_27267T0,PTTG_27267T1	PGTG_09260T0
6	8	0.342	Sepsp1_721173	PSTG_08787T0,PSTG_08800T0,PSTG_08793T0	Mellp1_40741	Melli1_197610	PTTG_04977T0	PGTG_13808T0
6	8	0.25	Sepsp1_721211	PSTG_07392T0	Mellp1_45600,Mellp1_116410	Melli1_206636,Melli1_210921	PTTG_07654T0	PGTG_02218T0
6	8	0.174	Sepsp1_721261	PSTG_06048T0,PSTG_06048T1	Mellp1_28793,Mellp1_106074	Melli1_198295	PTTG_03005T0	PGTG_04940T0
6	8	0.147	Sepsp1_721367,Sepsp1_613858	PSTG_03609T0,PSTG_05665T0	Mellp1_46825	Melli1_210899	PTTG_07406T0	PGTG_16394T0
6	8	0.216	Sepsp1_721458	PSTG_10332T0,PSTG_10330T0	Mellp1_93305	Melli1_205453	PTTG_04921T0,PTTG_04079T0	PGTG_07878T0
6	8	0.198	Sepsp1_721647	PSTG_08126T0,PSTG_08106T0	Mellp1_94841,Mellp1_95091	Melli1_199293	PTTG_01338T0	PGTG_08942T0
6	8	0.174	Sepsp1_721799	PSTG_11040T0,PSTG_18484T0	Mellp1_32356	Melli1_206251	PTTG_11794T0,PTTG_03477T0	PGTG_10099T0
6	8	0.216	Sepsp1_721903	PSTG_15594T1,PSTG_15594T0	Mellp1_75350	Melli1_212275	PTTG_05597T0,PTTG_05597T1	PGTG_07204T0
6	8	0.25	Sepsp1_721950	PSTG_10989T0	Mellp1_103306,Mellp1_47114	Melli1_196220,Melli1_196226	PTTG_03050T0	PGTG_12132T0
6	8	0.216	Sepsp1_722019	PSTG_08356T0	Mellp1_47966	Melli1_210660	PTTG_02115T0,PTTG_27470T0	PGTG_04458T0,PGTG_04454T0
6	8	0.216	Sepsp1_722116	PSTG_10942T1,PSTG_10942T0	Mellp1_110616	Melli1_198044	PTTG_03066T0	PGTG_12116T0,PGTG_10031T0
6	8	0.102	Sepsp1_722367	PSTG_07022T0	Mellp1_51354	Melli1_207456,Melli1_202959,Melli1_202960	PTTG_07384T0	PGTG_04222T0
6	8	0.412	Sepsp1_722480	PSTG_12752T0,PSTG_17177T0,PSTG_12749T0	Mellp1_87038	Melli1_199414	PTTG_26618T0	PGTG_08547T0
6	8	1	Sepsp1_722620	PSTG_12949T0	Mellp1_109904	Melli1_208639,Melli1_208638	PTTG_01169T1,PTTG_01169T0	PGTG_20712T0
6	8	0.625	Sepsp1_722656,Sepsp1_725275	PSTG_16793T0	Mellp1_59429	Melli1_198975	PTTG_06301T0	PGTG_21947T0,PGTG_03316T0
6	8	0.174	Sepsp1_722803	PSTG_00809T0	Mellp1_28769	Melli1_205894,Melli1_210432	PTTG_09408T0,PTTG_30309T0	PGTG_16903T0
6	8	0.216	Sepsp1_722917	PSTG_04889T0	Mellp1_74057	Melli1_196539	PTTG_06021T1,PTTG_06021T0	PGTG_22461T0,PGTG_18080T0
6	8	0.569	Sepsp1_722996	PSTG_15306T1,PSTG_15306T0	Mellp1_64265	Melli1_197223,Melli1_201742	PTTG_02686T0	PGTG_00190T0
6	8	0.216	Sepsp1_723035	PSTG_10256T0,PSTG_10245T0	Mellp1_74313	Melli1_199566	PTTG_06278T0,PTTG_29140T0	PGTG_08606T0
6	8	0.428	Sepsp1_723041	PSTG_04806T0,PSTG_04803T0	Mellp1_87118	Melli1_205224	PTTG_04011T0,PTTG_04008T0	PGTG_15242T0
6	8	0.216	Sepsp1_723048	PSTG_04805T0,PSTG_04792T0	Mellp1_32252	Melli1_201884,Melli1_201883	PTTG_04010T0	PGTG_15237T0
6	8	0.216	Sepsp1_723209	PSTG_03613T0,PSTG_03842T0	Mellp1_72122	Melli1_200092	PTTG_07797T0	PGTG_18518T0,PGTG_17467T0
6	8	0.25	Sepsp1_791460	PSTG_01013T0,PSTG_01143T0	Mellp1_117140	Melli1_199632,Melli1_204366	PTTG_07672T0	PGTG_13263T0
6	8	0.216	Sepsp1_723314	PSTG_01890T1,PSTG_01890T0	Mellp1_63969	Melli1_202779	PTTG_04959T0,PTTG_25411T0	PGTG_17533T0
6	8	0.174	Sepsp1_723538	PSTG_04317T0	Mellp1_45373	Melli1_198282	PTTG_09305T0,PTTG_30159T0	PGTG_02590T0,PGTG_20233T0
6	8	0.194	Sepsp1_723675	PSTG_14484T0,PSTG_11795T0	Mellp1_116884,Mellp1_94853	Melli1_204548	PTTG_04515T0	PGTG_09492T0
6	8	0.174	Sepsp1_723694	PSTG_04923T0	Mellp1_115595	Melli1_209229,Melli1_202991	PTTG_02700T0	PGTG_00742T0,PGTG_19928T0
6	8	1	Sepsp1_723893	PSTG_07017T1,PSTG_07017T0,PSTG_00632T0	Mellp1_111684	Melli1_202746	PTTG_03529T0	PGTG_13402T0
6	8	0.368	Sepsp1_724085	PSTG_15185T0	Mellp1_94260,Mellp1_110734	Melli1_196075	PTTG_01497T0	PGTG_14494T0,PGTG_02533T0
6	8	0.174	Sepsp1_724120	PSTG_00926T0,PSTG_00926T1	Mellp1_22295,Mellp1_112732	Melli1_203498	PTTG_26664T0	PGTG_12078T0
6	8	0.216	Sepsp1_724250	PSTG_00968T0	Mellp1_117480	Melli1_212098,Melli1_212097	PTTG_08269T0,PTTG_08269T2	PGTG_14112T0
6	8	0.216	Sepsp1_724377	PSTG_08839T0	Mellp1_71802	Melli1_199227,Melli1_199226	PTTG_02717T0,PTTG_10225T0	PGTG_15183T0
6	8	0.18	Sepsp1_724409	PSTG_09652T0	Mellp1_41263,Mellp1_109523	Melli1_198558,Melli1_202345	PTTG_05200T0	PGTG_06572T0
6	8	0.201	Sepsp1_724516	PSTG_05946T1,PSTG_05946T0	Mellp1_111529	Melli1_210730	PTTG_03631T0	PGTG_03468T0,PGTG_03468T1
6	8	0.216	Sepsp1_724556	PSTG_05282T0	Mellp1_86692	Melli1_207960,Melli1_212219	PTTG_27343T0	PGTG_18798T0,PGTG_12765T0
6	8	0.216	Sepsp1_724566	PSTG_15293T1,PSTG_15293T0	Mellp1_72433	Melli1_204369	PTTG_28911T0,PTTG_02073T0	PGTG_00170T0
6	8	0.284	Sepsp1_724602	PSTG_07758T0,PSTG_05057T0	Mellp1_71345	Melli1_200608	PTTG_11863T0	PGTG_12859T0,PGTG_11039T0
6	8	0.25	Sepsp1_724638	PSTG_08374T1,PSTG_08374T0	Mellp1_37460	Melli1_202064	PTTG_07594T0,PTTG_07594T1	PGTG_10566T0
6	8	0.194	Sepsp1_724684	PSTG_16682T0	Mellp1_49120,Mellp1_87412	Melli1_200974	PTTG_00050T0,PTTG_00050T1	PGTG_17681T0
6	8	0.216	Sepsp1_724758	PSTG_14201T0	Mellp1_95370	Melli1_198225,Melli1_198224	PTTG_06119T1,PTTG_06119T0	PGTG_01359T0
6	8	0.216	Sepsp1_724950	PSTG_04593T0	Mellp1_38782	Melli1_196710,Melli1_196708	PTTG_27104T0,PTTG_25592T0	PGTG_08663T0
6	8	1	Sepsp1_725128	PSTG_08315T1,PSTG_08315T0,PSTG_04068T0	Mellp1_44353	Melli1_198599	PTTG_29454T0	PGTG_05567T0
6	8	0.216	Sepsp1_725219	PSTG_03499T0	Mellp1_77812	Melli1_201611,Melli1_211262	PTTG_03325T1,PTTG_03325T0	PGTG_05485T0
6	8	0.216	Sepsp1_725220,Sepsp1_743291	PSTG_15179T0	Mellp1_73297	Melli1_202461	PTTG_07290T0	PGTG_13875T0,PGTG_08982T0
6	8	0.216	Sepsp1_725234,Sepsp1_738539	PSTG_14490T0	Mellp1_33368	Melli1_208979	PTTG_12017T0	PGTG_19278T0,PGTG_06375T0
6	8	0.49	Sepsp1_725437	PSTG_09091T0	Mellp1_68250	Melli1_201401,Melli1_201400	PTTG_07301T0	PGTG_08995T0,PGTG_13888T0
6	8	0.216	Sepsp1_725517	PSTG_08164T0	Mellp1_106666	Melli1_208359	PTTG_08584T1,PTTG_08584T0	PGTG_13861T0,PGTG_08966T0
6	8	0.216	Sepsp1_725548	PSTG_14393T0,PSTG_07274T0	Mellp1_76066	Melli1_199487	PTTG_12460T0	PGTG_12418T0,PGTG_12415T0
6	8	0.335	Sepsp1_725589	PSTG_11548T0	Mellp1_92629	Melli1_197126,Melli1_197127	PTTG_27134T0,PTTG_01976T0	PGTG_08514T0
6	8	0.196	Sepsp1_725883	PSTG_06298T0	Mellp1_90487	Melli1_198192,Melli1_205134	PTTG_02542T0	PGTG_11351T0,PGTG_11350T0
6	8	0.301	Sepsp1_725909	PSTG_06327T0	Mellp1_65992,Mellp1_90594	Melli1_206923,Melli1_206926	PTTG_01815T0	PGTG_11337T0
6	8	0.201	Sepsp1_726155	PSTG_00707T0	Mellp1_39278,Mellp1_41277	Melli1_207445,Melli1_207444	PTTG_25687T0	PGTG_16695T0
6	8	0.216	Sepsp1_726161	PSTG_03421T0,PSTG_03421T1	Mellp1_87210	Melli1_206394,Melli1_197245	PTTG_26439T0	PGTG_15324T0
6	8	0.174	Sepsp1_726270	PSTG_13961T0	Mellp1_105134	Melli1_203672	PTTG_04846T0,PTTG_04846T1	PGTG_10390T0,PGTG_18371T0
6	8	0.216	Sepsp1_726277	PSTG_17276T0,PSTG_09358T0	Mellp1_70419	Melli1_208765,Melli1_208766	PTTG_12114T0	PGTG_21748T0
6	8	0.2	Sepsp1_726342	PSTG_05809T0	Mellp1_117578	Melli1_205150	PTTG_28005T0,PTTG_30333T0	PGTG_12813T0,PGTG_05414T0
6	8	0.216	Sepsp1_726454	PSTG_04137T0	Mellp1_70616,Mellp1_92541	Melli1_202438	PTTG_05723T0	PGTG_19895T0,PGTG_18995T0
6	8	0.335	Sepsp1_726456	PSTG_17553T0,PSTG_04180T0	Mellp1_73929	Melli1_200143,Melli1_200144	PTTG_10243T0	PGTG_15022T0
6	8	0.453	Sepsp1_727046	PSTG_15889T1,PSTG_15889T0	Mellp1_87621	Melli1_196898,Melli1_196896	PTTG_07533T0	PGTG_07754T0
6	8	0.174	Sepsp1_727048	PSTG_11190T0	Mellp1_48645	Melli1_210043,Melli1_210037	PTTG_03390T0,PTTG_01747T0	PGTG_13070T0
6	8	0.174	Sepsp1_727239	PSTG_14739T0,PSTG_07394T0	Mellp1_115324	Melli1_207746	PTTG_25957T0,PTTG_09257T0	PGTG_01827T0
6	8	0.216	Sepsp1_727355	PSTG_04595T0	Mellp1_74296,Mellp1_46233	Melli1_202984	PTTG_08488T0	PGTG_08661T0,PGTG_12515T0
6	8	0.191	Sepsp1_727498	PSTG_14793T0	Mellp1_118208	Melli1_198207	PTTG_06661T0,PTTG_06661T2,PTTG_06661T1	PGTG_10415T0
6	8	1	Sepsp1_727975	PSTG_08334T1,PSTG_08334T0	Mellp1_71348	Melli1_196151	PTTG_25191T1,PTTG_25191T0	PGTG_18430T0
6	8	0.154	Sepsp1_728266	PSTG_17253T0,PSTG_05560T0	Mellp1_35443	Melli1_207082	PTTG_00195T0	PGTG_14509T0,PGTG_10929T0
6	8	0.216	Sepsp1_728330	PSTG_12005T0,PSTG_11991T0	Mellp1_73668	Melli1_201054	PTTG_07361T1,PTTG_07361T0	PGTG_04156T0
6	8	0.165	Sepsp1_728518	PSTG_14975T0	Mellp1_77596	Melli1_196865,Melli1_198735	PTTG_03041T0	PGTG_18871T0,PGTG_03659T0
6	8	1	Sepsp1_728711	PSTG_10751T1,PSTG_10751T0	Mellp1_111284	Melli1_208479,Melli1_208478	PTTG_05826T0	PGTG_15441T0
6	8	0.25	Sepsp1_728842	PSTG_06656T0	Mellp1_94160,Mellp1_74515	Melli1_207035	PTTG_12364T0	PGTG_16106T0,PGTG_19209T0
6	8	0.75	Sepsp1_728953	PSTG_00351T1,PSTG_00351T0	Mellp1_70435	Melli1_208628	PTTG_07501T1,PTTG_07501T0	PGTG_13492T0
6	8	0.216	Sepsp1_728999,Sepsp1_278374	PSTG_00444T0	Mellp1_71771	Melli1_202708,Melli1_202707	PTTG_00082T0	PGTG_12620T0
6	8	0.25	Sepsp1_730696	PSTG_02872T0	Mellp1_94662,Mellp1_117744	Melli1_209537,Melli1_206113	PTTG_04235T0	PGTG_07416T0
6	8	0.2	Sepsp1_731079	PSTG_14674T0,PSTG_14674T1,PSTG_03442T0	Mellp1_35211	Melli1_208296	PTTG_00209T0	PGTG_01587T0
6	8	0.216	Sepsp1_732151	PSTG_09738T1,PSTG_09738T0	Mellp1_78459	Melli1_201873	PTTG_28186T0	PGTG_04259T0,PGTG_04262T0
6	8	0.174	Sepsp1_732966	PSTG_02319T0,PSTG_12192T0	Mellp1_117698,Mellp1_38287	Melli1_200911	PTTG_07912T0	PGTG_14036T0
6	8	0.216	Sepsp1_734398	PSTG_15014T0,PSTG_06727T0	Mellp1_71668	Melli1_197840	PTTG_01607T0	PGTG_12728T0,PGTG_07629T0
6	8	0.174	Sepsp1_734885	PSTG_04377T0,PSTG_04380T0	Mellp1_34524	Melli1_205389	PTTG_03311T0	PGTG_02643T0,PGTG_10367T0
6	8	0.216	Sepsp1_735346	PSTG_13126T1,PSTG_13126T0	Mellp1_73376	Melli1_212041,Melli1_212042	PTTG_07485T0	PGTG_14848T0
6	8	0.191	Sepsp1_735385	PSTG_16818T0	Mellp1_116368	Melli1_203394	PTTG_01690T0	PGTG_05417T0,PGTG_21924T0,PGTG_21923T0
6	8	0.25	Sepsp1_735701	PSTG_15375T0	Mellp1_70910,Mellp1_43541	Melli1_204262,Melli1_212259	PTTG_08931T0	PGTG_04320T0
6	8	0.216	Sepsp1_735768	PSTG_00266T0,PSTG_00268T0	Mellp1_43088	Melli1_197257,Melli1_197256	PTTG_05846T0	PGTG_13538T0
6	8	0.201	Sepsp1_735846	PSTG_02245T1,PSTG_02245T0	Mellp1_79757	Melli1_209104	PTTG_12518T0,PTTG_12518T1	PGTG_15102T0
6	8	1	Sepsp1_735916	PSTG_14415T1,PSTG_14415T0	Mellp1_54090	Melli1_206265	PTTG_12391T0	PGTG_19622T0,PGTG_10647T0
6	8	0.216	Sepsp1_736131	PSTG_06711T0	Mellp1_78000	Melli1_197946,Melli1_209930	PTTG_08939T0	PGTG_18143T0,PGTG_15739T0
6	8	1	Sepsp1_736290	PSTG_01164T0	Mellp1_48314	Melli1_200412,Melli1_200411	PTTG_08110T0	PGTG_18598T0,PGTG_18273T0
6	8	0.174	Sepsp1_736352,Sepsp1_744766	PSTG_02831T0,PSTG_10713T0	Mellp1_93780	Melli1_208583	PTTG_08181T0	PGTG_07707T0
6	8	0.216	Sepsp1_736412	PSTG_13376T0	Mellp1_91353	Melli1_210261	PTTG_12040T0,PTTG_08045T0	PGTG_09705T1,PGTG_09705T0
6	8	1	Sepsp1_736575	PSTG_08175T0	Mellp1_116499	Melli1_210993,Melli1_210992	PTTG_07313T1,PTTG_07313T0	PGTG_13912T0
6	8	0.174	Sepsp1_736700	PSTG_12728T0,PSTG_12728T1	Mellp1_40818	Melli1_206523	PTTG_07647T0	PGTG_08523T0,PGTG_19253T0
6	8	1	Sepsp1_736855	PSTG_03659T2,PSTG_03659T1,PSTG_03659T0	Mellp1_38932	Melli1_203433	PTTG_07761T0	PGTG_14634T0
6	8	0.216	Sepsp1_737096	PSTG_04463T0	Mellp1_45179	Melli1_204807	PTTG_04475T1,PTTG_04475T0	PGTG_11729T0,PGTG_11726T0
6	8	0.194	Sepsp1_737308	PSTG_02732T0,PSTG_07927T0	Mellp1_112102	Melli1_200787	PTTG_00903T1,PTTG_00903T0	PGTG_11236T0
6	8	0.216	Sepsp1_737396,Sepsp1_241353	PSTG_13936T0	Mellp1_35886	Melli1_209555	PTTG_09173T0	PGTG_20331T0,PGTG_17128T0
6	8	0.216	Sepsp1_737475	PSTG_05088T0,PSTG_00339T0	Mellp1_76260	Melli1_201219	PTTG_12168T0	PGTG_11001T0,PGTG_06103T0
6	8	0.625	Sepsp1_737570	PSTG_05058T0,PSTG_05030T1,PSTG_05030T0	Mellp1_32219	Melli1_210156	PTTG_04424T0	PGTG_11040T0
6	8	0.174	Sepsp1_737592,Sepsp1_209507	PSTG_06995T0	Mellp1_45123	Melli1_201878	PTTG_11842T0,PTTG_07388T0	PGTG_17202T0
6	8	0.224	Sepsp1_737794,Sepsp1_747498,Sepsp1_747499	PSTG_12769T0	Mellp1_103477	Melli1_211853	PTTG_02519T0	PGTG_15700T0
6	8	0.216	Sepsp1_737814	PSTG_13300T1,PSTG_13300T0	Mellp1_42837	Melli1_208916	PTTG_02454T0,PTTG_30383T0	PGTG_12204T0
6	8	0.102	Sepsp1_737898,Sepsp1_737131,Sepsp1_735641	PSTG_15846T0	Mellp1_42367	Melli1_200643	PTTG_06775T0	PGTG_11910T0
6	8	0.216	Sepsp1_738015	PSTG_11958T0	Mellp1_78893	Melli1_204136	PTTG_09627T0,PTTG_27576T0	PGTG_02295T0,PGTG_02286T0
6	8	0.216	Sepsp1_738020	PSTG_02775T0	Mellp1_49804	Melli1_206069,Melli1_206070	PTTG_01267T1,PTTG_01267T0	PGTG_11170T0
6	8	0.194	Sepsp1_738461	PSTG_09052T0,PSTG_08408T0	Mellp1_26215	Melli1_210963,Melli1_210964	PTTG_28325T0	PGTG_10537T0
6	8	0.174	Sepsp1_738533	PSTG_12542T0,PSTG_05629T0	Mellp1_53646	Melli1_210502,Melli1_206484	PTTG_08705T0	PGTG_05055T0
6	8	1	Sepsp1_738568	PSTG_16947T0,PSTG_03382T0	Mellp1_68577	Melli1_206801	PTTG_00212T0	PGTG_01572T1,PGTG_01572T0
6	8	0.174	Sepsp1_738587	PSTG_02530T0,PSTG_16971T0	Mellp1_51590	Melli1_210118	PTTG_03474T0,PTTG_30632T0	PGTG_15305T0
6	8	0.194	Sepsp1_738825	PSTG_03944T0	Mellp1_111916,Mellp1_79136	Melli1_207260	PTTG_00947T0	PGTG_20106T0,PGTG_18962T0
6	8	0.174	Sepsp1_738860	PSTG_14597T0,PSTG_05778T0	Mellp1_32755,Mellp1_89718	Melli1_200572	PTTG_00592T0	PGTG_17391T0
6	8	0.103	Sepsp1_739000	PSTG_00244T0	Mellp1_32243,Mellp1_101039	Melli1_199507	PTTG_05842T0,PTTG_05842T1	PGTG_13545T0
6	8	0.216	Sepsp1_739216	PSTG_13417T1,PSTG_13417T0	Mellp1_101812	Melli1_209588	PTTG_11730T0	PGTG_11922T0,PGTG_11916T0
6	8	0.165	Sepsp1_739255	PSTG_03346T0	Mellp1_115675	Melli1_205779	PTTG_01052T1,PTTG_01052T0	PGTG_01119T0,PGTG_00306T0
6	8	0.216	Sepsp1_739355	PSTG_01641T0,PSTG_14750T0	Mellp1_71545	Melli1_198636,Melli1_198635	PTTG_25959T0	PGTG_01829T0
6	8	0.195	Sepsp1_739457	PSTG_00124T0,PSTG_00123T0	Mellp1_93502	Melli1_206703	PTTG_28937T0,PTTG_08497T0	PGTG_20001T0
6	8	1	Sepsp1_739580	PSTG_04401T0	Mellp1_91145	Melli1_198696,Melli1_198695	PTTG_06375T0	PGTG_07636T0,PGTG_02672T0
6	8	0.216	Sepsp1_739611	PSTG_07943T0	Mellp1_43462	Melli1_199674,Melli1_199673	PTTG_29558T0,PTTG_28713T0	PGTG_07589T0
6	8	1	Sepsp1_739815	PSTG_16860T0	Mellp1_74775	Melli1_196837,Melli1_196836	PTTG_08471T0	PGTG_18639T0,PGTG_13261T0
6	8	0.125	Sepsp1_740077	PSTG_14019T1,PSTG_14019T0,PSTG_14407T0	Mellp1_32760	Melli1_197252	PTTG_06524T0	PGTG_10670T0
6	8	0.216	Sepsp1_740225,Sepsp1_743375	PSTG_05052T0	Mellp1_32491,Mellp1_32231	Melli1_203454	PTTG_04429T0	PGTG_11033T0
6	8	0.174	Sepsp1_740292	PSTG_02475T0,PSTG_18500T0	Mellp1_76951	Melli1_211624	PTTG_28444T0	PGTG_09575T0,PGTG_10939T0
6	8	0.216	Sepsp1_740509	PSTG_07110T0	Mellp1_115097,Mellp1_105246	Melli1_202522	PTTG_27141T0	PGTG_20130T0,PGTG_02143T0
6	8	1	Sepsp1_740806	PSTG_06257T0	Mellp1_70410	Melli1_209648,Melli1_209647,Melli1_209645	PTTG_05749T0	PGTG_06999T0
6	8	0.216	Sepsp1_741206	PSTG_06716T0,PSTG_06716T1	Mellp1_103410	Melli1_202721	PTTG_02891T0	PGTG_17109T0,PGTG_14745T0
6	8	0.174	Sepsp1_741342	PSTG_10200T0,PSTG_08990T0	Mellp1_41199	Melli1_203138	PTTG_03777T0,PTTG_26935T0	PGTG_06936T0
6	8	0.216	Sepsp1_741586	PSTG_00389T0,PSTG_17542T0	Mellp1_73788	Melli1_206203,Melli1_206202	PTTG_07353T0	PGTG_13425T0
6	8	0.216	Sepsp1_742007	PSTG_10273T0,PSTG_06882T0	Mellp1_65484	Melli1_199533	PTTG_00619T0,PTTG_29977T0	PGTG_15555T0
6	8	0.216	Sepsp1_742180	PSTG_02547T0,PSTG_00814T0	Mellp1_87946	Melli1_199461	PTTG_09409T1,PTTG_09409T0	PGTG_16909T0
6	8	0.174	Sepsp1_742747	PSTG_05228T0	Mellp1_77589,Mellp1_106423	Melli1_209798	PTTG_03018T0,PTTG_11677T0	PGTG_09047T0
6	8	0.174	Sepsp1_742948	PSTG_16478T0	Mellp1_45387,Mellp1_94250	Melli1_202747,Melli1_198062	PTTG_00990T0	PGTG_07973T0
6	8	0.216	Sepsp1_743001	PSTG_05703T0,PSTG_02039T0	Mellp1_61209	Melli1_202299	PTTG_11760T0	PGTG_03600T0,PGTG_03599T0
6	8	0.243	Sepsp1_743014	PSTG_15569T0,PSTG_15573T0	Mellp1_73441	Melli1_210052,Melli1_210053	PTTG_02515T0	PGTG_03513T0
6	8	1	Sepsp1_743274	PSTG_12266T0	Mellp1_46238,Mellp1_44223	Melli1_207167	PTTG_08082T0	PGTG_17666T1,PGTG_17666T0
6	8	0.118	Sepsp1_743711	PSTG_05666T0	Mellp1_90937,Mellp1_34665	Melli1_208198,Melli1_197894	PTTG_28817T0	PGTG_16376T0
6	8	1	Sepsp1_743821	PSTG_04623T0	Mellp1_47344	Melli1_197435,Melli1_197434	PTTG_03422T0,PTTG_00183T0	PGTG_08717T0
6	8	0.194	Sepsp1_744253	PSTG_14687T0	Mellp1_93872	Melli1_200019,Melli1_200018	PTTG_08645T0,PTTG_29590T0	PGTG_10718T0
6	8	0.174	Sepsp1_744495	PSTG_08919T0,PSTG_12397T0	Mellp1_64783,Mellp1_62985	Melli1_202370	PTTG_03982T0	PGTG_21214T0
6	8	0.194	Sepsp1_745230,Sepsp1_739771	PSTG_13090T0,PSTG_12261T0	Mellp1_69772	Melli1_198732	PTTG_02405T0	PGTG_12292T0
6	8	0.115	Sepsp1_746018	PSTG_02774T0	Mellp1_76425	Melli1_211110,Melli1_200864,Melli1_197069	PTTG_01266T0	PGTG_11168T0
6	8	0.25	Sepsp1_746131	PSTG_02733T1,PSTG_02733T0	Mellp1_38340	Melli1_204435	PTTG_00904T0,PTTG_00904T1	PGTG_11237T0
6	8	1	Sepsp1_746213	PSTG_01311T0	Mellp1_114944	Melli1_211236,Melli1_211235,Melli1_211234	PTTG_26787T0	PGTG_06518T0
6	8	0.216	Sepsp1_746260	PSTG_06842T0,PSTG_20116T0	Mellp1_110881	Melli1_201477,Melli1_201476	PTTG_08113T0	PGTG_10503T0
6	8	0.625	Sepsp1_746357	PSTG_09682T0,PSTG_09665T1,PSTG_09665T0	Mellp1_115946	Melli1_204801	PTTG_08847T0	PGTG_06601T0
6	8	0.101	Sepsp1_746744	PSTG_14152T0	Mellp1_73205,Mellp1_93346	Melli1_212346	PTTG_08684T0	PGTG_20941T0,PGTG_01982T0
6	8	0.165	Sepsp1_747227	PSTG_09769T0	Mellp1_88848,Mellp1_103430	Melli1_203293	PTTG_02209T0,PTTG_25509T0	PGTG_04305T0
6	8	0.216	Sepsp1_747467	PSTG_09730T0	Mellp1_41013,Mellp1_102366	Melli1_196165	PTTG_05657T0	PGTG_16527T0,PGTG_15360T0
6	8	0.174	Sepsp1_747507	PSTG_12592T0,PSTG_12592T1	Mellp1_84748	Melli1_201100,Melli1_201101	PTTG_25429T0	PGTG_12218T0
6	8	0.121	Sepsp1_747570	PSTG_13800T0	Mellp1_118607,Mellp1_96163	Melli1_196167	PTTG_05659T0	PGTG_16532T0,PGTG_15364T0
6	8	0.174	Sepsp1_747600	PSTG_17513T0,PSTG_17959T0	Mellp1_115583	Melli1_205344	PTTG_06781T0,PTTG_26505T0	PGTG_11925T0
6	8	0.216	Sepsp1_747965	PSTG_05155T1,PSTG_05155T0	Mellp1_77651	Melli1_210636	PTTG_01590T0	PGTG_12763T0,PGTG_18795T0
6	8	0.174	Sepsp1_748260	PSTG_11774T0	Mellp1_50613,Mellp1_50619	Melli1_209243	PTTG_09934T0,PTTG_03212T0	PGTG_17305T0
6	8	0.194	Sepsp1_748261	PSTG_14052T0	Mellp1_117053,Mellp1_37407	Melli1_211884,Melli1_207752	PTTG_09171T0	PGTG_17123T0
6	8	0.115	Sepsp1_748262	PSTG_13483T0	Mellp1_50617	Melli1_204069	PTTG_25543T1,PTTG_25543T0,PTTG_25539T0	PGTG_18715T0
6	8	0.174	Sepsp1_748570	PSTG_04641T0,PSTG_04641T1	Mellp1_115940	Melli1_203101,Melli1_204969	PTTG_03430T0	PGTG_08734T0
6	8	1	Sepsp1_748587	PSTG_10791T0	Mellp1_49835	Melli1_196074,Melli1_196072	PTTG_01429T1,PTTG_01429T0	PGTG_04067T0
6	8	0.108	Sepsp1_748655	PSTG_06423T0,PSTG_06423T1,PSTG_06408T0	Mellp1_77293	Melli1_198110	PTTG_02664T0	PGTG_00153T0
6	8	0.121	Sepsp1_748707	PSTG_09479T0	Mellp1_106932,Mellp1_86782	Melli1_200932	PTTG_09308T0	PGTG_03897T0,PGTG_03896T0
6	8	0.453	Sepsp1_748827	PSTG_13781T1,PSTG_13781T0	Mellp1_84556	Melli1_206139	PTTG_10353T0	PGTG_17115T0,PGTG_14749T0
6	8	0.198	Sepsp1_748874	PSTG_12737T0	Mellp1_115750	Melli1_200416,Melli1_211732	PTTG_08437T0,PTTG_07600T0	PGTG_08530T0
6	8	0.191	Sepsp1_748959	PSTG_13536T0	Mellp1_118577	Melli1_201295	PTTG_01763T0,PTTG_10752T0,PTTG_07202T0	PGTG_04706T0
6	8	1	Sepsp1_748966	PSTG_13531T0	Mellp1_48789	Melli1_206078	PTTG_09715T1,PTTG_09715T0	PGTG_20275T0,PGTG_04699T0
6	8	0.542	Sepsp1_749133	PSTG_03870T0	Mellp1_104942	Melli1_196915	PTTG_08384T0,PTTG_28949T0	PGTG_17447T0,PGTG_07241T0
6	8	1	Sepsp1_749540	PSTG_15533T0	Mellp1_116273	Melli1_203365,Melli1_203364	PTTG_03027T0	PGTG_18851T0,PGTG_09027T0
6	8	0.191	Sepsp1_749706	PSTG_10457T0	Mellp1_112822,Mellp1_30559,Mellp1_30020	Melli1_196547	PTTG_04694T0	PGTG_19735T0
6	8	0.216	Sepsp1_749750	PSTG_10919T0	Mellp1_33594,Mellp1_27327	Melli1_196225	PTTG_03059T0	PGTG_12101T0,PGTG_10050T0
6	8	0.216	Sepsp1_749785	PSTG_12369T0,PSTG_17237T0	Mellp1_40718	Melli1_197611	PTTG_25214T1,PTTG_25214T0	PGTG_13779T0
6	8	0.109	Sepsp1_749791	PSTG_05781T0,PSTG_05767T0,PSTG_18299T0	Mellp1_115167	Melli1_207585	PTTG_25221T0	PGTG_17387T0
6	8	0.194	Sepsp1_750456	PSTG_16496T0	Mellp1_105362	Melli1_196111	PTTG_06531T0,PTTG_06531T1	PGTG_10677T0,PGTG_22721T0
6	8	0.332	Sepsp1_750661	PSTG_16932T0,PSTG_09746T0	Mellp1_86856	Melli1_207499	PTTG_28190T1,PTTG_28190T0	PGTG_04281T0
6	8	0.12	Sepsp1_750735	PSTG_12711T0	Mellp1_113054	Melli1_206820	PTTG_03333T1,PTTG_03333T0	PGTG_07513T0,PGTG_12517T0
6	8	1	Sepsp1_750876	PSTG_10261T0	Mellp1_73862	Melli1_210302	PTTG_06273T0	PGTG_08590T2,PGTG_08590T1,PGTG_08590T0
6	8	0.216	Sepsp1_750981	PSTG_09289T0,PSTG_09314T0	Mellp1_72009	Melli1_209023,Melli1_209022	PTTG_05389T0	PGTG_00925T0
6	8	0.152	Sepsp1_751015	PSTG_10976T0	Mellp1_74203	Melli1_201855,Melli1_201854,Melli1_201853	PTTG_11997T0	PGTG_12130T0
6	8	0.25	Sepsp1_751318	PSTG_01633T0,PSTG_03329T0	Mellp1_42401,Mellp1_76123	Melli1_199550	PTTG_01048T0	PGTG_21963T0
6	8	0.194	Sepsp1_751530	PSTG_01945T0,PSTG_01944T0	Mellp1_91262	Melli1_201059,Melli1_201060	PTTG_00176T0	PGTG_17023T0
6	8	0.216	Sepsp1_751552	PSTG_12382T0	Mellp1_34885	Melli1_205276	PTTG_02294T1,PTTG_02294T0	PGTG_04379T0,PGTG_04379T1
6	8	1	Sepsp1_751653	PSTG_17421T0,PSTG_17406T0	Mellp1_49754	Melli1_196210	PTTG_01128T1,PTTG_01128T0	PGTG_01699T0
6	8	0.216	Sepsp1_752082	PSTG_08641T0	Mellp1_89968,Mellp1_28369	Melli1_205615	PTTG_00349T0	PGTG_19026T0,PGTG_06156T0
6	8	0.445	Sepsp1_752136	PSTG_17561T0	Mellp1_34644,Mellp1_34629	Melli1_212007,Melli1_212006	PTTG_05946T0	PGTG_22265T0
6	8	0.174	Sepsp1_752238	PSTG_00956T0	Mellp1_106109	Melli1_208403	PTTG_08258T0,PTTG_06656T0	PGTG_18192T0,PGTG_10430T0
6	8	0.174	Sepsp1_752813	PSTG_00196T0,PSTG_00196T1	Mellp1_105390	Melli1_208399,Melli1_209217	PTTG_05269T0	PGTG_00551T0
6	8	0.174	Sepsp1_752843	PSTG_04004T0,PSTG_04005T0	Mellp1_79569	Melli1_202511	PTTG_01480T0	PGTG_05690T0,PGTG_02917T0
6	8	0.216	Sepsp1_752987	PSTG_03994T0	Mellp1_41233	Melli1_204559,Melli1_204558	PTTG_08456T0,PTTG_08456T1	PGTG_05721T0
6	8	0.346	Sepsp1_753540	PSTG_05836T0	Mellp1_90033	Melli1_207291,Melli1_207290,Melli1_207289	PTTG_05876T0	PGTG_04974T0
6	8	0.216	Sepsp1_754457,Sepsp1_540350	PSTG_06414T0	Mellp1_47694	Melli1_198108	PTTG_02672T0	PGTG_00167T1,PGTG_00167T0
6	8	0.174	Sepsp1_762974,Sepsp1_699783	PSTG_02800T0,PSTG_17345T0	Mellp1_39863	Melli1_200136	PTTG_06102T0	PGTG_07649T0
6	8	0.375	Sepsp1_763356	PSTG_13425T0	Mellp1_87608,Mellp1_95567	Melli1_205712,Melli1_200088	PTTG_00571T0	PGTG_17357T0
6	8	0.625	Sepsp1_776163	PSTG_09626T1,PSTG_09626T0,PSTG_04132T0	Mellp1_41663	Melli1_207687	PTTG_05724T0	PGTG_18997T0
6	8	0.216	Sepsp1_783412	PSTG_01768T0,PSTG_00151T0	Mellp1_41913	Melli1_199233	PTTG_10308T0	PGTG_00514T0,PGTG_16289T0
6	8	0.216	Sepsp1_786149	PSTG_03299T0,PSTG_03283T0	Mellp1_94827	Melli1_204596	PTTG_06655T0	PGTG_10431T0,PGTG_02274T0
6	8	0.216	Sepsp1_786225	PSTG_00150T0,PSTG_13179T0	Mellp1_41764	Melli1_202824,Melli1_202823	PTTG_01222T0	PGTG_15570T0
6	8	0.174	Sepsp1_786306	PSTG_10665T0,PSTG_10688T0	Mellp1_78806	Melli1_203536	PTTG_08035T0	PGTG_11539T0,PGTG_10111T0
6	8	0.193	Sepsp1_786673	PSTG_01997T0,PSTG_01942T0	Mellp1_104436	Melli1_208863	PTTG_25655T0	PGTG_14182T0,PGTG_21753T0
6	8	0.216	Sepsp1_787144	PSTG_16731T0	Mellp1_78558	Melli1_205658,Melli1_205657	PTTG_01958T0	PGTG_15950T0,PGTG_22173T0
6	8	0.25	Sepsp1_787165	PSTG_06845T0	Mellp1_44425	Melli1_205732	PTTG_28177T0,PTTG_28178T0	PGTG_10856T0,PGTG_10495T0
6	8	0.216	Sepsp1_787323	PSTG_13914T0,PSTG_20081T0	Mellp1_94432	Melli1_200555,Melli1_200554	PTTG_08360T0	PGTG_16473T0
6	8	0.216	Sepsp1_787403,Sepsp1_450116	PSTG_06173T0,PSTG_06172T0	Mellp1_94588	Melli1_209232	PTTG_02219T0	PGTG_07085T0
6	8	0.216	Sepsp1_787570	PSTG_12444T1,PSTG_12444T0	Mellp1_79460	Melli1_199437	PTTG_03543T0,PTTG_03543T1	PGTG_13384T0
6	8	0.146	Sepsp1_787628	PSTG_15416T0	Mellp1_85270	Melli1_210368	PTTG_28560T0,PTTG_28559T0,PTTG_26812T0	PGTG_03121T0
6	8	0.216	Sepsp1_787706	PSTG_02006T0,PSTG_02014T0	Mellp1_85404	Melli1_196340	PTTG_05538T1,PTTG_05538T0	PGTG_14134T0
6	8	0.875	Sepsp1_787752	PSTG_07582T0	Mellp1_115570	Melli1_201892	PTTG_12600T0	PGTG_22631T1,PGTG_22631T0,PGTG_16163T0
6	8	0.174	Sepsp1_787840,Sepsp1_737055	PSTG_00419T0	Mellp1_25365,Mellp1_85614	Melli1_210281	PTTG_00060T0	PGTG_19798T0
6	8	0.194	Sepsp1_787894	PSTG_00896T1,PSTG_00896T0	Mellp1_27382	Melli1_202821	PTTG_05459T0	PGTG_17559T0,PGTG_05400T0
6	8	0.111	Sepsp1_787952	PSTG_16417T1,PSTG_16417T0	Mellp1_77145	Melli1_204017,Melli1_204016	PTTG_27830T0	PGTG_01455T0
6	8	0.68	Sepsp1_788825	PSTG_11885T0	Mellp1_50007,Mellp1_118566	Melli1_200722,Melli1_200721	PTTG_07050T0	PGTG_16512T0
6	8	0.75	Sepsp1_788906	PSTG_08753T0	Mellp1_62483	Melli1_210200,Melli1_210199	PTTG_25754T0	PGTG_14951T0,PGTG_14949T0
6	8	0.185	Sepsp1_789106	PSTG_12539T1,PSTG_12539T0	Mellp1_88879,Mellp1_87943	Melli1_200863	PTTG_30350T0	PGTG_06571T0
6	8	0.216	Sepsp1_789155	PSTG_05381T0	Mellp1_84341,Mellp1_34532	Melli1_202099	PTTG_11721T0	PGTG_19590T0,PGTG_19079T0
6	8	0.18	Sepsp1_789231,Sepsp1_753870	PSTG_13107T0	Mellp1_94297	Melli1_212044	PTTG_08857T1,PTTG_08857T0	PGTG_14863T0
6	8	0.174	Sepsp1_789563	PSTG_16468T0	Mellp1_87296,Mellp1_85837	Melli1_200595	PTTG_01780T0	PGTG_04787T0,PGTG_17890T0
6	8	1	Sepsp1_789806	PSTG_16795T0	Mellp1_70741	Melli1_198973,Melli1_198972	PTTG_06303T0	PGTG_18772T0,PGTG_13047T0
6	8	0.216	Sepsp1_789807	PSTG_13325T0,PSTG_19556T0	Mellp1_46740	Melli1_198974	PTTG_06304T0	PGTG_18769T0,PGTG_13043T0
6	8	0.163	Sepsp1_790256	PSTG_00295T0,PSTG_15059T0	Mellp1_114371,Mellp1_58418	Melli1_211934	PTTG_05856T0	PGTG_13520T0
6	8	0.2	Sepsp1_790477	PSTG_16393T0,PSTG_14729T0	Mellp1_117080	Melli1_197629	PTTG_02397T0,PTTG_02397T1	PGTG_12306T0
6	8	1	Sepsp1_790736	PSTG_13797T0	Mellp1_67584	Melli1_207872,Melli1_207871	PTTG_05655T0	PGTG_16521T0,PGTG_15353T0
6	8	0.216	Sepsp1_790845	PSTG_03384T1,PSTG_03384T0	Mellp1_101238	Melli1_210670	PTTG_01936T0	PGTG_20682T0,PGTG_09829T0
6	8	0.174	Sepsp1_791215	PSTG_04275T0,PSTG_15751T0	Mellp1_115857	Melli1_209825	PTTG_06846T0,PTTG_06846T1	PGTG_02539T0
6	8	0.198	Sepsp1_791247	PSTG_12881T0	Mellp1_88252,Mellp1_107851	Melli1_198430,Melli1_198429	PTTG_00316T0	PGTG_09307T0
6	8	0.805	Sepsp1_791338	PSTG_08528T0	Mellp1_72215	Melli1_211704,Melli1_211703,Melli1_198432	PTTG_00432T0	PGTG_14897T0
6	8	0.448	Sepsp1_791507	PSTG_01163T0	Mellp1_45702,Mellp1_33101	Melli1_205612	PTTG_08109T0	PGTG_18599T0,PGTG_18271T0
6	8	0.216	Sepsp1_791543	PSTG_16565T0	Mellp1_116967	Melli1_196606,Melli1_200440	PTTG_09454T1,PTTG_09454T0	PGTG_10834T0
6	8	0.174	Sepsp1_791854	PSTG_00822T0,PSTG_00822T1	Mellp1_116926	Melli1_201543	PTTG_06413T0,PTTG_29172T0	PGTG_16917T0
6	8	0.456	Sepsp1_791969,Sepsp1_685498	PSTG_16750T0	Mellp1_93710,Mellp1_111982	Melli1_209998	PTTG_05603T0	PGTG_07216T0
6	8	0.459	Sepsp1_792210,Sepsp1_737122	PSTG_00416T0	Mellp1_32502	Melli1_199116	PTTG_00063T1,PTTG_00063T0	PGTG_19806T0
6	8	0.174	Sepsp1_792296	PSTG_02643T0,PSTG_02646T0	Mellp1_116706,Mellp1_84816	Melli1_197196	PTTG_00984T0	PGTG_07983T0
6	8	0.174	Sepsp1_792675	PSTG_03566T0,PSTG_17402T0	Mellp1_113618	Melli1_198229	PTTG_07160T0	PGTG_08786T0,PGTG_19527T0
6	8	0.805	Sepsp1_792869	PSTG_03093T0	Mellp1_77861	Melli1_196103,Melli1_196100,Melli1_196099	PTTG_06952T0	PGTG_14332T0
6	8	0.216	Sepsp1_792971	PSTG_05799T0	Mellp1_109732	Melli1_206911	PTTG_00910T0,PTTG_28009T0	PGTG_12810T0,PGTG_05411T0
6	8	0.216	Sepsp1_793059	PSTG_02096T0	Mellp1_75100,Mellp1_30242	Melli1_203526,Melli1_203525	PTTG_09154T0	PGTG_00913T0
6	8	0.216	Sepsp1_793108	PSTG_15051T0	Mellp1_117700	Melli1_203431,Melli1_203430	PTTG_07029T0,PTTG_08764T0	PGTG_16297T0
6	8	0.18	Sepsp1_793497	PSTG_13348T0	Mellp1_113971	Melli1_209992,Melli1_209984	PTTG_12372T1,PTTG_12372T0	PGTG_13012T0
6	8	0.216	Sepsp1_793533	PSTG_06401T0,PSTG_08585T0	Mellp1_70605	Melli1_202342	PTTG_03771T0	PGTG_19899T0,PGTG_18993T0
6	8	1	Sepsp1_793652	PSTG_10404T0	Mellp1_92635	Melli1_211844	PTTG_00457T2,PTTG_00457T1,PTTG_00457T0	PGTG_16237T0
6	8	1	Sepsp1_793707	PSTG_05515T0	Mellp1_115056	Melli1_205089	PTTG_29078T1,PTTG_29078T0	PGTG_16863T0,PGTG_05755T0
6	8	0.216	Sepsp1_793934	PSTG_09970T0,PSTG_02926T0	Mellp1_71096	Melli1_206237,Melli1_206236	PTTG_05556T0	PGTG_19779T0
6	8	0.216	Sepsp1_9030	PSTG_13137T1,PSTG_13137T0	Mellp1_79628	Melli1_200766	PTTG_06797T0,PTTG_06797T1	PGTG_06042T0
6	8	0.569	Sepsp1_9153	PSTG_07970T1,PSTG_07970T0	Mellp1_105465	Melli1_205734	PTTG_28739T0	PGTG_20380T0,PGTG_09771T0
6	8	0.152	Sepsp1_694980	PSTG_00252T0,PSTG_00272T0	Mellp1_43085	Melli1_199925	PTTG_05540T1,PTTG_05540T0	PGTG_14148T0
6	8	0.103	Sepsp1_788133	PSTG_01297T0,PSTG_18454T0	Mellp1_105545,Mellp1_65206	Melli1_196335	PTTG_04191T0	PGTG_06674T0
6	8	0.273	Sepsp1_725069	PSTG_03466T0	Mellp1_24225,Mellp1_39054	Melli1_199068,Melli1_199067	PTTG_07618T0	PGTG_11437T0
6	8	0.136	Sepsp1_515308	PSTG_04481T0,PSTG_04481T1	Mellp1_77752	Melli1_196878	PTTG_27782T0,PTTG_30663T0	PGTG_11679T0
6	8	0.227	Sepsp1_745546	PSTG_05852T0,PSTG_05852T1	Mellp1_104675	Melli1_199135	PTTG_02016T0	PGTG_12825T0,PGTG_05422T0
6	8	0.112	Sepsp1_723698	PSTG_08401T0,PSTG_08411T0	Mellp1_108979	Melli1_209114	PTTG_28323T0,PTTG_05450T0	PGTG_10541T0
6	8	0.375	Sepsp1_69258	PSTG_13108T0,PSTG_13108T2,PSTG_13108T1	Mellp1_112680	Melli1_203574	PTTG_08856T0	PGTG_14861T0
6	8	0.127	Sepsp1_786612	PSTG_14535T0,PSTG_14535T1	Mellp1_109631	Melli1_198340,Melli1_198334	PTTG_11812T0	PGTG_09772T0
6	8	0.196	Sepsp1_726086	PSTG_15856T0,PSTG_15856T1	Mellp1_78214	Melli1_200306	PTTG_07632T0,PTTG_27968T0	PGTG_10288T0
6	8	0.312	Sepsp1_682024	PSTG_17165T0,PSTG_17165T1	Mellp1_50170	Melli1_203272	PTTG_00567T0,PTTG_12501T0	PGTG_02535T0
6	8	0.25	Sepsp1_728404	PSTG_17405T0,PSTG_17422T0,PSTG_17405T1	Mellp1_67801	Melli1_201792	PTTG_11796T0	PGTG_01700T0
6	8	0.105	Sepsp1_395010	PSTG_17808T0,PSTG_17835T0,PSTG_17809T0	Mellp1_76976	Melli1_208542	PTTG_27205T0	PGTG_11932T0
6	8	0.165	Sepsp1_243546	PSTG_10458T0	Mellp1_112821,Mellp1_110747	Melli1_196546,Melli1_204308	PTTG_27265T0	PGTG_19736T0
6	8	0.195	Sepsp1_791062	PSTG_04522T0	Mellp1_117134	Melli1_209749,Melli1_209748	PTTG_06085T0	PGTG_11633T0,PGTG_16433T0
6	8	0.105	Sepsp1_662432,Sepsp1_688172	PSTG_06989T0	Mellp1_39098,Mellp1_32043	Melli1_206769	PTTG_03245T0	PGTG_22438T0
6	8	0.171	Sepsp1_749768	PSTG_13940T0	Mellp1_86174	Melli1_196835	PTTG_00751T1,PTTG_00751T0	PGTG_02321T0,PGTG_11748T0
6	7	0.24	Sepsp1_103547	PSTG_06795T0,PSTG_06795T1	Mellp1_52672	Melli1_205291	PTTG_02356T0	PGTG_17165T0
6	7	0.24	Sepsp1_109144	PSTG_02124T0,PSTG_13987T0	Mellp1_54195	Melli1_197883	PTTG_07451T0	PGTG_20660T0
6	7	0.24	Sepsp1_113665	PSTG_11098T0	Mellp1_104226	Melli1_202300	PTTG_02813T0,PTTG_29965T0	PGTG_07944T0
6	7	1	Sepsp1_126178	PSTG_07148T0	Mellp1_71817	Melli1_203290	PTTG_01404T1,PTTG_01404T0	PGTG_02196T0
6	7	1	Sepsp1_127585	PSTG_08574T0,PSTG_08559T0	Mellp1_62954	Melli1_197636	PTTG_27580T0	PGTG_02270T0
6	7	1	Sepsp1_129127	PSTG_11021T0	Mellp1_46699	Melli1_201692	PTTG_00475T0	PGTG_16280T0,PGTG_03805T0
6	7	0.146	Sepsp1_131118,Sepsp1_679875	PSTG_14683T0	Mellp1_35677	Melli1_198588	PTTG_08657T0	PGTG_10709T0
6	7	0.195	Sepsp1_142733	PSTG_05098T0	Mellp1_58492	Melli1_197114	PTTG_04448T0	PGTG_10989T0,PGTG_21230T0
6	7	0.24	Sepsp1_144766	PSTG_05066T0,PSTG_20048T0	Mellp1_56599	Melli1_210175	PTTG_04435T0	PGTG_11026T0
6	7	0.753	Sepsp1_153940	PSTG_04439T0,PSTG_01063T0	Mellp1_107737	Melli1_206956	PTTG_25814T0	PGTG_08270T0
6	7	1	Sepsp1_164597	PSTG_10523T1,PSTG_10523T0	Mellp1_46497	Melli1_197702	PTTG_27860T0	PGTG_22494T0
6	7	0.241	Sepsp1_169692	PSTG_01374T0	Mellp1_90132	Melli1_206538	PTTG_05496T0,PTTG_26487T0	PGTG_06471T0
6	7	0.24	Sepsp1_171506	PSTG_04356T0	Mellp1_88739	Melli1_201547	PTTG_04634T0	PGTG_02611T0,PGTG_20483T0
6	7	1	Sepsp1_17272	PSTG_04584T0,PSTG_04575T0	Mellp1_115627	Melli1_203743	PTTG_08485T0	PGTG_22788T0
6	7	1	Sepsp1_17900	PSTG_04772T1,PSTG_04772T0	Mellp1_70457	Melli1_199986	PTTG_03996T0	PGTG_15259T0
6	7	0.241	Sepsp1_179267,Sepsp1_168280	PSTG_11070T0	Mellp1_37685	Melli1_201636	PTTG_01655T0	PGTG_11426T0
6	7	0.634	Sepsp1_185191	PSTG_06264T0	Mellp1_88192	Melli1_197459	PTTG_00297T1,PTTG_00297T0	PGTG_09354T0
6	7	0.753	Sepsp1_197627	PSTG_09758T0,PSTG_09757T0	Mellp1_70404	Melli1_198372	PTTG_09879T0	PGTG_04292T0
6	7	0.241	Sepsp1_199162	PSTG_10809T0,PSTG_16248T0	Mellp1_49933	Melli1_202882	PTTG_01420T0	PGTG_04094T0
6	7	1	Sepsp1_20645,Sepsp1_694722	PSTG_14227T0	Mellp1_71440	Melli1_210912	PTTG_09203T0	PGTG_01339T0
6	7	0.24	Sepsp1_213246	PSTG_14111T0	Mellp1_47296	Melli1_210104	PTTG_07615T0,PTTG_07793T0	PGTG_16959T0
6	7	0.375	Sepsp1_214124	PSTG_16803T1,PSTG_16803T0	Mellp1_91096	Melli1_202230	PTTG_12209T0	PGTG_00409T0
6	7	0.24	Sepsp1_216895	PSTG_04928T0,PSTG_04915T0	Mellp1_41910	Melli1_200322	PTTG_01903T0	PGTG_00730T0
6	7	1	Sepsp1_221223	PSTG_05661T0	Mellp1_41920	Melli1_210904,Melli1_210903	PTTG_10043T0	PGTG_16392T0
6	7	0.24	Sepsp1_223705	PSTG_12652T0	Mellp1_76080	Melli1_210844	PTTG_06093T0,PTTG_10041T0	PGTG_15794T0
6	7	1	Sepsp1_224891	PSTG_08248T0	Mellp1_101271	Melli1_196202,Melli1_196201	PTTG_06175T0	PGTG_01294T0
6	7	1	Sepsp1_22563	PSTG_07105T0	Mellp1_70668	Melli1_211290,Melli1_211289	PTTG_04407T0	PGTG_02152T0
6	7	0.24	Sepsp1_226945	PSTG_10263T0	Mellp1_115651	Melli1_204666	PTTG_11439T0,PTTG_29769T0	PGTG_08592T0
6	7	0.131	Sepsp1_228127	PSTG_08035T0	Mellp1_89061,Mellp1_64029	Melli1_199035	PTTG_12645T0	PGTG_02037T0
6	7	1	Sepsp1_230098	PSTG_10257T0,PSTG_10246T0	Mellp1_95215	Melli1_206697	PTTG_06280T0	PGTG_21475T0
6	7	0.24	Sepsp1_240476	PSTG_01891T0	Mellp1_116765	Melli1_202777,Melli1_202778	PTTG_00122T0	PGTG_17531T0
6	7	1	Sepsp1_250197	PSTG_09113T0	Mellp1_40156,Mellp1_32299	Melli1_202185	PTTG_25872T0	PGTG_13949T0
6	7	0.24	Sepsp1_250420	PSTG_04434T0	Mellp1_111770	Melli1_205676	PTTG_05729T0,PTTG_27714T0	PGTG_02721T0
6	7	0.24	Sepsp1_253392	PSTG_12948T0	Mellp1_116630	Melli1_212242	PTTG_01233T0,PTTG_25682T0	PGTG_01434T0
6	7	0.24	Sepsp1_255705	PSTG_00722T0,PSTG_00729T0	Mellp1_49745	Melli1_201589	PTTG_03484T0	PGTG_18067T0
6	7	0.753	Sepsp1_258812	PSTG_09028T0	Mellp1_117286	Melli1_198154	PTTG_02120T0,PTTG_08643T0	PGTG_14940T0
6	7	0.375	Sepsp1_259934	PSTG_15640T0	Mellp1_67644	Melli1_197579	PTTG_29976T0,PTTG_08303T0	PGTG_09876T0
6	7	0.24	Sepsp1_261279	PSTG_09238T0	Mellp1_28923	Melli1_196676,Melli1_196992	PTTG_01242T0	PGTG_01543T0
6	7	0.714	Sepsp1_261675	PSTG_06266T0	Mellp1_78151	Melli1_207851,Melli1_207850	PTTG_00299T0	PGTG_09341T0
6	7	0.24	Sepsp1_281062	PSTG_09844T0,PSTG_09843T0	Mellp1_79766	Melli1_197106	PTTG_06433T0	PGTG_10786T0
6	7	0.24	Sepsp1_285010	PSTG_16570T0	Mellp1_88482,Mellp1_102829	Melli1_199143	PTTG_06463T0	PGTG_10825T0
6	7	1	Sepsp1_287208	PSTG_01848T0	Mellp1_41235,Mellp1_36650	Melli1_209543	PTTG_07225T0	PGTG_17500T0
6	7	1	Sepsp1_29640	PSTG_07095T0	Mellp1_115117	Melli1_204041	PTTG_04394T1,PTTG_04394T0	PGTG_02129T0
6	7	0.404	Sepsp1_29701	PSTG_00184T0	Mellp1_117373	Melli1_204873	PTTG_05263T0,PTTG_29999T0	PGTG_00538T0
6	7	1	Sepsp1_304684	PSTG_00583T1,PSTG_00583T0	Mellp1_40951	Melli1_206624	PTTG_10386T0	PGTG_13345T0
6	7	1	Sepsp1_307566	PSTG_02708T0	Mellp1_92979	Melli1_197593	PTTG_09612T0,PTTG_06914T0	PGTG_09616T0
6	7	0.24	Sepsp1_307674	PSTG_13378T0,PSTG_13378T1	Mellp1_66326	Melli1_209866	PTTG_12043T0	PGTG_09708T0
6	7	0.375	Sepsp1_30965	PSTG_01257T0	Mellp1_74466,Mellp1_70886	Melli1_201342	PTTG_29043T0	PGTG_06633T0
6	7	0.24	Sepsp1_31114	PSTG_11596T0	Mellp1_84132	Melli1_202126	PTTG_25966T0,PTTG_25966T1	PGTG_01864T0
6	7	0.24	Sepsp1_312477,Sepsp1_700980	PSTG_16060T0	Mellp1_72811	Melli1_200226	PTTG_08197T0	PGTG_06755T0
6	7	0.24	Sepsp1_314020	PSTG_13855T0,PSTG_13855T1	Mellp1_112064	Melli1_196315	PTTG_08739T0	PGTG_09840T0
6	7	0.24	Sepsp1_316002,Sepsp1_754612	PSTG_01647T0	Mellp1_115346	Melli1_201446	PTTG_25955T0	PGTG_01816T0
6	7	1	Sepsp1_322611	PSTG_14008T0	Mellp1_117253	Melli1_197215	PTTG_06498T0	PGTG_10618T1,PGTG_10618T0
6	7	0.24	Sepsp1_324475	PSTG_06916T0,PSTG_06875T0	Mellp1_36957	Melli1_197656	PTTG_27071T0	PGTG_15556T0
6	7	1	Sepsp1_329673	PSTG_04589T0	Mellp1_71142	Melli1_197416	PTTG_26596T1,PTTG_26596T0	PGTG_21481T0
6	7	0.24	Sepsp1_333983	PSTG_09726T0	Mellp1_117255	Melli1_199378	PTTG_02183T0,PTTG_27269T0	PGTG_04250T0
6	7	1	Sepsp1_34154	PSTG_03058T1,PSTG_03058T0	Mellp1_95220	Melli1_206698	PTTG_27393T0	PGTG_07183T0
6	7	0.199	Sepsp1_347390	PSTG_15087T0	Mellp1_64869,Mellp1_106854	Melli1_205385	PTTG_11644T0	PGTG_01925T0
6	7	0.24	Sepsp1_359728	PSTG_10983T0,PSTG_02002T0	Mellp1_47109	Melli1_203443	PTTG_03075T0	PGTG_12123T0
6	7	1	Sepsp1_366443	PSTG_08907T1,PSTG_08907T0	Mellp1_116380	Melli1_200734	PTTG_02690T0	PGTG_11975T0
6	7	0.24	Sepsp1_369101	PSTG_14946T0	Mellp1_74837	Melli1_199122	PTTG_03125T0	PGTG_13928T0,PGTG_04545T0
6	7	1	Sepsp1_371738	PSTG_09594T1,PSTG_09594T0	Mellp1_115462	Melli1_204525	PTTG_08427T0	PGTG_10150T0
6	7	1	Sepsp1_371770	PSTG_09128T0	Mellp1_103089	Melli1_199731	PTTG_25882T0	PGTG_13973T0,PGTG_06428T0
6	7	0.634	Sepsp1_372068	PSTG_08156T0	Mellp1_36161	Melli1_208358	PTTG_25838T0	PGTG_21518T0,PGTG_13869T0
6	7	1	Sepsp1_379144	PSTG_11512T0,PSTG_08069T0	Mellp1_39532	Melli1_198286	PTTG_00772T0	PGTG_19324T0
6	7	1	Sepsp1_380593	PSTG_14497T0	Mellp1_92446	Melli1_209045	PTTG_03200T0	PGTG_19269T0,PGTG_06363T0
6	7	1	Sepsp1_3826	PSTG_04639T0	Mellp1_72769	Melli1_197345,Melli1_197344	PTTG_27356T0	PGTG_09727T0
6	7	1	Sepsp1_383759	PSTG_06638T0	Mellp1_111463,Mellp1_111461	Melli1_203411	PTTG_07699T0	PGTG_02429T0
6	7	0.24	Sepsp1_388183	PSTG_00402T0,PSTG_03992T0	Mellp1_73480	Melli1_206266	PTTG_08455T0	PGTG_05717T0
6	7	0.375	Sepsp1_391325	PSTG_05451T0	Mellp1_59665	Melli1_204149	PTTG_04947T0,PTTG_10033T0	PGTG_05289T0
6	7	0.24	Sepsp1_393818	PSTG_09092T0	Mellp1_117173	Melli1_201633	PTTG_07300T0	PGTG_08992T0,PGTG_13882T0
6	7	1	Sepsp1_394734	PSTG_00182T1,PSTG_00182T0	Mellp1_112193	Melli1_204206	PTTG_26454T0	PGTG_00540T0
6	7	1	Sepsp1_395838	PSTG_09147T0	Mellp1_48392	Melli1_211975	PTTG_25885T0	PGTG_13981T0,PGTG_06419T0
6	7	1	Sepsp1_399844	PSTG_07031T1,PSTG_07031T0	Mellp1_61341	Melli1_201648	PTTG_05920T0	PGTG_04233T0
6	7	0.348	Sepsp1_400219	PSTG_03559T0	Mellp1_79375	Melli1_200492	PTTG_07161T0	PGTG_08784T0,PGTG_08785T0
6	7	0.24	Sepsp1_409383	PSTG_14709T0,PSTG_07717T0	Mellp1_77699	Melli1_200624	PTTG_08655T0	PGTG_10707T0
6	7	0.221	Sepsp1_419704	PSTG_12942T0	Mellp1_111572,Mellp1_117974	Melli1_201735	PTTG_26494T0	PGTG_08062T0
6	7	0.143	Sepsp1_792202	PSTG_13828T0,PSTG_13828T1	Mellp1_107345	Melli1_208545	PTTG_02012T0	PGTG_19491T0
6	7	0.753	Sepsp1_42813	PSTG_08358T0	Mellp1_32369	Melli1_211229	PTTG_02109T1,PTTG_02109T0	PGTG_04449T0
6	7	0.435	Sepsp1_432145	PSTG_09093T0,PSTG_08183T0	Mellp1_94027	Melli1_197109	PTTG_07309T0	PGTG_13906T0
6	7	0.24	Sepsp1_434030	PSTG_11617T0,PSTG_11617T1	Mellp1_87802	Melli1_208215	PTTG_02023T0	PGTG_19485T0
6	7	0.241	Sepsp1_439685	PSTG_01799T0	Mellp1_109223	Melli1_203752	PTTG_03941T0	PGTG_08326T0,PGTG_08322T0
6	7	0.24	Sepsp1_472113	PSTG_03193T0	Mellp1_85011	Melli1_196411	PTTG_04668T0	PGTG_02944T0,PGTG_19351T0
6	7	1	Sepsp1_47700	PSTG_16600T0	Mellp1_89295	Melli1_208685	PTTG_11716T1,PTTG_11716T0	PGTG_15627T0
6	7	1	Sepsp1_477926	PSTG_16151T0	Mellp1_37375	Melli1_198504	PTTG_09863T0	PGTG_02903T1,PGTG_02903T0
6	7	0.136	Sepsp1_478682	PSTG_01709T0,PSTG_01710T0	Mellp1_78424	Melli1_205859	PTTG_11902T0	PGTG_22386T0
6	7	1	Sepsp1_488502	PSTG_00993T0	Mellp1_88499	Melli1_204411	PTTG_05759T0	PGTG_10907T1,PGTG_10907T0
6	7	1	Sepsp1_506387	PSTG_15909T1,PSTG_15909T0	Mellp1_92994	Melli1_200073	PTTG_07117T0	PGTG_21599T0
6	7	1	Sepsp1_520547	PSTG_10938T0	Mellp1_60382	Melli1_203442	PTTG_08829T0	PGTG_12111T0,PGTG_10042T0
6	7	0.24	Sepsp1_526380	PSTG_00493T0	Mellp1_35929	Melli1_207211	PTTG_00099T0	PGTG_12673T0,PGTG_20488T0
6	7	0.478	Sepsp1_533502,Sepsp1_788571	PSTG_00922T0	Mellp1_91095	Melli1_202232	PTTG_05443T0	PGTG_18587T0
6	7	0.24	Sepsp1_54140	PSTG_16763T0	Mellp1_90239	Melli1_198812	PTTG_08638T0,PTTG_30382T0	PGTG_00642T0
6	7	0.24	Sepsp1_546483	PSTG_02625T0	Mellp1_73032,Mellp1_90534	Melli1_209619	PTTG_07331T0	PGTG_00340T0
6	7	0.211	Sepsp1_54969,Sepsp1_733780	PSTG_01410T0	Mellp1_92211	Melli1_202076	PTTG_03278T0	PGTG_06186T0
6	7	0.634	Sepsp1_549941	PSTG_15135T0	Mellp1_41206	Melli1_201530,Melli1_201529	PTTG_27466T0	PGTG_03199T0
6	7	0.131	Sepsp1_551038	PSTG_14689T0	Mellp1_72030	Melli1_196147,Melli1_196148	PTTG_08650T0	PGTG_10716T0
6	7	0.507	Sepsp1_551816	PSTG_16034T0,PSTG_15897T0	Mellp1_72042	Melli1_200578	PTTG_12484T0	PGTG_07779T0
6	7	0.131	Sepsp1_556818	PSTG_11044T0	Mellp1_70665	Melli1_199966	PTTG_00492T0,PTTG_05643T0	PGTG_03849T0
6	7	1	Sepsp1_565650,Sepsp1_789124	PSTG_10087T0	Mellp1_96369	Melli1_209932	PTTG_09807T0	PGTG_18403T0
6	7	0.143	Sepsp1_572452	PSTG_08053T0	Mellp1_25990	Melli1_202911	PTTG_05063T0	PGTG_22694T0,PGTG_20786T0
6	7	1	Sepsp1_583074	PSTG_09644T0	Mellp1_42818	Melli1_207916	PTTG_05207T0,PTTG_03083T0	PGTG_06559T0
6	7	0.753	Sepsp1_584033	PSTG_15815T0	Mellp1_88720,Mellp1_77302	Melli1_203100	PTTG_27196T0	PGTG_11378T0
6	7	1	Sepsp1_588327	PSTG_11372T0	Mellp1_75587,Mellp1_110844	Melli1_199001	PTTG_28660T0	PGTG_07837T0
6	7	0.429	Sepsp1_597975	PSTG_14168T0,PSTG_14163T0	Mellp1_70768	Melli1_203719	PTTG_27693T0	PGTG_03392T0
6	7	0.24	Sepsp1_598813,Sepsp1_676249	PSTG_16448T0	Mellp1_40609	Melli1_196426	PTTG_00943T0	PGTG_16653T0
6	7	0.24	Sepsp1_602909	PSTG_13254T0	Mellp1_73010	Melli1_202731	PTTG_02564T0,PTTG_09959T0	PGTG_02999T0
6	7	0.571	Sepsp1_603724	PSTG_17330T0	Mellp1_114642,Mellp1_109169	Melli1_199537	PTTG_29539T0	PGTG_14383T0
6	7	0.24	Sepsp1_604472	PSTG_09055T0	Mellp1_47963	Melli1_210658	PTTG_03768T0	PGTG_14390T0,PGTG_04257T0
6	7	0.714	Sepsp1_606332	PSTG_02590T0	Mellp1_100971	Melli1_208811,Melli1_206011	PTTG_11827T0	PGTG_00261T0
6	7	1	Sepsp1_609487	PSTG_15927T1,PSTG_15927T0	Mellp1_43121	Melli1_197260	PTTG_00400T0	PGTG_14945T0
6	7	1	Sepsp1_612555	PSTG_06451T0	Mellp1_86709	Melli1_198573,Melli1_198572	PTTG_02652T0	PGTG_00124T0
6	7	0.24	Sepsp1_617844	PSTG_03394T0	Mellp1_42468,Mellp1_114630	Melli1_197941	PTTG_04239T0	PGTG_01175T0
6	7	1	Sepsp1_621103	PSTG_02135T1,PSTG_02135T0	Mellp1_22529	Melli1_204572	PTTG_07439T0	PGTG_00861T0
6	7	0.375	Sepsp1_6255	PSTG_15761T1,PSTG_15761T0	Mellp1_44729	Melli1_203270	PTTG_08552T0	PGTG_11185T0
6	7	0.128	Sepsp1_627033,Sepsp1_788741	PSTG_12156T0	Mellp1_105224	Melli1_212369	PTTG_26612T0	PGTG_14260T0
6	7	0.24	Sepsp1_629063,Sepsp1_742262	PSTG_11723T0	Mellp1_110413	Melli1_209835	PTTG_00506T0	PGTG_09846T0
6	7	0.24	Sepsp1_634407	PSTG_11633T0	Mellp1_22633	Melli1_203772	PTTG_08973T0,PTTG_08973T1	PGTG_09923T0
6	7	0.358	Sepsp1_634787	PSTG_12946T0	Mellp1_107023	Melli1_211038	PTTG_11806T0,PTTG_11806T1	PGTG_20715T0
6	7	1	Sepsp1_65387	PSTG_07816T0	Mellp1_70763	Melli1_196463	PTTG_00689T0	PGTG_18911T0,PGTG_14757T0
6	7	0.143	Sepsp1_658790,Sepsp1_722171	PSTG_15961T0	Mellp1_72815	Melli1_207157	PTTG_08187T0	PGTG_06736T0
6	7	0.375	Sepsp1_659056	PSTG_04894T1,PSTG_04894T0	Mellp1_38323	Melli1_198892	PTTG_28252T0	PGTG_17854T0
6	7	0.634	Sepsp1_659221,Sepsp1_790648	PSTG_11046T0	Mellp1_41728	Melli1_197511	PTTG_25274T0	PGTG_03847T0
6	7	1	Sepsp1_659250	PSTG_08637T0,PSTG_06735T0	Mellp1_85499	Melli1_199021	PTTG_00338T0	PGTG_19045T0
6	7	0.24	Sepsp1_659572	PSTG_03405T0	Mellp1_101377	Melli1_196294	PTTG_01943T0,PTTG_01943T1	PGTG_15959T0
6	7	1	Sepsp1_659615	PSTG_12268T1,PSTG_12268T0	Mellp1_49123	Melli1_211799	PTTG_10223T0	PGTG_17653T0
6	7	0.24	Sepsp1_660017	PSTG_07164T0	Mellp1_112195	Melli1_204205	PTTG_27592T0,PTTG_26957T0	PGTG_02206T0
6	7	1	Sepsp1_660982	PSTG_14387T0	Mellp1_35435	Melli1_199609,Melli1_199608	PTTG_00937T0	PGTG_12430T0
6	7	1	Sepsp1_661440	PSTG_02047T0	Mellp1_71643	Melli1_199857,Melli1_199856	PTTG_05519T0	PGTG_12488T0
6	7	0.24	Sepsp1_661734	PSTG_13654T0	Mellp1_93517	Melli1_196717	PTTG_02750T0,PTTG_02750T1	PGTG_04519T0
6	7	0.24	Sepsp1_662930	PSTG_09007T0	Mellp1_111286,Mellp1_108644	Melli1_208477	PTTG_11971T0	PGTG_06944T0
6	7	0.753	Sepsp1_66298	PSTG_05741T0,PSTG_05735T0	Mellp1_40257	Melli1_204947	PTTG_05692T0	PGTG_21149T0
6	7	1	Sepsp1_663860	PSTG_05442T0	Mellp1_77173	Melli1_201294	PTTG_12239T1,PTTG_12239T0	PGTG_05296T0
6	7	0.24	Sepsp1_664052	PSTG_11321T0	Mellp1_35079,Mellp1_106345	Melli1_204717	PTTG_09242T0	PGTG_08477T0
6	7	0.24	Sepsp1_664432	PSTG_10069T0	Mellp1_49970	Melli1_200712	PTTG_25110T0	PGTG_03991T0,PGTG_19201T0
6	7	0.314	Sepsp1_665389	PSTG_14217T0	Mellp1_71195	Melli1_204384,Melli1_204383	PTTG_06123T0	PGTG_01351T0
6	7	0.24	Sepsp1_665748	PSTG_02990T0,PSTG_02990T1	Mellp1_90402	Melli1_207005	PTTG_08860T0	PGTG_07118T0
6	7	1	Sepsp1_666331	PSTG_10628T1,PSTG_10628T0	Mellp1_89800	Melli1_201872	PTTG_25695T0	PGTG_06249T0
6	7	0.24	Sepsp1_668093	PSTG_02714T0	Mellp1_39902,Mellp1_34638	Melli1_208072	PTTG_10437T0	PGTG_21606T0
6	7	1	Sepsp1_670282	PSTG_07604T0	Mellp1_26709	Melli1_196924,Melli1_196923	PTTG_04801T0	PGTG_18457T0
6	7	1	Sepsp1_670304	PSTG_06312T0	Mellp1_109757	Melli1_200316	PTTG_12482T0	PGTG_19887T0,PGTG_11333T0
6	7	0.571	Sepsp1_670730	PSTG_03675T0	Mellp1_85978	Melli1_202031	PTTG_25707T0	PGTG_22757T0,PGTG_11793T0
6	7	1	Sepsp1_670956	PSTG_14046T0,PSTG_06749T0	Mellp1_88779	Melli1_206504	PTTG_09179T0	PGTG_17140T0
6	7	0.715	Sepsp1_671287	PSTG_16748T0	Mellp1_31815	Melli1_204024	PTTG_05604T0	PGTG_07221T1,PGTG_07221T0
6	7	0.753	Sepsp1_674712	PSTG_13736T0	Mellp1_78843,Mellp1_118067	Melli1_204577	PTTG_02597T0	PGTG_00018T0
6	7	0.24	Sepsp1_674816	PSTG_02040T0,PSTG_17716T0	Mellp1_30198	Melli1_196371	PTTG_08521T0	PGTG_12474T0
6	7	0.375	Sepsp1_674949,Sepsp1_792083	PSTG_04808T0	Mellp1_115685	Melli1_206164	PTTG_26383T0	PGTG_15993T0
6	7	0.507	Sepsp1_675302	PSTG_17758T0	Mellp1_53036	Melli1_198418	PTTG_08537T0,PTTG_30391T0	PGTG_12439T0
6	7	1	Sepsp1_675308	PSTG_14066T0	Mellp1_95949	Melli1_199964	PTTG_02890T0	PGTG_17110T0,PGTG_14746T0
6	7	1	Sepsp1_675476	PSTG_08186T0	Mellp1_34202	Melli1_200336	PTTG_05038T1,PTTG_05038T0	PGTG_01312T0
6	7	0.24	Sepsp1_675508	PSTG_01274T0	Mellp1_115926,Mellp1_105344	Melli1_198797	PTTG_28081T0	PGTG_06643T0
6	7	1	Sepsp1_675546	PSTG_01255T0	Mellp1_92387	Melli1_212263,Melli1_212262	PTTG_06064T0	PGTG_06636T0
6	7	0.24	Sepsp1_675725	PSTG_11011T0	Mellp1_46530	Melli1_197316	PTTG_00473T0	PGTG_03798T0,PGTG_16272T0
6	7	0.753	Sepsp1_675798	PSTG_11843T0	Mellp1_52101	Melli1_207161	PTTG_08224T1,PTTG_08224T0	PGTG_21934T0
6	7	0.24	Sepsp1_675892	PSTG_13377T0	Mellp1_117963	Melli1_200070	PTTG_03395T0,PTTG_05639T0	PGTG_09706T0
6	7	1	Sepsp1_676030,Sepsp1_739756	PSTG_11569T0	Mellp1_43532	Melli1_208258	PTTG_06612T0	PGTG_08884T0
6	7	0.24	Sepsp1_676360,Sepsp1_722459	PSTG_00496T0	Mellp1_76255	Melli1_203324	PTTG_00111T0	PGTG_12702T0
6	7	0.634	Sepsp1_676588	PSTG_14661T0	Mellp1_70885	Melli1_207081	PTTG_25766T0,PTTG_25765T0	PGTG_01557T0
6	7	0.507	Sepsp1_676657	PSTG_17604T0,PSTG_06383T0	Mellp1_44716	Melli1_203608	PTTG_11767T0	PGTG_11250T0
6	7	0.24	Sepsp1_676893	PSTG_16159T0	Mellp1_47493,Mellp1_35075	Melli1_202580	PTTG_25512T0	PGTG_05857T0
6	7	0.24	Sepsp1_676907	PSTG_09700T0	Mellp1_104115,Mellp1_104364	Melli1_208793	PTTG_01574T0	PGTG_04238T0
6	7	1	Sepsp1_677011	PSTG_09715T0	Mellp1_104151	Melli1_203795,Melli1_203793	PTTG_02177T0	PGTG_04245T0
6	7	0.24	Sepsp1_677085,Sepsp1_705135	PSTG_12899T0	Mellp1_91107	Melli1_200127	PTTG_02848T0	PGTG_03190T0
6	7	0.24	Sepsp1_677185,Sepsp1_787533	PSTG_14938T0	Mellp1_101315	Melli1_204179	PTTG_06938T0	PGTG_13936T0
6	7	1	Sepsp1_677394	PSTG_07623T0,PSTG_06743T0	Mellp1_74257	Melli1_200107	PTTG_04791T0	PGTG_18484T0
6	7	1	Sepsp1_677621	PSTG_10734T0	Mellp1_39349	Melli1_205520,Melli1_205519	PTTG_05634T0	PGTG_15408T0
6	7	0.24	Sepsp1_677681	PSTG_13293T0	Mellp1_74506,Mellp1_105513	Melli1_202955	PTTG_02457T0	PGTG_12186T0
6	7	0.24	Sepsp1_677796	PSTG_06192T0	Mellp1_115563,Mellp1_47500	Melli1_211621	PTTG_02243T0	PGTG_21321T0
6	7	0.24	Sepsp1_677905	PSTG_09022T0,PSTG_09022T1	Mellp1_65103	Melli1_198179	PTTG_29183T0	PGTG_06950T0
6	7	0.24	Sepsp1_677950	PSTG_10076T0	Mellp1_45014	Melli1_200713	PTTG_01457T0	PGTG_19195T0,PGTG_03984T0
6	7	1	Sepsp1_677969	PSTG_10111T0	Mellp1_50842	Melli1_206965,Melli1_206963	PTTG_04289T0	PGTG_03310T0
6	7	0.24	Sepsp1_677979	PSTG_13832T0,PSTG_13563T0	Mellp1_108724	Melli1_202671	PTTG_02024T0	PGTG_19484T0
6	7	1	Sepsp1_678039	PSTG_10070T0	Mellp1_117592	Melli1_202356	PTTG_25109T0	PGTG_19200T0,PGTG_03990T0
6	7	0.24	Sepsp1_678166	PSTG_03414T0,PSTG_03422T0	Mellp1_32688	Melli1_197038	PTTG_12059T0	PGTG_15320T0
6	7	0.24	Sepsp1_678349	PSTG_10079T0	Mellp1_38847,Mellp1_91927	Melli1_197249	PTTG_01469T0	PGTG_03977T0
6	7	1	Sepsp1_678350	PSTG_00405T0,PSTG_00392T0	Mellp1_76245	Melli1_207011	PTTG_08089T0	PGTG_13426T0
6	7	0.24	Sepsp1_678469	PSTG_04302T0	Mellp1_79184	Melli1_207317	PTTG_06859T0,PTTG_28346T0	PGTG_02564T0
6	7	0.24	Sepsp1_678478	PSTG_12908T0	Mellp1_46164	Melli1_203510,Melli1_203511	PTTG_02838T0	PGTG_03180T0
6	7	0.714	Sepsp1_678559	PSTG_04996T0	Mellp1_118407	Melli1_196460,Melli1_196459	PTTG_02784T0	PGTG_03077T0
6	7	1	Sepsp1_678594	PSTG_16486T1,PSTG_16486T0	Mellp1_87505	Melli1_203692	PTTG_03237T0	PGTG_08172T0
6	7	0.24	Sepsp1_678639	PSTG_04437T0	Mellp1_49732	Melli1_202135,Melli1_202134	PTTG_01162T0	PGTG_01401T0
6	7	1	Sepsp1_678654	PSTG_09690T0	Mellp1_71032	Melli1_199244,Melli1_199243	PTTG_06805T0	PGTG_06073T0
6	7	0.24	Sepsp1_678673	PSTG_02561T0	Mellp1_93106	Melli1_204647	PTTG_04245T0	PGTG_00246T0,PGTG_04574T0
6	7	0.24	Sepsp1_678983	PSTG_02249T0	Mellp1_73563,Mellp1_39941	Melli1_200046	PTTG_07776T0	PGTG_15095T0
6	7	0.24	Sepsp1_679017	PSTG_02918T0	Mellp1_64428	Melli1_208696	PTTG_09232T0	PGTG_07339T0,PGTG_07347T0
6	7	1	Sepsp1_679067	PSTG_07129T0	Mellp1_32747	Melli1_206030,Melli1_206029	PTTG_09360T0	PGTG_02172T0
6	7	0.241	Sepsp1_679626	PSTG_02531T0	Mellp1_33267	Melli1_198858	PTTG_27922T0	PGTG_00228T0,PGTG_00221T0
6	7	1	Sepsp1_679647	PSTG_10465T1,PSTG_10465T0	Mellp1_26073	Melli1_196550	PTTG_27261T0	PGTG_19737T0
6	7	0.24	Sepsp1_679658	PSTG_15395T0	Mellp1_44541	Melli1_200761,Melli1_200542	PTTG_00403T0	PGTG_14941T0
6	7	1	Sepsp1_679753	PSTG_06522T1,PSTG_06522T0	Mellp1_51063	Melli1_206625	PTTG_02595T0	PGTG_00028T0
6	7	0.24	Sepsp1_679835	PSTG_13552T0	Mellp1_72135	Melli1_207524	PTTG_09276T0,PTTG_09276T1	PGTG_04736T0
6	7	0.24	Sepsp1_679856	PSTG_15635T0	Mellp1_49047	Melli1_196648	PTTG_09564T0,PTTG_09564T1	PGTG_09897T0
6	7	1	Sepsp1_679909	PSTG_09258T0	Mellp1_75016	Melli1_210821	PTTG_06059T0,PTTG_01229T0	PGTG_01493T0
6	7	0.24	Sepsp1_680035	PSTG_06150T0,PSTG_15540T0	Mellp1_88045	Melli1_196843	PTTG_25582T0	PGTG_04844T0
6	7	0.24	Sepsp1_680207	PSTG_12235T0	Mellp1_109436,Mellp1_27180	Melli1_206979	PTTG_02581T0	PGTG_17046T0
6	7	1	Sepsp1_680701	PSTG_07810T0	Mellp1_27234	Melli1_202662	PTTG_00693T0	PGTG_18882T0,PGTG_14767T0
6	7	1	Sepsp1_680808	PSTG_05533T0	Mellp1_95350	Melli1_201141,Melli1_201140	PTTG_08574T0	PGTG_14224T0
6	7	1	Sepsp1_680809	PSTG_08929T1,PSTG_08929T0	Mellp1_107286	Melli1_198438	PTTG_05986T0	PGTG_03668T0
6	7	0.714	Sepsp1_680814	PSTG_16632T0	Mellp1_75319,Mellp1_109292	Melli1_202413	PTTG_01019T0	PGTG_07923T0
6	7	0.507	Sepsp1_680977	PSTG_08235T0	Mellp1_90024	Melli1_212174	PTTG_25939T0,PTTG_03174T0	PGTG_06413T0
6	7	0.24	Sepsp1_681029	PSTG_10582T0	Mellp1_39252	Melli1_196933	PTTG_06736T0,PTTG_06736T1	PGTG_16671T0
6	7	1	Sepsp1_681065	PSTG_10846T0	Mellp1_103218	Melli1_204878	PTTG_28870T0	PGTG_13604T1,PGTG_13604T0
6	7	0.24	Sepsp1_681146	PSTG_15246T0	Mellp1_48093	Melli1_197088	PTTG_04222T0,PTTG_12005T0	PGTG_10164T0
6	7	0.24	Sepsp1_681266	PSTG_09483T0	Mellp1_68692	Melli1_199174,Melli1_198506	PTTG_28915T0	PGTG_03889T0
6	7	0.24	Sepsp1_681409	PSTG_16210T0	Mellp1_117645,Mellp1_31214	Melli1_212048	PTTG_09215T0	PGTG_04650T0
6	7	0.714	Sepsp1_681509	PSTG_17119T0	Mellp1_78112	Melli1_201349	PTTG_01861T1,PTTG_01861T0	PGTG_04917T0
6	7	0.24	Sepsp1_681532	PSTG_10420T0,PSTG_00817T0	Mellp1_35874	Melli1_202313	PTTG_01199T0	PGTG_02228T0
6	7	0.24	Sepsp1_681592	PSTG_11235T0	Mellp1_39801,Mellp1_111145	Melli1_196573	PTTG_26532T0	PGTG_21124T0
6	7	0.24	Sepsp1_681714,Sepsp1_746149	PSTG_02922T0	Mellp1_107579	Melli1_205060	PTTG_04878T0	PGTG_09965T0
6	7	0.634	Sepsp1_681738	PSTG_13319T0	Mellp1_118361	Melli1_199044	PTTG_06305T0	PGTG_21946T0,PGTG_18766T0
6	7	1	Sepsp1_681914,Sepsp1_789824	PSTG_15493T0	Mellp1_87649	Melli1_205767	PTTG_03657T0	PGTG_03414T0
6	7	0.24	Sepsp1_682045	PSTG_14603T0,PSTG_18429T0	Mellp1_29805	Melli1_207584	PTTG_10985T0	PGTG_13834T0
6	7	0.24	Sepsp1_682067	PSTG_06624T0,PSTG_07419T0	Mellp1_117942	Melli1_207658	PTTG_07703T0	PGTG_02393T0
6	7	0.24	Sepsp1_682128	PSTG_14092T0	Mellp1_78659	Melli1_202269	PTTG_07103T0	PGTG_16928T0,PGTG_07123T0
6	7	0.24	Sepsp1_682188	PSTG_04290T0	Mellp1_42701	Melli1_205269	PTTG_06845T0,PTTG_11636T0	PGTG_02542T0
6	7	0.24	Sepsp1_682325	PSTG_14939T0	Mellp1_87274	Melli1_210962	PTTG_00435T0,PTTG_00435T1	PGTG_13935T0
6	7	1	Sepsp1_682516	PSTG_06825T0	Mellp1_78084	Melli1_202887	PTTG_02385T0	PGTG_22736T0,PGTG_12318T0
6	7	0.24	Sepsp1_682537	PSTG_06996T0	Mellp1_84686,Mellp1_113929	Melli1_210909	PTTG_02435T0	PGTG_12248T0
6	7	1	Sepsp1_682725	PSTG_04153T1,PSTG_04153T0	Mellp1_70609	Melli1_212068	PTTG_05727T0	PGTG_19005T0
6	7	1	Sepsp1_682852	PSTG_16925T0	Mellp1_104395	Melli1_206155	PTTG_28702T0,PTTG_26802T0	PGTG_06596T0
6	7	1	Sepsp1_682932	PSTG_12701T0	Mellp1_113062	Melli1_205709	PTTG_28553T0	PGTG_12502T0,PGTG_07532T0
6	7	0.24	Sepsp1_683249	PSTG_01116T0,PSTG_01122T1	Mellp1_107080	Melli1_211964	PTTG_07548T0	PGTG_08210T0
6	7	0.585	Sepsp1_683550	PSTG_04994T1,PSTG_04994T0	Mellp1_39745	Melli1_199557	PTTG_29509T0	PGTG_03059T0
6	7	1	Sepsp1_683624	PSTG_07882T0	Mellp1_47283	Melli1_210837,Melli1_209973	PTTG_06589T0	PGTG_01071T0
6	7	0.24	Sepsp1_683766	PSTG_04600T0	Mellp1_34111,Mellp1_114707	Melli1_198244	PTTG_26589T0	PGTG_08683T0
6	7	0.24	Sepsp1_683840	PSTG_04759T0	Mellp1_87149	Melli1_196512	PTTG_03995T0	PGTG_13156T0,PGTG_21683T0
6	7	0.507	Sepsp1_683889	PSTG_03371T0,PSTG_03371T1	Mellp1_101231	Melli1_201494	PTTG_06207T0	PGTG_01163T0
6	7	0.336	Sepsp1_684098	PSTG_03854T0	Mellp1_88491	Melli1_198699	PTTG_26155T0	PGTG_18531T0,PGTG_17478T0
6	7	0.143	Sepsp1_684232	PSTG_10222T0	Mellp1_29346	Melli1_197858,Melli1_197857	PTTG_26444T0	PGTG_04346T0
6	7	1	Sepsp1_684296	PSTG_09021T0	Mellp1_31422	Melli1_199622,Melli1_199621	PTTG_29182T0	PGTG_06951T0
6	7	0.24	Sepsp1_684380	PSTG_17278T0,PSTG_10214T0	Mellp1_46976	Melli1_197180	PTTG_02298T0	PGTG_04367T0
6	7	0.248	Sepsp1_684438	PSTG_12847T0	Mellp1_48897	Melli1_202972	PTTG_25371T0,PTTG_25372T0	PGTG_09482T0
6	7	0.24	Sepsp1_684613	PSTG_06515T0	Mellp1_115297	Melli1_201752,Melli1_201753	PTTG_11956T0	PGTG_20575T0
6	7	0.24	Sepsp1_684629	PSTG_08508T0	Mellp1_32725	Melli1_202521	PTTG_00426T0,PTTG_28447T0	PGTG_14908T0
6	7	0.24	Sepsp1_684686	PSTG_00804T0	Mellp1_37614	Melli1_207888	PTTG_06403T0,PTTG_00075T0	PGTG_16894T0
6	7	0.24	Sepsp1_684750	PSTG_13948T0,PSTG_14813T0	Mellp1_39424	Melli1_198007	PTTG_06825T0	PGTG_18374T0
6	7	0.24	Sepsp1_684891,Sepsp1_751618	PSTG_16560T0	Mellp1_26032	Melli1_204834	PTTG_12673T0	PGTG_21721T0
6	7	0.714	Sepsp1_685082	PSTG_13249T0	Mellp1_86019	Melli1_197575,Melli1_197571	PTTG_02573T0	PGTG_02989T0
6	7	1	Sepsp1_685360	PSTG_05200T1,PSTG_05200T0	Mellp1_30570	Melli1_209435	PTTG_04306T0	PGTG_03337T0
6	7	0.248	Sepsp1_685468	PSTG_00791T0	Mellp1_75083	Melli1_205640	PTTG_05282T0,PTTG_05283T0	PGTG_10610T0
6	7	1	Sepsp1_685515	PSTG_06392T0	Mellp1_50803	Melli1_209678,Melli1_201433	PTTG_02409T0	PGTG_07551T0
6	7	1	Sepsp1_685551	PSTG_07950T0	Mellp1_73246	Melli1_202681,Melli1_202680	PTTG_10010T0	PGTG_07595T0
6	7	0.753	Sepsp1_685605	PSTG_12715T0	Mellp1_117814	Melli1_196363	PTTG_28563T0	PGTG_12509T0,PGTG_07519T0
6	7	1	Sepsp1_686465	PSTG_02487T0	Mellp1_24482	Melli1_211052	PTTG_28788T0,PTTG_05923T0	PGTG_09577T0
6	7	0.24	Sepsp1_686626,Sepsp1_753714	PSTG_00152T0	Mellp1_46768	Melli1_203655	PTTG_08236T0	PGTG_00511T0
6	7	1	Sepsp1_687295	PSTG_04213T0,PSTG_02248T0	Mellp1_38305	Melli1_200973	PTTG_07830T0	PGTG_15103T0
6	7	1	Sepsp1_687399	PSTG_03037T0	Mellp1_88034	Melli1_208948	PTTG_05573T1,PTTG_05573T0	PGTG_07167T0
6	7	0.24	Sepsp1_687450,Sepsp1_701864	PSTG_13964T0	Mellp1_94057	Melli1_201641	PTTG_06820T0	PGTG_18357T0
6	7	0.375	Sepsp1_687930	PSTG_03131T0	Mellp1_112450,Mellp1_100964	Melli1_201407	PTTG_12217T0	PGTG_02894T0
6	7	0.24	Sepsp1_687967	PSTG_14914T0	Mellp1_74324	Melli1_197933,Melli1_197934	PTTG_03458T0	PGTG_13143T0
6	7	0.24	Sepsp1_688216,Sepsp1_755061	PSTG_12367T0	Mellp1_76045	Melli1_205564	PTTG_00805T0	PGTG_13790T0
6	7	0.199	Sepsp1_688224	PSTG_16365T0	Mellp1_76484,Mellp1_101587	Melli1_210520	PTTG_08148T0	PGTG_02082T0
6	7	1	Sepsp1_688230	PSTG_10590T1,PSTG_10590T0	Mellp1_45767	Melli1_212086	PTTG_06731T0	PGTG_16662T0
6	7	1	Sepsp1_688284	PSTG_02959T0	Mellp1_94101	Melli1_204431	PTTG_01997T0	PGTG_07096T1,PGTG_07096T0
6	7	1	Sepsp1_688332	PSTG_08805T0	Mellp1_56277	Melli1_206161	PTTG_05056T0	PGTG_19392T0,PGTG_16188T0
6	7	0.24	Sepsp1_688389	PSTG_01388T0	Mellp1_75027	Melli1_206564	PTTG_05503T0	PGTG_06464T0,PGTG_16088T0
6	7	1	Sepsp1_688404	PSTG_06618T0	Mellp1_46210	Melli1_196969,Melli1_196968	PTTG_07713T0	PGTG_02406T0
6	7	0.753	Sepsp1_688415	PSTG_10350T0	Mellp1_36450	Melli1_200903	PTTG_28667T0	PGTG_20169T0,PGTG_07857T0
6	7	0.634	Sepsp1_688711	PSTG_09571T0	Mellp1_35511	Melli1_209766	PTTG_03097T1,PTTG_03097T0	PGTG_10104T0
6	7	0.124	Sepsp1_689222	PSTG_04406T0	Mellp1_104500	Melli1_201081,Melli1_201080	PTTG_06378T0	PGTG_02666T0
6	7	1	Sepsp1_689314	PSTG_12704T0	Mellp1_54207	Melli1_199474	PTTG_12031T0	PGTG_12505T0,PGTG_07527T0
6	7	0.24	Sepsp1_689949	PSTG_00642T0	Mellp1_39519	Melli1_207858,Melli1_207856	PTTG_25547T0	PGTG_17326T0
6	7	0.24	Sepsp1_689954	PSTG_16315T0,PSTG_07987T0	Mellp1_117555	Melli1_202024	PTTG_07646T0	PGTG_09756T0
6	7	0.375	Sepsp1_690163	PSTG_06290T1,PSTG_06290T0	Mellp1_87096	Melli1_203850	PTTG_03298T0	PGTG_06457T0
6	7	0.24	Sepsp1_690232	PSTG_02396T0,PSTG_02395T0	Mellp1_76017	Melli1_198413	PTTG_02975T0	PGTG_09195T0
6	7	0.24	Sepsp1_690279	PSTG_04853T0	Mellp1_32576,Mellp1_108936	Melli1_211643	PTTG_04055T0	PGTG_01203T0
6	7	0.369	Sepsp1_690300	PSTG_10382T0	Mellp1_32479	Melli1_203494,Melli1_204845	PTTG_27795T0	PGTG_17879T0
6	7	0.24	Sepsp1_690324	PSTG_05644T0,PSTG_05644T1	Mellp1_90975	Melli1_210894	PTTG_07411T0	PGTG_16419T0
6	7	0.24	Sepsp1_690411	PSTG_07086T0,PSTG_19234T0	Mellp1_70465	Melli1_201495	PTTG_10571T0	PGTG_02136T0
6	7	0.24	Sepsp1_690490	PSTG_13850T0,PSTG_01596T0	Mellp1_94780	Melli1_206535	PTTG_04592T0	PGTG_06315T0
6	7	0.24	Sepsp1_690534	PSTG_05004T0,PSTG_13994T0	Mellp1_50909	Melli1_205315	PTTG_05796T0	PGTG_00640T0
6	7	0.24	Sepsp1_690715	PSTG_03257T0,PSTG_03257T1	Mellp1_115018	Melli1_200097	PTTG_06947T0	PGTG_14341T0
6	7	0.375	Sepsp1_690721	PSTG_02193T1,PSTG_02193T0	Mellp1_38383	Melli1_198958	PTTG_05104T0	PGTG_00794T0
6	7	1	Sepsp1_690801	PSTG_14875T0	Mellp1_76906	Melli1_206559	PTTG_00667T0	PGTG_12960T0,PGTG_12934T0
6	7	1	Sepsp1_690937	PSTG_11423T0	Mellp1_79511	Melli1_205500	PTTG_02523T1,PTTG_02523T0	PGTG_18355T0
6	7	1	Sepsp1_691038	PSTG_05133T0	Mellp1_46368	Melli1_206626	PTTG_04464T0	PGTG_16076T0,PGTG_10963T0
6	7	0.24	Sepsp1_691060	PSTG_00469T0	Mellp1_101079	Melli1_199242	PTTG_00097T0	PGTG_12663T0,PGTG_20270T0
6	7	0.24	Sepsp1_691068	PSTG_05578T0	Mellp1_118439	Melli1_205024	PTTG_25680T0,PTTG_26497T0	PGTG_12372T0
6	7	0.24	Sepsp1_691616	PSTG_12923T0	Mellp1_86393	Melli1_200769	PTTG_02824T0	PGTG_03159T0,PGTG_11895T0
6	7	1	Sepsp1_692101	PSTG_07153T0	Mellp1_84453	Melli1_198105	PTTG_28677T0,PTTG_08689T0	PGTG_00679T0
6	7	0.24	Sepsp1_692119	PSTG_06452T0	Mellp1_42780,Mellp1_87779	Melli1_208990	PTTG_02651T0	PGTG_00125T0
6	7	1	Sepsp1_692215	PSTG_11877T0	Mellp1_94461	Melli1_204709	PTTG_05645T0	PGTG_16516T1,PGTG_16516T0
6	7	0.24	Sepsp1_692396	PSTG_10750T0,PSTG_17950T0	Mellp1_45251	Melli1_208480	PTTG_05827T0	PGTG_15442T0
6	7	0.753	Sepsp1_692411	PSTG_09917T0	Mellp1_104929	Melli1_201210	PTTG_05146T0,PTTG_00030T0	PGTG_04580T0
6	7	0.24	Sepsp1_692691	PSTG_06665T0,PSTG_06660T0	Mellp1_41540	Melli1_209207	PTTG_04858T0	PGTG_17572T0
6	7	1	Sepsp1_692804	PSTG_03133T0	Mellp1_42930	Melli1_207131	PTTG_04810T1,PTTG_04810T0	PGTG_02893T0
6	7	0.634	Sepsp1_692826	PSTG_15527T0	Mellp1_84903	Melli1_211835	PTTG_03045T1,PTTG_03045T0	PGTG_18872T0
6	7	1	Sepsp1_692905	PSTG_04886T0	Mellp1_33353	Melli1_196615	PTTG_06019T0	PGTG_17834T0,PGTG_17414T0
6	7	1	Sepsp1_693096	PSTG_15012T0,PSTG_06723T0	Mellp1_77646	Melli1_201864	PTTG_01609T0	PGTG_12722T0
6	7	0.634	Sepsp1_693133	PSTG_08297T0	Mellp1_71291	Melli1_205646	PTTG_01442T0	PGTG_19955T0,PGTG_04018T0
6	7	1	Sepsp1_693247	PSTG_00913T0	Mellp1_46198,Mellp1_33765	Melli1_204223	PTTG_05453T0	PGTG_12071T0
6	7	0.241	Sepsp1_693441	PSTG_07339T0,PSTG_15920T0	Mellp1_51043	Melli1_209528	PTTG_08579T0	PGTG_09562T0
6	7	1	Sepsp1_693544	PSTG_13093T0	Mellp1_37443	Melli1_204536,Melli1_204534	PTTG_02407T0	PGTG_12290T0
6	7	1	Sepsp1_693672	PSTG_07143T1,PSTG_07143T0	Mellp1_89379	Melli1_204102	PTTG_08602T0	PGTG_02195T0
6	7	1	Sepsp1_693811	PSTG_01376T0	Mellp1_90125	Melli1_208440	PTTG_05494T1,PTTG_05494T0	PGTG_06474T0
6	7	0.124	Sepsp1_693868	PSTG_03255T0	Mellp1_89300,Mellp1_89301	Melli1_201251	PTTG_06949T0	PGTG_14339T0
6	7	0.24	Sepsp1_694440	PSTG_04922T0	Mellp1_46846	Melli1_198070	PTTG_29452T0	PGTG_00741T0,PGTG_22746T0
6	7	1	Sepsp1_694756	PSTG_01440T0	Mellp1_109505	Melli1_197761	PTTG_02053T1,PTTG_02053T0	PGTG_14577T0
6	7	1	Sepsp1_695020	PSTG_02553T0	Mellp1_70792	Melli1_210453,Melli1_210452	PTTG_04250T0	PGTG_00235T0
6	7	1	Sepsp1_695418	PSTG_13128T0	Mellp1_57840	Melli1_212043	PTTG_09845T0,PTTG_06040T0	PGTG_14845T0
6	7	1	Sepsp1_695495	PSTG_05118T0	Mellp1_76302	Melli1_212359	PTTG_12169T0	PGTG_22285T0,PGTG_10980T0
6	7	0.24	Sepsp1_695498	PSTG_13165T0	Mellp1_78664	Melli1_209335	PTTG_00520T0	PGTG_15603T0,PGTG_15604T0
6	7	0.24	Sepsp1_695741	PSTG_05340T0	Mellp1_33634	Melli1_205237	PTTG_02943T0	PGTG_09142T0,PGTG_09142T1
6	7	0.24	Sepsp1_695859	PSTG_04794T0,PSTG_08796T0	Mellp1_50935	Melli1_199110	PTTG_00818T0	PGTG_13806T0
6	7	0.24	Sepsp1_696079	PSTG_12867T0	Mellp1_112899	Melli1_196656	PTTG_00330T0,PTTG_00330T1	PGTG_09287T0
6	7	0.24	Sepsp1_696406	PSTG_08947T0,PSTG_08947T1	Mellp1_72076	Melli1_202046	PTTG_00882T0	PGTG_03648T0
6	7	0.24	Sepsp1_696411	PSTG_08954T0	Mellp1_116696,Mellp1_92229	Melli1_200362	PTTG_00879T0	PGTG_03640T0
6	7	1	Sepsp1_696444	PSTG_16794T0	Mellp1_37939	Melli1_202214	PTTG_06302T0	PGTG_18773T0,PGTG_13048T0
6	7	0.24	Sepsp1_696542	PSTG_08541T0	Mellp1_88244	Melli1_204242	PTTG_06762T0	PGTG_14868T0,PGTG_06338T0
6	7	1	Sepsp1_696602	PSTG_00228T1,PSTG_00228T0	Mellp1_44686	Melli1_202268	PTTG_07721T0	PGTG_07182T0
6	7	0.24	Sepsp1_697009	PSTG_06744T0	Mellp1_77485,Mellp1_95643	Melli1_198931	PTTG_06772T0	PGTG_17145T0
6	7	0.24	Sepsp1_697040	PSTG_06793T0,PSTG_17404T0	Mellp1_49117	Melli1_205522	PTTG_02346T0	PGTG_17149T0
6	7	1	Sepsp1_697211	PSTG_00427T0	Mellp1_86745	Melli1_199114,Melli1_199113	PTTG_00077T0	PGTG_05173T0
6	7	0.326	Sepsp1_697344	PSTG_10663T0,PSTG_03172T0	Mellp1_36249	Melli1_201284	PTTG_04660T0	PGTG_02923T0
6	7	0.24	Sepsp1_697481	PSTG_11164T0	Mellp1_44032	Melli1_208469	PTTG_05373T0	PGTG_19649T0,PGTG_00962T0
6	7	0.24	Sepsp1_697707	PSTG_01092T0	Mellp1_77857	Melli1_201230	PTTG_28843T0,PTTG_26866T0	PGTG_08229T0
6	7	0.24	Sepsp1_697785	PSTG_06487T0	Mellp1_45372	Melli1_199165	PTTG_09874T0,PTTG_27271T0	PGTG_02587T0
6	7	1	Sepsp1_697797	PSTG_10882T0	Mellp1_58180,Mellp1_55374	Melli1_201269	PTTG_07060T0	PGTG_01951T0
6	7	0.24	Sepsp1_697896	PSTG_10157T0,PSTG_05211T0	Mellp1_73006	Melli1_199601	PTTG_01529T0	PGTG_03324T0
6	7	0.24	Sepsp1_698066	PSTG_14153T0	Mellp1_22290,Mellp1_89357	Melli1_209964	PTTG_08683T0	PGTG_03382T0
6	7	0.24	Sepsp1_698133	PSTG_14119T0	Mellp1_95122	Melli1_209975,Melli1_209976	PTTG_05929T0	PGTG_16972T0
6	7	0.634	Sepsp1_698450	PSTG_06633T0	Mellp1_35640	Melli1_198587	PTTG_25907T0,PTTG_00103T0	PGTG_02427T0
6	7	1	Sepsp1_698878	PSTG_07712T0	Mellp1_107728	Melli1_207245	PTTG_25367T1,PTTG_25367T0	PGTG_09455T0
6	7	1	Sepsp1_699074	PSTG_03943T0,PSTG_03942T0	Mellp1_89595	Melli1_199333	PTTG_28499T0	PGTG_22196T0
6	7	0.24	Sepsp1_699112	PSTG_15129T0,PSTG_15130T0	Mellp1_95455	Melli1_205891	PTTG_27461T0	PGTG_03195T0
6	7	0.24	Sepsp1_699253	PSTG_02908T0	Mellp1_117388	Melli1_198190,Melli1_198189	PTTG_01808T0	PGTG_04819T0
6	7	1	Sepsp1_699443	PSTG_03403T0	Mellp1_71152	Melli1_197937,Melli1_197936	PTTG_09766T0	PGTG_15972T0
6	7	0.24	Sepsp1_699668	PSTG_00706T0	Mellp1_48945	Melli1_199258,Melli1_208614	PTTG_03491T0	PGTG_18059T0
6	7	0.24	Sepsp1_700044	PSTG_13625T0	Mellp1_118155	Melli1_196356	PTTG_10958T0,PTTG_28520T0	PGTG_05787T0
6	7	0.24	Sepsp1_700298	PSTG_09142T0	Mellp1_53410	Melli1_201480	PTTG_03162T0	PGTG_06424T0,PGTG_13976T0
6	7	0.24	Sepsp1_700349	PSTG_12210T0	Mellp1_46862	Melli1_204812	PTTG_28291T0,PTTG_09738T0	PGTG_17062T0
6	7	0.24	Sepsp1_700722	PSTG_16117T0	Mellp1_116742	Melli1_210542	PTTG_28455T0,PTTG_29716T0	PGTG_21511T0
6	7	1	Sepsp1_700835	PSTG_14932T0	Mellp1_114877	Melli1_197498	PTTG_25869T0,PTTG_07538T0	PGTG_13944T0
6	7	1	Sepsp1_700989	PSTG_17373T0,PSTG_03593T0	Mellp1_43524	Melli1_201844	PTTG_07149T0	PGTG_08822T0
6	7	0.24	Sepsp1_701047	PSTG_07421T0	Mellp1_33067	Melli1_200942	PTTG_00753T0,PTTG_28861T0	PGTG_16800T0
6	7	0.634	Sepsp1_701230	PSTG_04509T0,PSTG_02223T0	Mellp1_44485	Melli1_200423	PTTG_01394T0	PGTG_01325T0
6	7	0.24	Sepsp1_701263	PSTG_06545T0,PSTG_20155T0	Mellp1_51096	Melli1_209103	PTTG_00749T0	PGTG_02329T0
6	7	0.753	Sepsp1_701378	PSTG_09437T0	Mellp1_24320	Melli1_201850	PTTG_00652T0	PGTG_12526T0,PGTG_07502T0
6	7	0.24	Sepsp1_701519	PSTG_15181T0	Mellp1_22369	Melli1_202183	PTTG_01506T0	PGTG_02526T0,PGTG_02908T0
6	7	1	Sepsp1_701711	PSTG_16441T0	Mellp1_92662	Melli1_198555,Melli1_198554	PTTG_01332T0	PGTG_16645T0
6	7	0.24	Sepsp1_701989	PSTG_15642T0	Mellp1_43691	Melli1_202757,Melli1_202756	PTTG_08304T0	PGTG_09872T0
6	7	1	Sepsp1_702106	PSTG_06413T0	Mellp1_50439	Melli1_212345,Melli1_212344	PTTG_02671T0	PGTG_00166T0
6	7	0.136	Sepsp1_702214	PSTG_10322T0	Mellp1_63923,Mellp1_116744	Melli1_208546	PTTG_02010T0	PGTG_19496T0
6	7	1	Sepsp1_702289	PSTG_12310T1,PSTG_12310T0	Mellp1_92084	Melli1_207891	PTTG_01638T0	PGTG_11479T0
6	7	1	Sepsp1_702307	PSTG_05208T1,PSTG_05208T0	Mellp1_117828	Melli1_201686	PTTG_04293T0	PGTG_03326T0
6	7	0.24	Sepsp1_702385	PSTG_12473T0	Mellp1_76831	Melli1_201469,Melli1_211454	PTTG_03745T0	PGTG_14439T0
6	7	0.24	Sepsp1_702517	PSTG_05286T0	Mellp1_71714,Mellp1_31002	Melli1_206023	PTTG_08506T0	PGTG_09116T0
6	7	0.143	Sepsp1_702734	PSTG_07345T1,PSTG_07345T0	Mellp1_36600	Melli1_202043	PTTG_00939T0	PGTG_03733T0
6	7	1	Sepsp1_702835	PSTG_15996T0,PSTG_15982T0	Mellp1_32991	Melli1_211078	PTTG_06168T0	PGTG_02064T0
6	7	0.24	Sepsp1_702860	PSTG_04149T0	Mellp1_115038,Mellp1_109127	Melli1_206435	PTTG_05731T0	PGTG_22662T0
6	7	1	Sepsp1_703556,Sepsp1_703560	PSTG_02716T0	Mellp1_40958	Melli1_201150	PTTG_06915T0	PGTG_09630T0
6	7	0.24	Sepsp1_703564,Sepsp1_675113	PSTG_12087T0	Mellp1_49666	Melli1_198891	PTTG_06999T0	PGTG_07438T0
6	7	0.375	Sepsp1_703748	PSTG_04570T0	Mellp1_60810	Melli1_203923,Melli1_203922	PTTG_26598T0	PGTG_08647T0
6	7	0.24	Sepsp1_703977	PSTG_01273T0	Mellp1_45678	Melli1_199998	PTTG_08674T0	PGTG_06641T0,PGTG_09970T0
6	7	0.24	Sepsp1_704065	PSTG_01298T0	Mellp1_104717	Melli1_203038	PTTG_04190T0	PGTG_06673T0,PGTG_03721T0
6	7	1	Sepsp1_704126	PSTG_15326T0,PSTG_12696T0	Mellp1_73270	Melli1_205191	PTTG_03537T0	PGTG_07538T0
6	7	0.24	Sepsp1_704129	PSTG_17168T0,PSTG_13865T0	Mellp1_94239	Melli1_200293	PTTG_03905T0	PGTG_11130T0
6	7	0.714	Sepsp1_704305	PSTG_03310T0,PSTG_03289T0	Mellp1_78155	Melli1_202737	PTTG_25384T0	PGTG_09532T0
6	7	0.24	Sepsp1_704385	PSTG_12882T0,PSTG_09392T0	Mellp1_79510	Melli1_205496	PTTG_00301T0	PGTG_09335T0
6	7	0.24	Sepsp1_704445	PSTG_08500T0	Mellp1_45638	Melli1_197872	PTTG_00430T0,PTTG_31160T0	PGTG_14903T0
6	7	0.507	Sepsp1_704529	PSTG_05145T0	Mellp1_101065	Melli1_211571	PTTG_09818T0	PGTG_16032T0,PGTG_19830T0
6	7	1	Sepsp1_704585	PSTG_05132T0	Mellp1_41471	Melli1_207779	PTTG_09342T0	PGTG_16072T0,PGTG_10959T0
6	7	1	Sepsp1_704682	PSTG_10776T1,PSTG_10776T0	Mellp1_38815	Melli1_204910	PTTG_08613T0	PGTG_04035T0
6	7	0.24	Sepsp1_704688	PSTG_15019T0	Mellp1_71638	Melli1_207378	PTTG_01603T0,PTTG_01603T1	PGTG_12737T0
6	7	0.24	Sepsp1_704865	PSTG_00353T0,PSTG_01325T0	Mellp1_88608	Melli1_210176	PTTG_07499T0	PGTG_13494T0
6	7	0.24	Sepsp1_705000	PSTG_06979T0	Mellp1_92148	Melli1_200023	PTTG_09413T0	PGTG_17181T0,PGTG_07955T0
6	7	0.24	Sepsp1_705006	PSTG_10414T0,PSTG_17627T0	Mellp1_46695	Melli1_201695	PTTG_00462T0	PGTG_16252T0
6	7	1	Sepsp1_705015	PSTG_04363T0	Mellp1_27905	Melli1_207873	PTTG_04620T1,PTTG_04620T0	PGTG_02637T0
6	7	1	Sepsp1_705431	PSTG_16675T0	Mellp1_43021	Melli1_202191,Melli1_202190	PTTG_05143T0	PGTG_04570T0
6	7	0.24	Sepsp1_705439	PSTG_08795T0,PSTG_16814T0	Mellp1_28280	Melli1_199111	PTTG_00817T0	PGTG_13805T0
6	7	1	Sepsp1_705504	PSTG_11476T1,PSTG_11476T0	Mellp1_117090	Melli1_211475	PTTG_05280T0	PGTG_10606T0
6	7	1	Sepsp1_705507	PSTG_09760T0	Mellp1_115539	Melli1_208649	PTTG_30881T0,PTTG_30667T0	PGTG_04287T0
6	7	0.24	Sepsp1_705518	PSTG_02620T0	Mellp1_96305	Melli1_205868	PTTG_07337T0,PTTG_08632T0	PGTG_00346T0
6	7	1	Sepsp1_705523	PSTG_09936T0	Mellp1_85230	Melli1_207274,Melli1_207273	PTTG_05150T0	PGTG_04584T0
6	7	1	Sepsp1_705535	PSTG_16689T0	Mellp1_44211	Melli1_207617	PTTG_00048T1,PTTG_00048T0	PGTG_17688T0
6	7	1	Sepsp1_705799	PSTG_00594T1,PSTG_00594T0	Mellp1_116008	Melli1_203282	PTTG_02424T0	PGTG_12275T0
6	7	1	Sepsp1_705835	PSTG_06186T1,PSTG_06186T0	Mellp1_47255	Melli1_209235	PTTG_02514T0	PGTG_07067T0
6	7	0.24	Sepsp1_706000	PSTG_09753T0,PSTG_15454T0	Mellp1_34868	Melli1_210916	PTTG_00603T0	PGTG_15536T0
6	7	0.753	Sepsp1_706124	PSTG_01639T0,PSTG_01275T0	Mellp1_87555	Melli1_204999	PTTG_09517T0	PGTG_01821T0
6	7	0.24	Sepsp1_706141	PSTG_06165T0	Mellp1_94488	Melli1_211625	PTTG_02223T0,PTTG_02223T1	PGTG_07077T0
6	7	1	Sepsp1_706184	PSTG_11404T0	Mellp1_29924	Melli1_203315,Melli1_203314	PTTG_09972T0	PGTG_07785T0
6	7	1	Sepsp1_706285	PSTG_11641T0,PSTG_10726T0	Mellp1_71051	Melli1_203657	PTTG_05638T0	PGTG_15394T0
6	7	0.24	Sepsp1_706453	PSTG_10784T0,PSTG_00043T0	Mellp1_117676	Melli1_204908	PTTG_01432T0	PGTG_04057T0
6	7	0.24	Sepsp1_706563	PSTG_15686T0,PSTG_15670T0	Mellp1_44775	Melli1_208314	PTTG_03656T0	PGTG_03416T0
6	7	0.24	Sepsp1_706649	PSTG_02540T0	Mellp1_74050,Mellp1_51433	Melli1_204066	PTTG_27923T0	PGTG_00231T0
6	7	0.24	Sepsp1_706719	PSTG_09040T0	Mellp1_56570,Mellp1_111290	Melli1_210138	PTTG_00416T0	PGTG_14931T0
6	7	0.24	Sepsp1_706770	PSTG_04286T0	Mellp1_77229,Mellp1_94852	Melli1_198263	PTTG_06838T0	PGTG_02544T0
6	7	1	Sepsp1_706779	PSTG_16087T1,PSTG_16087T0	Mellp1_48554	Melli1_211892	PTTG_26484T0	PGTG_08084T0
6	7	1	Sepsp1_706825	PSTG_10171T0	Mellp1_40593	Melli1_199412	PTTG_10395T0	PGTG_03239T1,PGTG_03239T0
6	7	0.24	Sepsp1_706861	PSTG_13668T0	Mellp1_71582,Mellp1_52121	Melli1_197584	PTTG_02148T0	PGTG_04522T0
6	7	0.24	Sepsp1_706900	PSTG_10892T0,PSTG_13406T0	Mellp1_73176	Melli1_200590	PTTG_03457T0	PGTG_01956T0
6	7	1	Sepsp1_706911	PSTG_00703T0	Mellp1_38436	Melli1_209149,Melli1_209148	PTTG_12060T0	PGTG_18064T0
6	7	0.24	Sepsp1_706912	PSTG_09212T0,PSTG_09195T0	Mellp1_38438	Melli1_203428	PTTG_01228T0	PGTG_01491T0
6	7	0.24	Sepsp1_706935,Sepsp1_319394	PSTG_09768T0	Mellp1_118015	Melli1_202111	PTTG_11915T0	PGTG_04307T0
6	7	1	Sepsp1_707019	PSTG_08181T0	Mellp1_73306	Melli1_208536,Melli1_208535	PTTG_07129T0	PGTG_13907T0
6	7	0.24	Sepsp1_707072	PSTG_10165T0	Mellp1_76009	Melli1_203649	PTTG_02874T0	PGTG_03229T0,PGTG_12230T0
6	7	0.24	Sepsp1_707298	PSTG_08814T0	Mellp1_95521	Melli1_203912	PTTG_00443T0	PGTG_20551T0,PGTG_19395T0
6	7	0.24	Sepsp1_707420	PSTG_15809T0	Mellp1_34968,Mellp1_84537	Melli1_209296	PTTG_01649T0	PGTG_11388T0
6	7	1	Sepsp1_707550	PSTG_06495T0	Mellp1_53640	Melli1_208955	PTTG_03532T0,PTTG_02627T0	PGTG_00074T0
6	7	0.498	Sepsp1_707589	PSTG_14254T1,PSTG_14254T0	Mellp1_116860	Melli1_200343	PTTG_08280T0	PGTG_11495T0
6	7	0.24	Sepsp1_708007	PSTG_11940T0	Mellp1_44668	Melli1_199714	PTTG_26539T0,PTTG_27919T0	PGTG_10018T0
6	7	1	Sepsp1_708059	PSTG_11414T1,PSTG_11414T0	Mellp1_25673	Melli1_205921	PTTG_12421T0	PGTG_22569T0
6	7	0.136	Sepsp1_708230	PSTG_12576T0	Mellp1_95348,Mellp1_74344	Melli1_201138	PTTG_02441T0	PGTG_12226T0
6	7	0.753	Sepsp1_708377,Sepsp1_737458	PSTG_09039T0	Mellp1_56861	Melli1_197895	PTTG_25323T0	PGTG_14930T0
6	7	0.24	Sepsp1_708921	PSTG_07800T0	Mellp1_43454,Mellp1_53785	Melli1_210596	PTTG_28397T0	PGTG_14774T0
6	7	0.24	Sepsp1_709114	PSTG_05308T0,PSTG_17671T0	Mellp1_115467	Melli1_205236	PTTG_02938T0	PGTG_09135T0
6	7	1	Sepsp1_709199	PSTG_10475T0	Mellp1_40202	Melli1_198943	PTTG_03669T0	PGTG_19247T0,PGTG_09274T0
6	7	0.24	Sepsp1_709263	PSTG_10456T0	Mellp1_118325,Mellp1_78762	Melli1_196545	PTTG_09282T0	PGTG_20033T0
6	7	0.24	Sepsp1_709396	PSTG_13426T0	Mellp1_41804	Melli1_206101,Melli1_206102	PTTG_00572T0	PGTG_17358T0
6	7	0.24	Sepsp1_709444	PSTG_11772T0	Mellp1_116823	Melli1_204971	PTTG_08161T0	PGTG_17313T0,PGTG_11608T0
6	7	0.24	Sepsp1_709535	PSTG_11209T0	Mellp1_75802	Melli1_208611,Melli1_208612	PTTG_01779T0	PGTG_04785T0
6	7	0.24	Sepsp1_709675	PSTG_01858T0,PSTG_01859T0	Mellp1_87823	Melli1_210090	PTTG_07220T0	PGTG_17507T0
6	7	0.24	Sepsp1_709706	PSTG_14236T0	Mellp1_34310	Melli1_204385	PTTG_10503T0,PTTG_27935T0	PGTG_01343T0
6	7	1	Sepsp1_709731	PSTG_14877T0	Mellp1_106535	Melli1_199304	PTTG_00670T0	PGTG_12957T0,PGTG_12939T0
6	7	0.24	Sepsp1_709787	PSTG_11082T0,PSTG_17794T0	Mellp1_76626	Melli1_198895	PTTG_01001T0	PGTG_07951T0
6	7	1	Sepsp1_710307	PSTG_10238T1,PSTG_10238T0	Mellp1_35253	Melli1_199531	PTTG_02318T0	PGTG_04337T0
6	7	1	Sepsp1_710339	PSTG_12659T0,PSTG_12564T0	Mellp1_78494	Melli1_200012	PTTG_06525T0	PGTG_10671T0
6	7	1	Sepsp1_710505	PSTG_15096T0	Mellp1_49171	Melli1_198421,Melli1_198419	PTTG_00026T0	PGTG_19862T0
6	7	0.24	Sepsp1_710599	PSTG_05143T0	Mellp1_86847	Melli1_196196	PTTG_11844T0	PGTG_16018T0,PGTG_19822T0
6	7	1	Sepsp1_710659	PSTG_08900T0	Mellp1_32431	Melli1_199985,Melli1_199984	PTTG_03831T0	PGTG_11987T0
6	7	0.24	Sepsp1_710678	PSTG_10803T0,PSTG_10807T0	Mellp1_117666	Melli1_212217	PTTG_01427T0	PGTG_21013T0
6	7	0.24	Sepsp1_710740	PSTG_01256T0	Mellp1_79420,Mellp1_53692	Melli1_204553	PTTG_06065T0	PGTG_06635T0
6	7	0.24	Sepsp1_710784	PSTG_12085T0	Mellp1_45520,Mellp1_39514	Melli1_204760	PTTG_07109T0	PGTG_19121T0
6	7	0.753	Sepsp1_710800	PSTG_02205T0	Mellp1_79033	Melli1_197276	PTTG_27956T1,PTTG_27956T0	PGTG_00746T0
6	7	0.24	Sepsp1_710998	PSTG_03621T0	Mellp1_87230	Melli1_197704	PTTG_08001T0,PTTG_30750T0	PGTG_07667T0
6	7	0.714	Sepsp1_711003	PSTG_16739T1,PSTG_16739T0	Mellp1_46405	Melli1_197708	PTTG_27863T0	PGTG_17729T0
6	7	0.24	Sepsp1_711038	PSTG_01491T0,PSTG_13436T0	Mellp1_76059	Melli1_206794	PTTG_29878T0	PGTG_01669T0
6	7	0.24	Sepsp1_711225,Sepsp1_792130	PSTG_14756T0	Mellp1_53347	Melli1_199119	PTTG_01076T0	PGTG_01844T0
6	7	0.24	Sepsp1_711339	PSTG_00117T0	Mellp1_102531	Melli1_208163	PTTG_04725T0,PTTG_04725T1	PGTG_00436T0
6	7	0.24	Sepsp1_711379	PSTG_00747T0,PSTG_03908T0	Mellp1_86295	Melli1_200068	PTTG_01164T0	PGTG_18071T0
6	7	0.24	Sepsp1_711486	PSTG_08483T0	Mellp1_48881	Melli1_197658	PTTG_06136T0,PTTG_26153T0	PGTG_15464T0
6	7	0.24	Sepsp1_711549	PSTG_01422T0	Mellp1_24931	Melli1_208601	PTTG_00623T0,PTTG_00623T1	PGTG_06172T0
6	7	0.375	Sepsp1_711554	PSTG_03378T0	Mellp1_114893	Melli1_196379	PTTG_06224T0	PGTG_01141T0,PGTG_01139T0
6	7	0.24	Sepsp1_711937	PSTG_17056T0	Mellp1_77361	Melli1_205340	PTTG_02090T0	PGTG_06786T0,PGTG_09809T0
6	7	1	Sepsp1_711977	PSTG_05138T0	Mellp1_46031	Melli1_206524	PTTG_09346T0	PGTG_16050T0,PGTG_10935T0
6	7	0.241	Sepsp1_712106	PSTG_17059T0	Mellp1_84757	Melli1_207277	PTTG_02272T0,PTTG_02272T1	PGTG_04397T0
6	7	0.375	Sepsp1_712230	PSTG_07448T0,PSTG_06501T0	Mellp1_71565	Melli1_199530	PTTG_02618T0	PGTG_00044T0
6	7	1	Sepsp1_712275	PSTG_07734T0	Mellp1_72178	Melli1_203004	PTTG_04538T0	PGTG_09471T0,PGTG_09458T0
6	7	0.24	Sepsp1_712296	PSTG_07695T0,PSTG_07695T1	Mellp1_45643	Melli1_206855	PTTG_04585T0	PGTG_09438T0
6	7	0.24	Sepsp1_712333	PSTG_08521T0	Mellp1_92259	Melli1_201902,Melli1_201901	PTTG_07903T0	PGTG_14891T0
6	7	0.24	Sepsp1_712570	PSTG_01168T0	Mellp1_40240	Melli1_207314,Melli1_207313	PTTG_07869T0	PGTG_20023T0
6	7	0.24	Sepsp1_712665	PSTG_01878T0	Mellp1_50521	Melli1_198703	PTTG_00115T0,PTTG_30035T0	PGTG_17521T0
6	7	0.24	Sepsp1_712709	PSTG_03035T0	Mellp1_104612	Melli1_199756	PTTG_25590T0	PGTG_07171T0,PGTG_00431T0
6	7	0.24	Sepsp1_712889	PSTG_00978T0	Mellp1_32216	Melli1_205227,Melli1_198331	PTTG_01203T0	PGTG_14117T0
6	7	0.24	Sepsp1_712936	PSTG_00609T0	Mellp1_118286,Mellp1_29718	Melli1_199529	PTTG_03540T0	PGTG_13397T0
6	7	0.24	Sepsp1_713032	PSTG_04764T0	Mellp1_78249	Melli1_210286	PTTG_27083T0,PTTG_02856T0	PGTG_01101T0
6	7	1	Sepsp1_713170	PSTG_07918T0	Mellp1_45845	Melli1_202856	PTTG_03356T1,PTTG_03356T0	PGTG_07534T0
6	7	0.571	Sepsp1_713562	PSTG_12144T0	Mellp1_62079	Melli1_205179	PTTG_06348T1,PTTG_06348T0	PGTG_22077T0
6	7	1	Sepsp1_713651	PSTG_02634T0	Mellp1_77170	Melli1_201995	PTTG_07346T0,PTTG_04676T0	PGTG_15118T0
6	7	0.507	Sepsp1_713680	PSTG_00135T1,PSTG_00135T0	Mellp1_45847	Melli1_200265	PTTG_04716T0	PGTG_00459T0
6	7	0.24	Sepsp1_714063,Sepsp1_685433	PSTG_13229T0	Mellp1_57429	Melli1_211650	PTTG_12345T0	PGTG_03034T0
6	7	1	Sepsp1_714264	PSTG_04400T0	Mellp1_77220	Melli1_196674,Melli1_196673	PTTG_06374T0	PGTG_02673T0
6	7	0.507	Sepsp1_714354	PSTG_15162T0	Mellp1_118186	Melli1_197786	PTTG_07144T0,PTTG_00890T0	PGTG_08850T0
6	7	0.24	Sepsp1_714557	PSTG_15223T0	Mellp1_93330	Melli1_210852	PTTG_04596T0,PTTG_04596T1	PGTG_06325T0
6	7	0.24	Sepsp1_714558	PSTG_09467T0	Mellp1_74707,Mellp1_35924	Melli1_206024	PTTG_08013T0	PGTG_03916T0
6	7	0.318	Sepsp1_714579	PSTG_15048T0,PSTG_04932T0	Mellp1_117156	Melli1_208778	PTTG_01908T0	PGTG_00718T0
6	7	0.507	Sepsp1_714603	PSTG_04314T0	Mellp1_71269	Melli1_205953	PTTG_04640T0,PTTG_04640T1	PGTG_02594T0
6	7	0.24	Sepsp1_714679	PSTG_15839T0	Mellp1_47238	Melli1_208930	PTTG_05613T0,PTTG_01881T0	PGTG_11885T0
6	7	0.24	Sepsp1_714966	PSTG_04867T0	Mellp1_40335	Melli1_212087	PTTG_04066T0,PTTG_09380T0	PGTG_01223T0
6	7	0.24	Sepsp1_715032	PSTG_14023T0	Mellp1_44876	Melli1_205243	PTTG_03022T0	PGTG_22244T0,PGTG_01993T0
6	7	1	Sepsp1_715105	PSTG_06546T1,PSTG_06546T0	Mellp1_43362	Melli1_209556	PTTG_04539T0	PGTG_02327T0
6	7	1	Sepsp1_715717	PSTG_00633T0,PSTG_00612T0	Mellp1_57836	Melli1_196282	PTTG_26258T0	PGTG_13394T0
6	7	0.24	Sepsp1_715817	PSTG_13172T0	Mellp1_89260	Melli1_201908	PTTG_00517T0	PGTG_15595T0,PGTG_19769T0
6	7	0.136	Sepsp1_715864	PSTG_12579T0	Mellp1_88821,Mellp1_37376	Melli1_199138	PTTG_02437T0	PGTG_12247T0
6	7	0.24	Sepsp1_716123	PSTG_14177T0	Mellp1_117104,Mellp1_85359	Melli1_202877	PTTG_06407T0	PGTG_03401T0
6	7	1	Sepsp1_716334	PSTG_06453T0	Mellp1_109420	Melli1_198584,Melli1_198583	PTTG_00184T0	PGTG_00120T0
6	7	0.375	Sepsp1_716384	PSTG_12624T0	Mellp1_32543	Melli1_210653	PTTG_05082T0	PGTG_19382T0,PGTG_02012T0
6	7	0.375	Sepsp1_716680	PSTG_09286T0,PSTG_02744T0	Mellp1_39867	Melli1_202687	PTTG_00885T0	PGTG_21762T0
6	7	0.136	Sepsp1_716731	PSTG_13362T0	Mellp1_67514,Mellp1_63128	Melli1_208422	PTTG_07640T0	PGTG_09722T0
6	7	0.24	Sepsp1_716773,Sepsp1_724568	PSTG_07679T0	Mellp1_42088	Melli1_205720	PTTG_04576T0	PGTG_09404T0
6	7	1	Sepsp1_716848	PSTG_16362T0	Mellp1_51012	Melli1_209310	PTTG_03354T0	PGTG_02385T0,PGTG_02089T0
6	7	1	Sepsp1_716885	PSTG_14020T0	Mellp1_42497	Melli1_210875	PTTG_01077T0	PGTG_21912T0,PGTG_20272T0
6	7	1	Sepsp1_716899	PSTG_10077T0	Mellp1_49959	Melli1_198041	PTTG_02450T0	PGTG_19191T0,PGTG_03983T0
6	7	1	Sepsp1_716939	PSTG_01055T0	Mellp1_117502	Melli1_206732,Melli1_206731	PTTG_01158T0	PGTG_08279T0
6	7	0.375	Sepsp1_716952	PSTG_09954T1,PSTG_09954T0	Mellp1_118014	Melli1_204567	PTTG_26936T0	PGTG_06820T0
6	7	1	Sepsp1_716964	PSTG_04763T0	Mellp1_70870	Melli1_196523,Melli1_196522	PTTG_03815T0	PGTG_15249T0
6	7	1	Sepsp1_716980	PSTG_11874T0	Mellp1_49716	Melli1_198857	PTTG_01220T0	PGTG_12543T0,PGTG_07491T0
6	7	1	Sepsp1_716982	PSTG_07843T0	Mellp1_115620	Melli1_201010,Melli1_201009	PTTG_06559T0	PGTG_13228T0
6	7	1	Sepsp1_716991	PSTG_16581T0	Mellp1_73188	Melli1_211673,Melli1_211672	PTTG_12068T0	PGTG_01020T0
6	7	0.24	Sepsp1_717003	PSTG_07870T0	Mellp1_114869,Mellp1_29112	Melli1_206239	PTTG_06595T0	PGTG_01078T0
6	7	0.24	Sepsp1_717005	PSTG_09211T0,PSTG_09259T0	Mellp1_86923	Melli1_201725	PTTG_01231T0	PGTG_01496T0
6	7	0.24	Sepsp1_717016	PSTG_02138T0	Mellp1_73614	Melli1_204571	PTTG_07442T0,PTTG_26226T0	PGTG_00865T0
6	7	1	Sepsp1_717105	PSTG_16193T0	Mellp1_57165	Melli1_199539,Melli1_199538	PTTG_03394T0	PGTG_11514T0
6	7	0.24	Sepsp1_717150	PSTG_12365T0	Mellp1_48252	Melli1_203501	PTTG_12204T0,PTTG_00790T0	PGTG_13774T0
6	7	1	Sepsp1_717202	PSTG_13900T1,PSTG_13900T0	Mellp1_103476	Melli1_211852	PTTG_08354T0	PGTG_16484T0
6	7	0.24	Sepsp1_717203	PSTG_14652T0	Mellp1_42765,Mellp1_78789	Melli1_203040	PTTG_04195T0	PGTG_06678T0
6	7	1	Sepsp1_717264	PSTG_15957T1,PSTG_15957T0	Mellp1_91478	Melli1_201664	PTTG_07899T0	PGTG_06721T0
6	7	0.24	Sepsp1_717279	PSTG_14337T0,PSTG_04385T0	Mellp1_48283	Melli1_209558	PTTG_27574T0	PGTG_20809T0
6	7	1	Sepsp1_717286	PSTG_03850T0	Mellp1_49864	Melli1_200225	PTTG_02755T0	PGTG_18534T0,PGTG_17481T0
6	7	1	Sepsp1_717408	PSTG_01114T0	Mellp1_71234	Melli1_209636,Melli1_209635	PTTG_06642T0	PGTG_08200T0
6	7	0.24	Sepsp1_717429	PSTG_11781T0	Mellp1_78137	Melli1_196253,Melli1_210693	PTTG_03413T0	PGTG_08712T0
6	7	0.24	Sepsp1_717465	PSTG_00479T0,PSTG_00477T0	Mellp1_43256	Melli1_202512	PTTG_00088T0	PGTG_12637T0
6	7	1	Sepsp1_717485	PSTG_00120T0	Mellp1_47555	Melli1_196954,Melli1_196953	PTTG_08604T0	PGTG_00588T0
6	7	0.571	Sepsp1_717508	PSTG_05173T0	Mellp1_48934	Melli1_206848	PTTG_01587T0	PGTG_20088T0,PGTG_18806T0
6	7	1	Sepsp1_717514	PSTG_12890T1,PSTG_12890T0	Mellp1_40047	Melli1_202495	PTTG_00310T0	PGTG_09319T0
6	7	0.24	Sepsp1_717515	PSTG_12523T0,PSTG_13241T0	Mellp1_76209	Melli1_197527	PTTG_06626T0	PGTG_03016T0
6	7	0.215	Sepsp1_717545,Sepsp1_216786	PSTG_15439T0	Mellp1_108540	Melli1_205130	PTTG_04322T0	PGTG_03363T0
6	7	0.753	Sepsp1_717573	PSTG_12911T0	Mellp1_32370	Melli1_209642,Melli1_209640	PTTG_02821T0	PGTG_03165T0
6	7	0.241	Sepsp1_717606	PSTG_16569T0	Mellp1_111926,Mellp1_59314	Melli1_209965	PTTG_12328T0	PGTG_10826T0
6	7	0.753	Sepsp1_717622	PSTG_12334T0,PSTG_11059T0	Mellp1_104435	Melli1_208864	PTTG_26624T0	PGTG_11433T0
6	7	0.24	Sepsp1_717626	PSTG_16351T0	Mellp1_115830	Melli1_203446	PTTG_05963T0	PGTG_22269T0,PGTG_02937T0
6	7	1	Sepsp1_717721	PSTG_05544T0	Mellp1_118430	Melli1_203892	PTTG_05560T0	PGTG_14213T1,PGTG_14213T0
6	7	0.24	Sepsp1_717732,Sepsp1_718353	PSTG_02059T0	Mellp1_115837	Melli1_200652	PTTG_08520T0	PGTG_12472T0
6	7	0.24	Sepsp1_717747,Sepsp1_736092	PSTG_13934T0	Mellp1_53476	Melli1_198743	PTTG_00747T0	PGTG_02335T0
6	7	0.131	Sepsp1_717758	PSTG_13740T0	Mellp1_73209	Melli1_198593	PTTG_28307T0,PTTG_27791T0	PGTG_00002T0
6	7	0.24	Sepsp1_717775	PSTG_00011T0	Mellp1_49061,Mellp1_93450	Melli1_205457	PTTG_01550T0	PGTG_17235T0
6	7	0.753	Sepsp1_717790	PSTG_00330T1,PSTG_00330T0	Mellp1_41465	Melli1_196450	PTTG_07489T0	PGTG_13505T0
6	7	1	Sepsp1_717881	PSTG_15010T1,PSTG_15010T0	Mellp1_117789	Melli1_201879	PTTG_01611T0	PGTG_08554T0
6	7	1	Sepsp1_717882	PSTG_12236T1,PSTG_12236T0	Mellp1_49560	Melli1_203369	PTTG_03410T0	PGTG_17047T0
6	7	1	Sepsp1_717914	PSTG_13351T0	Mellp1_39112	Melli1_200480	PTTG_06317T0	PGTG_18732T0,PGTG_13018T0
6	7	0.24	Sepsp1_717921	PSTG_10839T0	Mellp1_49104	Melli1_211919	PTTG_09855T0	PGTG_13591T0,PGTG_13092T0
6	7	1	Sepsp1_718022	PSTG_05003T0	Mellp1_116464	Melli1_206168	PTTG_02796T1,PTTG_02796T0	PGTG_03102T0
6	7	0.24	Sepsp1_718032	PSTG_01522T0,PSTG_01522T1	Mellp1_112795	Melli1_206657	PTTG_01724T0	PGTG_08222T0
6	7	0.24	Sepsp1_718067	PSTG_16844T0,PSTG_03791T0	Mellp1_103404	Melli1_203219	PTTG_02144T0	PGTG_04511T0
6	7	0.136	Sepsp1_718076	PSTG_14424T0	Mellp1_89915	Melli1_210878	PTTG_29620T0,PTTG_28096T0	PGTG_10657T0
6	7	0.24	Sepsp1_718082	PSTG_15597T0	Mellp1_44676,Mellp1_112395	Melli1_201719	PTTG_05601T0	PGTG_07205T0
6	7	0.24	Sepsp1_718117	PSTG_03449T0	Mellp1_45570	Melli1_200017	PTTG_03470T0	PGTG_15300T0,PGTG_21908T0
6	7	1	Sepsp1_718163	PSTG_17550T0,PSTG_11858T0	Mellp1_85280	Melli1_205736	PTTG_06143T0	PGTG_14717T0
6	7	0.24	Sepsp1_718181	PSTG_06858T0,PSTG_06859T0	Mellp1_118235	Melli1_210381	PTTG_05806T0	PGTG_10467T0
6	7	0.24	Sepsp1_718191	PSTG_09720T0,PSTG_14848T0	Mellp1_34393	Melli1_208792	PTTG_05322T0	PGTG_05790T0
6	7	1	Sepsp1_718199	PSTG_06788T0	Mellp1_104057	Melli1_201571,Melli1_201570	PTTG_02348T0	PGTG_17153T0
6	7	0.24	Sepsp1_718253	PSTG_11498T0,PSTG_11474T0	Mellp1_103421	Melli1_202713	PTTG_06611T0	PGTG_10601T0
6	7	0.24	Sepsp1_718258	PSTG_16670T0	Mellp1_49185	Melli1_203469	PTTG_05139T0	PGTG_04564T0,PGTG_02753T0
6	7	0.24	Sepsp1_718269	PSTG_06421T0,PSTG_06407T0	Mellp1_35775	Melli1_207135	PTTG_02665T0	PGTG_00154T0
6	7	1	Sepsp1_718318	PSTG_06436T0	Mellp1_104740	Melli1_208989	PTTG_27832T1,PTTG_27832T0	PGTG_00146T0
6	7	0.24	Sepsp1_718334	PSTG_09891T0	Mellp1_77095	Melli1_203449	PTTG_00393T0,PTTG_07743T0	PGTG_06012T0
6	7	0.24	Sepsp1_718403	PSTG_13918T0	Mellp1_50202	Melli1_206954	PTTG_12630T0,PTTG_08039T0	PGTG_16455T0
6	7	1	Sepsp1_718405	PSTG_09129T0	Mellp1_92108	Melli1_201637	PTTG_03158T0	PGTG_13972T0,PGTG_06429T0
6	7	0.24	Sepsp1_718417	PSTG_03303T0	Mellp1_116882	Melli1_202118	PTTG_05053T0,PTTG_26572T0	PGTG_09516T0
6	7	1	Sepsp1_718421	PSTG_11865T0	Mellp1_96161	Melli1_196166	PTTG_00256T0	PGTG_16520T0,PGTG_15352T0
6	7	0.24	Sepsp1_718459	PSTG_02314T0	Mellp1_94527,Mellp1_71856	Melli1_206192	PTTG_04797T0	PGTG_18468T0
6	7	0.24	Sepsp1_718474,Sepsp1_772441	PSTG_07615T0	Mellp1_115567	Melli1_211676	PTTG_04800T0	PGTG_18458T0
6	7	1	Sepsp1_718555	PSTG_06561T0	Mellp1_42976	Melli1_201390,Melli1_201389	PTTG_00738T0	PGTG_02340T0
6	7	0.24	Sepsp1_718561	PSTG_11439T0	Mellp1_71064	Melli1_211677	PTTG_04783T0	PGTG_11776T0,PGTG_18502T0
6	7	0.24	Sepsp1_718571,Sepsp1_724740	PSTG_05444T0	Mellp1_46292	Melli1_208861	PTTG_07049T0	PGTG_05352T0
6	7	0.753	Sepsp1_718601	PSTG_13277T0	Mellp1_115546	Melli1_203658	PTTG_04567T0,PTTG_05078T0	PGTG_21865T0
6	7	0.241	Sepsp1_718624	PSTG_06163T0,PSTG_01507T0	Mellp1_94547	Melli1_205298	PTTG_02226T0	PGTG_07068T0
6	7	0.375	Sepsp1_718637	PSTG_05958T1,PSTG_05958T0	Mellp1_92804	Melli1_202217	PTTG_00834T0	PGTG_03552T0
6	7	0.753	Sepsp1_718669	PSTG_10172T1,PSTG_10172T0	Mellp1_90291	Melli1_198585	PTTG_02646T0	PGTG_00113T0
6	7	0.24	Sepsp1_718728	PSTG_00412T0,PSTG_00378T0	Mellp1_39321	Melli1_207441	PTTG_08087T0	PGTG_13422T0
6	7	0.24	Sepsp1_718729	PSTG_07531T0	Mellp1_115586	Melli1_209402	PTTG_04364T0,PTTG_10424T0	PGTG_10328T0
6	7	0.634	Sepsp1_718739	PSTG_13452T0,PSTG_15030T0	Mellp1_89113	Melli1_209587	PTTG_11729T0	PGTG_17338T0
6	7	0.24	Sepsp1_718771	PSTG_09639T0,PSTG_12289T0	Mellp1_84904	Melli1_211836	PTTG_09354T0	PGTG_17632T0
6	7	1	Sepsp1_718780	PSTG_03155T1,PSTG_03155T0	Mellp1_87294	Melli1_204644	PTTG_10045T0	PGTG_02905T0
6	7	0.24	Sepsp1_718819	PSTG_13564T0,PSTG_13567T0	Mellp1_49211	Melli1_203129	PTTG_09417T0	PGTG_12996T0
6	7	0.24	Sepsp1_718885	PSTG_05574T0	Mellp1_73515	Melli1_198690,Melli1_198689	PTTG_05915T0	PGTG_12376T0
6	7	0.24	Sepsp1_718891	PSTG_04874T0	Mellp1_51330	Melli1_196203	PTTG_09445T0,PTTG_30095T0	PGTG_01241T0
6	7	1	Sepsp1_718921	PSTG_00486T0	Mellp1_70307,Mellp1_62767	Melli1_211223	PTTG_00104T0	PGTG_12692T0
6	7	0.241	Sepsp1_718990	PSTG_02723T0	Mellp1_112106	Melli1_208071	PTTG_02599T0,PTTG_30162T0	PGTG_05282T0
6	7	1	Sepsp1_719068	PSTG_09353T0	Mellp1_116326	Melli1_196947	PTTG_03877T1,PTTG_03877T0	PGTG_11110T0
6	7	1	Sepsp1_719101	PSTG_08172T0	Mellp1_94033	Melli1_203075	PTTG_07304T0	PGTG_13891T0,PGTG_09000T0
6	7	0.24	Sepsp1_719239	PSTG_00398T0	Mellp1_118419	Melli1_207702	PTTG_26195T0	PGTG_13435T0,PGTG_13437T0
6	7	1	Sepsp1_719271	PSTG_11658T0	Mellp1_84135	Melli1_197133,Melli1_197132	PTTG_08745T0	PGTG_01884T0
6	7	1	Sepsp1_719311	PSTG_10164T0	Mellp1_79816	Melli1_201783,Melli1_201782	PTTG_02883T0	PGTG_03244T0
6	7	0.24	Sepsp1_719375	PSTG_04404T0,PSTG_04387T0	Mellp1_66128	Melli1_198697	PTTG_06377T0	PGTG_02668T0
6	7	0.369	Sepsp1_719376	PSTG_11703T0	Mellp1_85178,Mellp1_85174	Melli1_203517	PTTG_07071T0	PGTG_01939T0
6	7	1	Sepsp1_719417	PSTG_07430T0	Mellp1_41791	Melli1_202332,Melli1_202331	PTTG_00757T0	PGTG_16825T0
6	7	1	Sepsp1_719456	PSTG_00049T0	Mellp1_38799	Melli1_206685,Melli1_206684	PTTG_05410T0	PGTG_07266T0
6	7	0.634	Sepsp1_719468	PSTG_07151T0	Mellp1_76503	Melli1_211829,Melli1_211828	PTTG_08597T0	PGTG_02200T0
6	7	0.24	Sepsp1_719469,Sepsp1_724004	PSTG_00051T0	Mellp1_39835	Melli1_211779	PTTG_05412T0	PGTG_07257T0
6	7	0.24	Sepsp1_719622,Sepsp1_717226	PSTG_07116T0	Mellp1_32982	Melli1_210768	PTTG_12161T0	PGTG_02159T0
6	7	0.24	Sepsp1_719637	PSTG_09645T0	Mellp1_27080,Mellp1_113982	Melli1_205095	PTTG_05208T0	PGTG_06558T0
6	7	0.24	Sepsp1_719708	PSTG_08495T0,PSTG_02681T0	Mellp1_115950	Melli1_208069	PTTG_26903T0	PGTG_10107T0
6	7	0.24	Sepsp1_719960	PSTG_00121T0	Mellp1_118068,Mellp1_92837	Melli1_208881	PTTG_04702T0	PGTG_00485T0
6	7	1	Sepsp1_719975	PSTG_04778T0	Mellp1_33751	Melli1_205972	PTTG_26379T0,PTTG_04006T0	PGTG_15245T0
6	7	0.369	Sepsp1_719983	PSTG_00118T0	Mellp1_70793	Melli1_205136,Melli1_205137	PTTG_28060T0	PGTG_00458T0
6	7	0.24	Sepsp1_720004	PSTG_06552T0	Mellp1_31578,Mellp1_50568	Melli1_202759	PTTG_08896T0	PGTG_02387T0
6	7	0.241	Sepsp1_720069	PSTG_02176T0,PSTG_02164T0	Mellp1_64905	Melli1_211473	PTTG_05108T0	PGTG_00812T0
6	7	0.24	Sepsp1_720084,Sepsp1_457917	PSTG_03069T0	Mellp1_73855	Melli1_204743	PTTG_10203T0	PGTG_08567T0
6	7	0.478	Sepsp1_720088,Sepsp1_704616	PSTG_12039T0	Mellp1_104422	Melli1_206895	PTTG_08071T0	PGTG_18397T0
6	7	1	Sepsp1_720097	PSTG_05092T0	Mellp1_76275	Melli1_197291	PTTG_04447T0	PGTG_11004T0,PGTG_06102T0
6	7	0.24	Sepsp1_720099	PSTG_02955T0	Mellp1_72625	Melli1_203926,Melli1_203924	PTTG_01999T0	PGTG_07098T0
6	7	0.24	Sepsp1_720165	PSTG_14349T0	Mellp1_56469	Melli1_205042,Melli1_201754	PTTG_27571T0	PGTG_02312T0
6	7	0.128	Sepsp1_720235	PSTG_13534T0	Mellp1_113287	Melli1_206169	PTTG_29334T0,PTTG_29334T1	PGTG_04703T0
6	7	0.375	Sepsp1_720283	PSTG_02919T0	Mellp1_110816	Melli1_209534	PTTG_26542T0,PTTG_26295T0	PGTG_09981T0
6	7	0.24	Sepsp1_720300	PSTG_14085T0,PSTG_18989T0	Mellp1_101203	Melli1_202958	PTTG_07746T0	PGTG_01103T0
6	7	0.24	Sepsp1_720306	PSTG_11637T0	Mellp1_88080	Melli1_200851,Melli1_200385	PTTG_29306T0	PGTG_09928T0
6	7	1	Sepsp1_720322	PSTG_13237T0	Mellp1_111078	Melli1_202733,Melli1_202732	PTTG_09847T0	PGTG_03013T0
6	7	0.131	Sepsp1_720366,Sepsp1_682254	PSTG_09712T0	Mellp1_95885	Melli1_199155	PTTG_02179T0	PGTG_04247T0
6	7	0.24	Sepsp1_720388	PSTG_15799T0,PSTG_06085T0	Mellp1_76217	Melli1_207964	PTTG_02606T0	PGTG_17095T0
6	7	0.24	Sepsp1_720401	PSTG_06626T0	Mellp1_27996	Melli1_201179,Melli1_201180	PTTG_07704T0	PGTG_02395T0
6	7	0.753	Sepsp1_720421	PSTG_08710T0	Mellp1_65318	Melli1_204828	PTTG_00372T0	PGTG_03691T0,PGTG_14626T0
6	7	0.714	Sepsp1_720436	PSTG_10124T0	Mellp1_73501	Melli1_199411	PTTG_02902T1,PTTG_02902T0	PGTG_03283T0
6	7	0.398	Sepsp1_720457	PSTG_06902T1,PSTG_06902T0	Mellp1_62462	Melli1_200241	PTTG_02517T0	PGTG_14527T0
6	7	0.753	Sepsp1_720470	PSTG_02567T0,PSTG_00041T0	Mellp1_76645	Melli1_205207	PTTG_04249T0	PGTG_00241T0
6	7	0.24	Sepsp1_720492	PSTG_02521T0	Mellp1_70379,Mellp1_41244	Melli1_201404	PTTG_04265T0	PGTG_00212T0
6	7	0.429	Sepsp1_720493	PSTG_04921T1,PSTG_04921T0	Mellp1_46844	Melli1_205427	PTTG_29450T0	PGTG_19923T0
6	7	0.24	Sepsp1_720603	PSTG_01750T0	Mellp1_87486	Melli1_210082	PTTG_11825T0	PGTG_08354T0,PGTG_01686T0
6	7	0.24	Sepsp1_720617	PSTG_02603T0,PSTG_09416T0	Mellp1_90299	Melli1_198249	PTTG_08562T0	PGTG_00328T0
6	7	0.753	Sepsp1_720663	PSTG_13347T0	Mellp1_90211,Mellp1_90208	Melli1_201397	PTTG_06321T0	PGTG_12990T0
6	7	0.753	Sepsp1_720724	PSTG_06997T0	Mellp1_38255	Melli1_203605	PTTG_07173T0,PTTG_03848T0	PGTG_17201T0
6	7	1	Sepsp1_720726	PSTG_04827T0	Mellp1_73186,Mellp1_46232	Melli1_205199	PTTG_04032T0	PGTG_01180T0
6	7	0.24	Sepsp1_720756	PSTG_09982T0	Mellp1_71102	Melli1_201303	PTTG_05408T0,PTTG_09876T0	PGTG_19775T0
6	7	0.24	Sepsp1_720769	PSTG_07374T0	Mellp1_76428	Melli1_205950	PTTG_00932T0,PTTG_26761T0	PGTG_03727T0
6	7	0.24	Sepsp1_720818	PSTG_07771T0	Mellp1_50691,Mellp1_27214	Melli1_212118	PTTG_05239T0	PGTG_14835T0
6	7	1	Sepsp1_720980	PSTG_12069T0	Mellp1_71684	Melli1_202654,Melli1_202653	PTTG_06883T0	PGTG_10213T0
6	7	0.498	Sepsp1_721003	PSTG_16827T0,PSTG_01791T0	Mellp1_77586	Melli1_207283	PTTG_26402T0	PGTG_08706T0
6	7	0.24	Sepsp1_721032	PSTG_05280T0	Mellp1_115449	Melli1_205599	PTTG_02915T0	PGTG_09103T0,PGTG_09106T0
6	7	1	Sepsp1_721080	PSTG_14994T0	Mellp1_77606	Melli1_200995	PTTG_03033T0	PGTG_09020T0,PGTG_09014T0
6	7	1	Sepsp1_721114	PSTG_10480T1,PSTG_10480T0	Mellp1_115498	Melli1_205971	PTTG_03664T0	PGTG_09266T0
6	7	0.507	Sepsp1_721142	PSTG_08652T1,PSTG_08652T0	Mellp1_65472	Melli1_203152	PTTG_00347T0	PGTG_19037T0
6	7	0.24	Sepsp1_721192,Sepsp1_738218	PSTG_07123T0	Mellp1_35781	Melli1_201245	PTTG_09467T0	PGTG_02184T0
6	7	0.24	Sepsp1_721287	PSTG_09369T0,PSTG_17273T0	Mellp1_72840	Melli1_203056	PTTG_05877T0	PGTG_04973T0
6	7	1	Sepsp1_721364	PSTG_11643T0,PSTG_11286T0	Mellp1_38800	Melli1_204869	PTTG_09138T0	PGTG_18682T0
6	7	0.753	Sepsp1_721365	PSTG_11287T0	Mellp1_44926	Melli1_204870	PTTG_12633T1,PTTG_12633T0	PGTG_18681T0
6	7	1	Sepsp1_721418	PSTG_14233T0	Mellp1_57226	Melli1_209518,Melli1_209517	PTTG_03425T0	PGTG_01340T0
6	7	0.24	Sepsp1_721439	PSTG_11400T0	Mellp1_48684	Melli1_201409,Melli1_201408	PTTG_04137T0	PGTG_07793T0
6	7	1	Sepsp1_721559	PSTG_05746T0	Mellp1_56116	Melli1_197662,Melli1_197661	PTTG_05702T0	PGTG_05241T0
6	7	0.24	Sepsp1_721563	PSTG_14022T0	Mellp1_45811	Melli1_206676	PTTG_02108T0	PGTG_15755T0,PGTG_01994T0
6	7	1	Sepsp1_721579	PSTG_05712T0	Mellp1_48703	Melli1_202410	PTTG_00864T1,PTTG_00864T0	PGTG_03604T0
6	7	0.24	Sepsp1_721773	PSTG_13238T0,PSTG_13238T1	Mellp1_92555	Melli1_202734	PTTG_09846T0	PGTG_20900T0
6	7	0.24	Sepsp1_721796	PSTG_03053T0	Mellp1_90461	Melli1_200238	PTTG_05581T0,PTTG_05581T1	PGTG_07178T0
6	7	1	Sepsp1_721810	PSTG_06615T0	Mellp1_45314	Melli1_201174	PTTG_07710T0	PGTG_02402T1,PGTG_02402T0
6	7	1	Sepsp1_721831	PSTG_09050T0	Mellp1_48268	Melli1_197643	PTTG_05001T0	PGTG_02297T0,PGTG_02289T0
6	7	0.24	Sepsp1_721872	PSTG_06621T0	Mellp1_117941	Melli1_207654	PTTG_07701T0,PTTG_07701T1	PGTG_02391T0
6	7	0.24	Sepsp1_721920	PSTG_08367T0,PSTG_17791T0	Mellp1_72372	Melli1_204805	PTTG_08662T0	PGTG_10582T0
6	7	0.24	Sepsp1_721993	PSTG_12120T0,PSTG_06596T0	Mellp1_63613	Melli1_204031	PTTG_26980T0	PGTG_09043T0
6	7	0.136	Sepsp1_722058	PSTG_03201T0	Mellp1_84909	Melli1_200463	PTTG_26817T0,PTTG_30326T0	PGTG_02977T0
6	7	1	Sepsp1_722060	PSTG_12291T0	Mellp1_44401	Melli1_199386,Melli1_199385	PTTG_09356T0	PGTG_17637T0
6	7	1	Sepsp1_722207	PSTG_00030T0	Mellp1_114369	Melli1_211936	PTTG_01531T1,PTTG_01531T0	PGTG_17260T0
6	7	1	Sepsp1_722229	PSTG_03176T0	Mellp1_85010	Melli1_200319,Melli1_200318	PTTG_04656T0	PGTG_02914T0
6	7	1	Sepsp1_722300	PSTG_13358T0,PSTG_11527T0	Mellp1_91340	Melli1_206068	PTTG_06874T0	PGTG_09726T0
6	7	1	Sepsp1_722507	PSTG_02256T0	Mellp1_26808	Melli1_206140	PTTG_12520T1,PTTG_12520T0	PGTG_15090T0
6	7	1	Sepsp1_722563	PSTG_16306T0	Mellp1_34578	Melli1_205268,Melli1_205267	PTTG_01516T0	PGTG_12485T0
6	7	0.24	Sepsp1_722604,Sepsp1_747850	PSTG_01053T0	Mellp1_47506	Melli1_205934	PTTG_01157T0	PGTG_08278T0
6	7	0.375	Sepsp1_722688	PSTG_15150T0	Mellp1_47604	Melli1_208449,Melli1_205272	PTTG_27189T0	PGTG_11391T0
6	7	0.24	Sepsp1_722707	PSTG_11683T0	Mellp1_36393	Melli1_209021	PTTG_01980T0	PGTG_01897T0,PGTG_05625T0
6	7	0.24	Sepsp1_722827	PSTG_04926T0,PSTG_04942T0	Mellp1_84986	Melli1_204100	PTTG_01907T0	PGTG_00725T0
6	7	0.24	Sepsp1_722916	PSTG_04910T0	Mellp1_46804	Melli1_196612,Melli1_196611	PTTG_00938T0	PGTG_19999T0
6	7	1	Sepsp1_722983	PSTG_01245T1,PSTG_01245T0	Mellp1_45088	Melli1_209801	PTTG_06058T0	PGTG_06620T0
6	7	0.24	Sepsp1_723032	PSTG_14903T0,PSTG_02548T0	Mellp1_71146	Melli1_197930	PTTG_03445T0	PGTG_13129T0
6	7	0.24	Sepsp1_723099,Sepsp1_740269	PSTG_09916T0	Mellp1_34179	Melli1_196305	PTTG_05147T0	PGTG_04581T0
6	7	0.24	Sepsp1_723108	PSTG_04831T0,PSTG_09025T0	Mellp1_34100	Melli1_207609	PTTG_04028T0	PGTG_15978T0
6	7	1	Sepsp1_723136	PSTG_04599T0	Mellp1_101443	Melli1_204479	PTTG_27965T0,PTTG_08775T0	PGTG_08685T0
6	7	1	Sepsp1_723227	PSTG_06484T0	Mellp1_48758	Melli1_207127,Melli1_202799	PTTG_02633T0	PGTG_00085T0
6	7	0.24	Sepsp1_723270	PSTG_03804T0	Mellp1_48761	Melli1_196737	PTTG_02737T0	PGTG_15142T0,PGTG_20828T0
6	7	1	Sepsp1_723289	PSTG_01894T0	Mellp1_87824	Melli1_210091	PTTG_00132T1,PTTG_00132T0	PGTG_17544T0
6	7	0.143	Sepsp1_723361,Sepsp1_82681	PSTG_12388T0	Mellp1_77367	Melli1_199421	PTTG_02290T0	PGTG_04383T0
6	7	0.375	Sepsp1_723401	PSTG_08961T0	Mellp1_117181	Melli1_197492	PTTG_03801T0,PTTG_03801T1	PGTG_06884T0
6	7	1	Sepsp1_723429	PSTG_01375T0	Mellp1_108689	Melli1_209475	PTTG_12160T0,PTTG_05495T0	PGTG_06473T0
6	7	1	Sepsp1_723485	PSTG_11594T0	Mellp1_95581	Melli1_207667	PTTG_25964T1,PTTG_25964T0	PGTG_01857T0
6	7	1	Sepsp1_723656	PSTG_07678T1,PSTG_07678T0	Mellp1_70943	Melli1_207383	PTTG_12190T0	PGTG_21577T0
6	7	0.24	Sepsp1_723663	PSTG_08538T0	Mellp1_88251	Melli1_198431	PTTG_00438T0,PTTG_00438T1	PGTG_14889T0
6	7	0.124	Sepsp1_723764	PSTG_04455T0	Mellp1_93935	Melli1_205407,Melli1_202898	PTTG_04470T0	PGTG_11713T0
6	7	0.24	Sepsp1_723773	PSTG_04495T0	Mellp1_108727	Melli1_205398	PTTG_00754T0	PGTG_11677T0,PGTG_21165T0
6	7	0.24	Sepsp1_723774	PSTG_13216T0,PSTG_17792T0	Mellp1_48123	Melli1_201731	PTTG_06042T0	PGTG_03042T0
6	7	1	Sepsp1_723804	PSTG_04532T1,PSTG_04532T0	Mellp1_73532	Melli1_211723	PTTG_06090T0	PGTG_11617T0
6	7	1	Sepsp1_723828	PSTG_01138T0	Mellp1_49258	Melli1_199327	PTTG_08467T0	PGTG_18621T0,PGTG_18242T0
6	7	0.24	Sepsp1_72383	PSTG_11374T0	Mellp1_77960	Melli1_199662	PTTG_28655T0,PTTG_28655T1	PGTG_07816T0
6	7	0.24	Sepsp1_723892,Sepsp1_791903	PSTG_12141T0	Mellp1_105243	Melli1_206842	PTTG_06350T0	PGTG_14275T0
6	7	0.24	Sepsp1_723896,Sepsp1_249950	PSTG_00646T0	Mellp1_112249	Melli1_201631	PTTG_03535T0	PGTG_13407T0
6	7	0.24	Sepsp1_723911,Sepsp1_658660	PSTG_01786T0	Mellp1_71980	Melli1_204181	PTTG_03947T0	PGTG_08341T0
6	7	0.24	Sepsp1_723951,Sepsp1_751990	PSTG_02675T0	Mellp1_118146	Melli1_200016	PTTG_00973T0	PGTG_07996T0
6	7	0.24	Sepsp1_723957	PSTG_09861T0,PSTG_09861T1	Mellp1_84142	Melli1_206109	PTTG_04649T0	PGTG_10761T0
6	7	0.24	Sepsp1_724087	PSTG_15885T0	Mellp1_45567	Melli1_207902	PTTG_07530T0,PTTG_31119T0	PGTG_21386T0
6	7	0.24	Sepsp1_724254	PSTG_03302T0,PSTG_11993T0	Mellp1_106239	Melli1_197637	PTTG_07360T0	PGTG_04155T0
6	7	0.24	Sepsp1_724255,Sepsp1_466857	PSTG_00976T0	Mellp1_117483	Melli1_198346	PTTG_10379T0	PGTG_14121T0
6	7	0.24	Sepsp1_724261	PSTG_14282T0,PSTG_14287T0	Mellp1_72777	Melli1_199822	PTTG_00361T0	PGTG_14603T0
6	7	0.24	Sepsp1_724271	PSTG_12967T0	Mellp1_73607	Melli1_196974	PTTG_08982T0,PTTG_30010T0	PGTG_10747T0
6	7	0.24	Sepsp1_724320	PSTG_05763T0	Mellp1_77256	Melli1_199082	PTTG_07092T0,PTTG_03069T0	PGTG_05266T0
6	7	0.507	Sepsp1_724400,Sepsp1_739582	PSTG_00592T0	Mellp1_49286	Melli1_205858	PTTG_03561T0	PGTG_13361T0
6	7	0.24	Sepsp1_724495	PSTG_04751T0	Mellp1_76384	Melli1_196515,Melli1_196514	PTTG_25753T0	PGTG_13172T0
6	7	0.24	Sepsp1_724587	PSTG_12690T0	Mellp1_73472,Mellp1_91156	Melli1_197597	PTTG_03352T0	PGTG_07541T0
6	7	0.24	Sepsp1_724647	PSTG_09636T0,PSTG_16220T0	Mellp1_117311	Melli1_197212	PTTG_07891T0	PGTG_06704T0
6	7	1	Sepsp1_724664	PSTG_17197T0,PSTG_08647T0	Mellp1_57895	Melli1_212367	PTTG_29894T0	PGTG_19036T0
6	7	0.24	Sepsp1_724739	PSTG_12678T0	Mellp1_95657	Melli1_200541	PTTG_01673T0	PGTG_15811T0,PGTG_13996T0
6	7	1	Sepsp1_724896	PSTG_15524T0	Mellp1_74695	Melli1_199636	PTTG_03025T0	PGTG_18848T0,PGTG_09029T0
6	7	0.24	Sepsp1_724970	PSTG_08835T0,PSTG_03788T0	Mellp1_44095	Melli1_211699	PTTG_02710T0	PGTG_15188T0
6	7	1	Sepsp1_725003	PSTG_08159T0	Mellp1_86702	Melli1_207962	PTTG_25837T0	PGTG_13866T0,PGTG_08970T0
6	7	0.24	Sepsp1_725019	PSTG_00161T0	Mellp1_112172,Mellp1_101753	Melli1_197605	PTTG_01403T0	PGTG_00517T0
6	7	0.24	Sepsp1_725035	PSTG_09151T0	Mellp1_79368	Melli1_197785	PTTG_03181T0	PGTG_06409T0,PGTG_06407T0
6	7	0.24	Sepsp1_725053	PSTG_16113T0,PSTG_13141T0	Mellp1_77832	Melli1_196039	PTTG_06614T0	PGTG_08893T0
6	7	0.24	Sepsp1_725188	PSTG_14494T0	Mellp1_115370	Melli1_206429	PTTG_03198T0	PGTG_06366T0,PGTG_19272T0
6	7	0.24	Sepsp1_725201	PSTG_03508T0,PSTG_04111T0	Mellp1_92456	Melli1_209221	PTTG_12028T0	PGTG_05479T0
6	7	0.714	Sepsp1_725227	PSTG_06974T0,PSTG_06950T0	Mellp1_29450	Melli1_200493	PTTG_05277T0	PGTG_15525T0
6	7	0.571	Sepsp1_725230	PSTG_15667T0	Mellp1_92433	Melli1_207207	PTTG_03186T0	PGTG_19289T0,PGTG_06398T0
6	7	0.24	Sepsp1_725253	PSTG_12555T0	Mellp1_45784	Melli1_212365,Melli1_212366	PTTG_00342T0	PGTG_19040T0
6	7	0.24	Sepsp1_725259	PSTG_08705T0,PSTG_08670T0	Mellp1_109152	Melli1_203114	PTTG_25746T0	PGTG_14615T0
6	7	1	Sepsp1_725327	PSTG_04469T0	Mellp1_50546	Melli1_204448	PTTG_27772T0	PGTG_11709T1,PGTG_11709T0
6	7	1	Sepsp1_725376	PSTG_03990T0	Mellp1_50816	Melli1_206269	PTTG_29092T0,PTTG_08314T0	PGTG_05701T0
6	7	0.24	Sepsp1_725392	PSTG_15698T0,PSTG_15690T0	Mellp1_73302	Melli1_203074	PTTG_03626T0	PGTG_03480T0
6	7	0.507	Sepsp1_725398	PSTG_13369T0	Mellp1_68277	Melli1_207361,Melli1_207360	PTTG_12044T0	PGTG_09713T0
6	7	0.24	Sepsp1_725424	PSTG_07826T0	Mellp1_106571	Melli1_207991	PTTG_00686T0	PGTG_14753T0,PGTG_18915T0
6	7	0.24	Sepsp1_725455	PSTG_09280T0	Mellp1_88438	Melli1_197717	PTTG_00326T0,PTTG_30798T0	PGTG_19445T0
6	7	0.714	Sepsp1_725463	PSTG_08171T0	Mellp1_118197	Melli1_207459	PTTG_07305T0	PGTG_13893T0,PGTG_09004T0
6	7	0.151	Sepsp1_725467,Sepsp1_725468	PSTG_16463T0	Mellp1_106637	Melli1_210990	PTTG_01788T0	PGTG_04795T0
6	7	1	Sepsp1_725489	PSTG_02981T0	Mellp1_32802	Melli1_207482	PTTG_01993T0	PGTG_20404T0,PGTG_07134T0
6	7	0.241	Sepsp1_725544	PSTG_03567T0	Mellp1_118392	Melli1_200271	PTTG_07158T0	PGTG_08790T0,PGTG_14379T0
6	7	0.262	Sepsp1_725546	PSTG_15172T1,PSTG_15172T0	Mellp1_113083	Melli1_202829	PTTG_28043T0	PGTG_08860T0
6	7	1	Sepsp1_725576	PSTG_14945T0	Mellp1_79831,Mellp1_78827	Melli1_200181	PTTG_12009T0	PGTG_13930T0
6	7	1	Sepsp1_725603	PSTG_03468T0	Mellp1_76395	Melli1_205926	PTTG_03462T0	PGTG_21958T1,PGTG_21958T0
6	7	0.24	Sepsp1_725632	PSTG_11172T0,PSTG_14191T0	Mellp1_115192	Melli1_211727	PTTG_01751T0	PGTG_13061T0
6	7	0.24	Sepsp1_725652	PSTG_15334T0	Mellp1_117747,Mellp1_113221	Melli1_209533	PTTG_01798T0	PGTG_04803T0
6	7	1	Sepsp1_725690	PSTG_13841T0	Mellp1_40640	Melli1_203891	PTTG_02007T0,PTTG_01198T0	PGTG_19500T0
6	7	0.375	Sepsp1_725723	PSTG_12707T0	Mellp1_91663	Melli1_211131	PTTG_12152T0	PGTG_21891T0,PGTG_07511T0
6	7	1	Sepsp1_725759	PSTG_07207T0	Mellp1_46213,Mellp1_41606	Melli1_197074	PTTG_01168T0	PGTG_18076T0
6	7	0.24	Sepsp1_725820	PSTG_07941T0	Mellp1_113527	Melli1_211053	PTTG_06924T0,PTTG_06911T0	PGTG_07571T0
6	7	0.24	Sepsp1_725865,Sepsp1_155697	PSTG_15900T0	Mellp1_92981	Melli1_201196	PTTG_07110T0	PGTG_19124T0
6	7	0.24	Sepsp1_725918	PSTG_06330T0	Mellp1_65978	Melli1_203130	PTTG_09150T0,PTTG_02113T0	PGTG_11305T0
6	7	0.24	Sepsp1_725939	PSTG_06363T0	Mellp1_49693,Mellp1_74037	Melli1_204095	PTTG_08725T0	PGTG_11280T0
6	7	0.375	Sepsp1_725947	PSTG_04414T0	Mellp1_42693	Melli1_202179,Melli1_202178	PTTG_06368T0	PGTG_02678T0
6	7	0.143	Sepsp1_725995	PSTG_18118T0,PSTG_17962T0	Mellp1_75463	Melli1_199825	PTTG_01487T0	PGTG_02531T0
6	7	0.24	Sepsp1_726028	PSTG_14898T0	Mellp1_32463	Melli1_199516	PTTG_03441T0	PGTG_13121T0,PGTG_17443T0
6	7	0.24	Sepsp1_726037	PSTG_02095T0	Mellp1_108031	Melli1_203524	PTTG_09155T0,PTTG_09155T1	PGTG_00912T0
6	7	0.753	Sepsp1_726128	PSTG_14697T0	Mellp1_110257	Melli1_200223	PTTG_12602T1,PTTG_12602T0	PGTG_10727T0
6	7	1	Sepsp1_726138	PSTG_10731T0	Mellp1_32843	Melli1_202335,Melli1_202334	PTTG_03643T0	PGTG_19306T0
6	7	0.634	Sepsp1_726205	PSTG_10577T0	Mellp1_75449	Melli1_211517	PTTG_06744T1,PTTG_06744T0	PGTG_16685T0
6	7	1	Sepsp1_726207	PSTG_11410T0,PSTG_10578T0	Mellp1_39282	Melli1_205084	PTTG_06745T0	PGTG_16686T0
6	7	0.507	Sepsp1_726272	PSTG_01905T0	Mellp1_85993	Melli1_210142	PTTG_00147T1,PTTG_00147T0	PGTG_16979T0
6	7	0.24	Sepsp1_726288	PSTG_14815T0	Mellp1_50592,Mellp1_46252	Melli1_198200	PTTG_06676T0	PGTG_10397T0
6	7	0.375	Sepsp1_726305,Sepsp1_687019	PSTG_09631T0	Mellp1_27367	Melli1_196548	PTTG_07889T0	PGTG_06696T0
6	7	0.24	Sepsp1_726356	PSTG_09292T0	Mellp1_113483	Melli1_198937	PTTG_01608T0	PGTG_19436T0,PGTG_15836T0
6	7	1	Sepsp1_726375	PSTG_14836T0,PSTG_12560T0	Mellp1_46507	Melli1_208777	PTTG_03724T0	PGTG_21133T0
6	7	1	Sepsp1_726500	PSTG_17275T0,PSTG_09357T0	Mellp1_35704	Melli1_205748	PTTG_12113T0	PGTG_21747T0
6	7	0.24	Sepsp1_726561,Sepsp1_754774	PSTG_16363T0	Mellp1_101772	Melli1_203214	PTTG_09078T0	PGTG_02085T0
6	7	1	Sepsp1_726590	PSTG_10353T0	Mellp1_72029,Mellp1_118066	Melli1_206664	PTTG_04855T0	PGTG_21394T0
6	7	0.24	Sepsp1_726694,Sepsp1_680662	PSTG_16655T0	Mellp1_33839	Melli1_211854	PTTG_02950T0	PGTG_09157T0
6	7	0.24	Sepsp1_726997,Sepsp1_746570	PSTG_06872T0	Mellp1_43221	Melli1_203083	PTTG_05744T0	PGTG_01365T0
6	7	0.24	Sepsp1_727103	PSTG_04442T0,PSTG_04440T0	Mellp1_40285	Melli1_197357	PTTG_04476T0	PGTG_11730T0
6	7	0.24	Sepsp1_727115	PSTG_09253T0	Mellp1_37140	Melli1_205589	PTTG_06356T0	PGTG_18006T0,PGTG_22116T0
6	7	0.24	Sepsp1_727167	PSTG_04908T0	Mellp1_90940	Melli1_196613	PTTG_02702T0,PTTG_02702T1	PGTG_03270T0
6	7	0.375	Sepsp1_727169	PSTG_02746T0	Mellp1_91393	Melli1_205242,Melli1_205241	PTTG_00886T0	PGTG_11216T0
6	7	0.24	Sepsp1_727170	PSTG_01778T0,PSTG_01788T0	Mellp1_48480	Melli1_196480	PTTG_03948T0	PGTG_08342T0
6	7	0.24	Sepsp1_727234	PSTG_04765T0	Mellp1_101421	Melli1_196513	PTTG_12162T0,PTTG_12162T1	PGTG_19780T0
6	7	0.24	Sepsp1_727322	PSTG_07880T0,PSTG_07885T0	Mellp1_86917	Melli1_206243	PTTG_06587T0	PGTG_01067T0
6	7	1	Sepsp1_728393	PSTG_13482T0	Mellp1_40132	Melli1_209343,Melli1_209342	PTTG_05298T0	PGTG_18718T0
6	7	1	Sepsp1_728444	PSTG_05000T0	Mellp1_86387	Melli1_198920	PTTG_02780T1,PTTG_02780T0	PGTG_03068T0
6	7	0.24	Sepsp1_728688	PSTG_07627T0,PSTG_07618T0	Mellp1_47226	Melli1_203017	PTTG_04796T0	PGTG_18470T0
6	7	1	Sepsp1_729587	PSTG_02614T0	Mellp1_33161	Melli1_209007	PTTG_09995T0,PTTG_03499T0	PGTG_00332T0
6	7	1	Sepsp1_731649	PSTG_17414T0,PSTG_17224T0	Mellp1_49575	Melli1_199400	PTTG_02297T0	PGTG_04370T0
6	7	1	Sepsp1_732796	PSTG_03253T0	Mellp1_48710	Melli1_198678	PTTG_06951T0,PTTG_03842T0	PGTG_14334T0
6	7	0.24	Sepsp1_733911	PSTG_15915T0,PSTG_15915T1	Mellp1_113623	Melli1_209526	PTTG_07119T0	PGTG_09547T0
6	7	1	Sepsp1_734052	PSTG_08129T0	Mellp1_51507	Melli1_208691,Melli1_204753	PTTG_08605T0	PGTG_15625T0
6	7	0.24	Sepsp1_734097	PSTG_05190T0	Mellp1_47521	Melli1_203884	PTTG_00189T0,PTTG_00189T1	PGTG_03346T0
6	7	1	Sepsp1_734265	PSTG_11662T0,PSTG_11585T0	Mellp1_88698	Melli1_204106	PTTG_26393T0	PGTG_15286T0
6	7	0.24	Sepsp1_734300,Sepsp1_720648	PSTG_01921T0	Mellp1_33666	Melli1_199280	PTTG_00164T0	PGTG_16999T0
6	7	0.24	Sepsp1_734391	PSTG_15959T0,PSTG_19697T0	Mellp1_35287	Melli1_207068	PTTG_07896T0	PGTG_06714T0
6	7	0.507	Sepsp1_734417	PSTG_06852T0	Mellp1_73328	Melli1_210563	PTTG_05801T0,PTTG_05801T1	PGTG_10474T0
6	7	0.24	Sepsp1_734487,Sepsp1_731798	PSTG_17023T0	Mellp1_48133	Melli1_207661	PTTG_02498T0	PGTG_15665T0
6	7	0.375	Sepsp1_734604	PSTG_13281T1,PSTG_13281T0	Mellp1_70914	Melli1_199199	PTTG_02468T0	PGTG_12169T0
6	7	1	Sepsp1_734776	PSTG_15112T0	Mellp1_55983	Melli1_197568	PTTG_00152T1,PTTG_00152T0	PGTG_16989T0
6	7	0.24	Sepsp1_734807,Sepsp1_726129	PSTG_09689T0	Mellp1_55113	Melli1_202561	PTTG_28025T0	PGTG_06074T0
6	7	0.24	Sepsp1_734862	PSTG_04379T0,PSTG_04360T0	Mellp1_42682	Melli1_205388	PTTG_04621T0	PGTG_02636T0
6	7	0.24	Sepsp1_734879	PSTG_11676T0	Mellp1_50387	Melli1_205028,Melli1_210786	PTTG_09554T0	PGTG_01903T0
6	7	0.375	Sepsp1_734883	PSTG_11767T1,PSTG_11767T0	Mellp1_94133	Melli1_209244	PTTG_25545T0	PGTG_17328T0
6	7	0.753	Sepsp1_735005	PSTG_02911T1,PSTG_02911T0	Mellp1_72228	Melli1_206850	PTTG_08133T0	PGTG_21350T0
6	7	0.24	Sepsp1_735158	PSTG_06096T0,PSTG_08718T0	Mellp1_50709	Melli1_207682	PTTG_25578T0	PGTG_04860T0
6	7	0.24	Sepsp1_735214	PSTG_16869T0	Mellp1_40407,Mellp1_33691	Melli1_199740	PTTG_09858T0	PGTG_06124T0
6	7	0.286	Sepsp1_735248	PSTG_02582T1,PSTG_02582T0	Mellp1_116914	Melli1_200605	PTTG_12464T0	PGTG_00348T0
6	7	0.375	Sepsp1_735323	PSTG_05390T0	Mellp1_42723	Melli1_206998	PTTG_04940T1,PTTG_04940T0	PGTG_05274T0
6	7	0.24	Sepsp1_735368	PSTG_09486T0,PSTG_18910T0	Mellp1_30566	Melli1_201943	PTTG_07486T0	PGTG_03894T0
6	7	1	Sepsp1_735371	PSTG_09544T0	Mellp1_43151	Melli1_210296,Melli1_210295	PTTG_03091T0	PGTG_10078T0
6	7	0.753	Sepsp1_735614	PSTG_12726T0	Mellp1_95609	Melli1_203588	PTTG_08440T0	PGTG_08520T1,PGTG_08520T0
6	7	0.24	Sepsp1_735776	PSTG_00177T0	Mellp1_48489	Melli1_209438,Melli1_209439	PTTG_29199T0	PGTG_00520T0
6	7	0.24	Sepsp1_735797	PSTG_05035T0	Mellp1_46340	Melli1_208331	PTTG_04417T0,PTTG_25124T0	PGTG_11044T0
6	7	0.24	Sepsp1_735886,Sepsp1_621722	PSTG_03077T0	Mellp1_46423	Melli1_199455	PTTG_04173T0	PGTG_08559T0
6	7	0.24	Sepsp1_735920	PSTG_03903T0	Mellp1_34394,Mellp1_94688	Melli1_203579	PTTG_07784T0	PGTG_19987T0
6	7	1	Sepsp1_736118	PSTG_01897T0	Mellp1_36715	Melli1_202774	PTTG_00126T1,PTTG_00126T0	PGTG_17540T0
6	7	0.24	Sepsp1_736203	PSTG_13224T0	Mellp1_33293	Melli1_203421,Melli1_196406	PTTG_06046T0	PGTG_03025T0
6	7	1	Sepsp1_736244	PSTG_07523T0	Mellp1_36951	Melli1_212237	PTTG_02973T0	PGTG_18600T0,PGTG_18270T0
6	7	0.24	Sepsp1_736465,Sepsp1_790855	PSTG_17149T0	Mellp1_42507	Melli1_212327	PTTG_09566T0	PGTG_01348T0
6	7	1	Sepsp1_736508	PSTG_02350T0	Mellp1_68691	Melli1_199173	PTTG_02959T0	PGTG_09179T1,PGTG_09179T0
6	7	1	Sepsp1_736660	PSTG_17552T0,PSTG_17247T0	Mellp1_116549	Melli1_208257	PTTG_09338T0	PGTG_08880T0
6	7	1	Sepsp1_736774	PSTG_07801T1,PSTG_07801T0	Mellp1_39639	Melli1_199075	PTTG_00700T0	PGTG_14781T0
6	7	0.24	Sepsp1_736867,Sepsp1_751615	PSTG_14234T0	Mellp1_39285	Melli1_207116	PTTG_09204T0	PGTG_01341T0
6	7	0.24	Sepsp1_736975	PSTG_10346T0	Mellp1_73199	Melli1_204035,Melli1_200930	PTTG_28664T0	PGTG_07852T0
6	7	0.24	Sepsp1_737090	PSTG_12217T0	Mellp1_94652	Melli1_210183	PTTG_08889T0,PTTG_31155T0	PGTG_17057T0
6	7	1	Sepsp1_737144	PSTG_14183T0,PSTG_06233T0	Mellp1_29359	Melli1_196599	PTTG_11789T0	PGTG_14320T0
6	7	0.24	Sepsp1_737256	PSTG_08195T0	Mellp1_71189	Melli1_209098	PTTG_05027T0	PGTG_01320T0,PGTG_16941T0
6	7	1	Sepsp1_737293	PSTG_14031T0	Mellp1_41627	Melli1_206314	PTTG_09870T0	PGTG_19585T0,PGTG_19075T0
6	7	0.24	Sepsp1_737309	PSTG_05206T0,PSTG_05206T1	Mellp1_94617	Melli1_196093	PTTG_04295T0	PGTG_03328T0
6	7	0.24	Sepsp1_737414	PSTG_16056T0	Mellp1_44903	Melli1_203480	PTTG_07093T0	PGTG_03997T0,PGTG_11092T0
6	7	1	Sepsp1_737430	PSTG_13151T0	Mellp1_33807	Melli1_209028,Melli1_209027	PTTG_06658T0	PGTG_10428T0
6	7	0.24	Sepsp1_737455	PSTG_00186T0	Mellp1_91046	Melli1_204814	PTTG_05261T0,PTTG_05261T1	PGTG_00527T0
6	7	0.24	Sepsp1_737522	PSTG_00253T0	Mellp1_79837,Mellp1_114818	Melli1_211935	PTTG_27597T0	PGTG_13526T0
6	7	0.24	Sepsp1_737576,Sepsp1_376817	PSTG_00660T0	Mellp1_37143	Melli1_200308	PTTG_03514T0	PGTG_17782T0
6	7	1	Sepsp1_737696	PSTG_09710T0	Mellp1_77115	Melli1_203556,Melli1_203555	PTTG_08254T0	PGTG_06004T0
6	7	1	Sepsp1_737958	PSTG_15027T0	Mellp1_62786	Melli1_203650	PTTG_07289T0	PGTG_18778T0,PGTG_12744T0
6	7	0.24	Sepsp1_737968	PSTG_01991T0	Mellp1_38883	Melli1_208510	PTTG_01484T0	PGTG_20997T0,PGTG_03948T0
6	7	0.24	Sepsp1_738134	PSTG_04355T0	Mellp1_93041	Melli1_207877,Melli1_207878	PTTG_04632T0	PGTG_02613T0
6	7	0.24	Sepsp1_738175	PSTG_00047T0	Mellp1_79269	Melli1_211772	PTTG_09254T0	PGTG_21341T0,PGTG_07276T0
6	7	0.24	Sepsp1_738180,Sepsp1_696413	PSTG_08535T0	Mellp1_37031	Melli1_201158	PTTG_06754T0	PGTG_14885T0
6	7	0.24	Sepsp1_738181	PSTG_07140T0,PSTG_07152T0	Mellp1_101818	Melli1_211830	PTTG_12593T0	PGTG_02199T0
6	7	0.24	Sepsp1_738235	PSTG_09692T0	Mellp1_47141	Melli1_202560	PTTG_02168T0	PGTG_06082T0,PGTG_13901T0
6	7	0.24	Sepsp1_738259	PSTG_02583T0	Mellp1_49200,Mellp1_92953	Melli1_208880	PTTG_09397T0	PGTG_00254T0
6	7	1	Sepsp1_738279	PSTG_06442T0	Mellp1_86708	Melli1_207965	PTTG_10067T0	PGTG_20588T0,PGTG_08745T0
6	7	1	Sepsp1_738285	PSTG_17238T0,PSTG_16244T0	Mellp1_49930	Melli1_202883	PTTG_25125T0	PGTG_04095T0
6	7	1	Sepsp1_738302	PSTG_11141T0	Mellp1_116942	Melli1_207815	PTTG_05368T1,PTTG_05368T0	PGTG_00986T0
6	7	1	Sepsp1_738400	PSTG_11155T0	Mellp1_115953	Melli1_202574	PTTG_07679T0,PTTG_04718T0	PGTG_13276T0
6	7	0.24	Sepsp1_738417	PSTG_01608T0	Mellp1_47329	Melli1_204349,Melli1_204350	PTTG_08620T0	PGTG_07428T0
6	7	1	Sepsp1_738429	PSTG_12242T0	Mellp1_44603	Melli1_198582	PTTG_02583T0	PGTG_17044T1,PGTG_17044T0
6	7	0.24	Sepsp1_738506	PSTG_00949T0	Mellp1_48050	Melli1_205534,Melli1_211418	PTTG_00976T0	PGTG_14587T0
6	7	0.24	Sepsp1_738525	PSTG_07300T0	Mellp1_118047	Melli1_208348,Melli1_208349	PTTG_00963T0	PGTG_03770T0
6	7	0.24	Sepsp1_738642	PSTG_06299T0	Mellp1_117468	Melli1_200317	PTTG_02308T0,PTTG_07512T0	PGTG_11352T0
6	7	0.24	Sepsp1_738810	PSTG_16783T0	Mellp1_102166,Mellp1_106175	Melli1_200619	PTTG_06297T0	PGTG_13056T0
6	7	1	Sepsp1_738813	PSTG_15692T1,PSTG_15692T0	Mellp1_36026	Melli1_210598	PTTG_03621T0	PGTG_03488T0
6	7	0.24	Sepsp1_738850	PSTG_08599T0	Mellp1_109581	Melli1_202270	PTTG_04747T0,PTTG_04747T1	PGTG_00385T0
6	7	0.507	Sepsp1_739176	PSTG_14032T0	Mellp1_73039	Melli1_211843	PTTG_00544T0	PGTG_19586T0,PGTG_19076T0
6	7	0.24	Sepsp1_739288	PSTG_05879T0,PSTG_05862T0	Mellp1_36702	Melli1_209546	PTTG_01684T0	PGTG_12856T0
6	7	1	Sepsp1_739292	PSTG_00888T0	Mellp1_71867	Melli1_209329	PTTG_05267T0	PGTG_17550T0,PGTG_12050T0
6	7	0.24	Sepsp1_739351	PSTG_13814T0,PSTG_11263T0	Mellp1_116324	Melli1_198299	PTTG_09144T0	PGTG_05011T0
6	7	0.24	Sepsp1_739357	PSTG_16078T0	Mellp1_48549	Melli1_211037	PTTG_01179T0,PTTG_29548T0	PGTG_01413T0
6	7	0.24	Sepsp1_739417	PSTG_14806T0	Mellp1_72209	Melli1_200160,Melli1_200159	PTTG_06672T0	PGTG_10401T0
6	7	1	Sepsp1_739499	PSTG_09674T0	Mellp1_54373,Mellp1_52162	Melli1_203234	PTTG_08845T0	PGTG_06605T0
6	7	0.24	Sepsp1_739672	PSTG_12126T0	Mellp1_72632	Melli1_206865	PTTG_28501T0	PGTG_14287T0,PGTG_15420T0
6	7	1	Sepsp1_739673	PSTG_12142T0	Mellp1_74577	Melli1_199380	PTTG_09108T0,PTTG_02082T0	PGTG_14276T0
6	7	1	Sepsp1_739707	PSTG_01849T0	Mellp1_116780	Melli1_209544	PTTG_07227T1,PTTG_07227T0	PGTG_17499T0
6	7	0.375	Sepsp1_739709	PSTG_15309T0	Mellp1_53475,Mellp1_38954	Melli1_206594	PTTG_28428T0	PGTG_00182T0
6	7	0.24	Sepsp1_739802	PSTG_06496T0	Mellp1_45200	Melli1_210504	PTTG_29881T0,PTTG_27848T0	PGTG_20577T0
6	7	1	Sepsp1_739964	PSTG_06514T0	Mellp1_85707	Melli1_201069,Melli1_201068	PTTG_02613T0	PGTG_00038T0
6	7	0.24	Sepsp1_740166	PSTG_12502T0	Mellp1_60183	Melli1_201472	PTTG_03749T0,PTTG_03749T1	PGTG_14435T0
6	7	1	Sepsp1_740203	PSTG_05135T0	Mellp1_44124	Melli1_207612	PTTG_04472T0	PGTG_16047T0,PGTG_10933T0
6	7	1	Sepsp1_740238	PSTG_15782T1,PSTG_15782T0	Mellp1_79036	Melli1_204963	PTTG_08885T0	PGTG_17071T0
6	7	1	Sepsp1_740336	PSTG_06389T0,PSTG_00964T0	Mellp1_94954	Melli1_207424	PTTG_03363T0	PGTG_07554T0
6	7	0.135	Sepsp1_740419	PSTG_14205T1,PSTG_14205T0	Mellp1_95381	Melli1_204388	PTTG_09655T0	PGTG_20705T0
6	7	1	Sepsp1_740507	PSTG_11043T0,PSTG_01024T0	Mellp1_89173	Melli1_199876	PTTG_00495T0	PGTG_03850T0
6	7	0.714	Sepsp1_740632	PSTG_15050T0	Mellp1_71351	Melli1_201532	PTTG_28138T0	PGTG_16293T0,PGTG_14627T0
6	7	1	Sepsp1_741136	PSTG_09278T0	Mellp1_85900	Melli1_205557	PTTG_01930T0	PGTG_19443T0,PGTG_15847T0
6	7	1	Sepsp1_741141	PSTG_06748T0	Mellp1_44186	Melli1_206503,Melli1_206502	PTTG_09180T0	PGTG_17141T0
6	7	1	Sepsp1_741228	PSTG_16687T0	Mellp1_49157	Melli1_199850	PTTG_26158T0,PTTG_07303T0	PGTG_17687T0
6	7	0.24	Sepsp1_741410	PSTG_10768T0	Mellp1_118604	Melli1_196163,Melli1_198512	PTTG_06552T0	PGTG_19166T0
6	7	0.24	Sepsp1_741495	PSTG_03146T0,PSTG_19144T0	Mellp1_34152	Melli1_212078	PTTG_04813T0	PGTG_02880T0
6	7	0.24	Sepsp1_741859	PSTG_04176T0,PSTG_17360T0	Mellp1_41670	Melli1_206441	PTTG_08821T0	PGTG_15007T0
6	7	0.634	Sepsp1_742011	PSTG_01343T1,PSTG_01343T0	Mellp1_109237	Melli1_203695	PTTG_03722T0	PGTG_06490T0
6	7	0.24	Sepsp1_742069	PSTG_09688T0,PSTG_09859T0	Mellp1_74218	Melli1_202562	PTTG_28026T0	PGTG_06075T0
6	7	1	Sepsp1_742170	PSTG_10642T1,PSTG_10642T0	Mellp1_48043	Melli1_205532	PTTG_00263T0	PGTG_06221T0
6	7	1	Sepsp1_742195	PSTG_02169T0	Mellp1_50002	Melli1_204247,Melli1_204245	PTTG_05112T0	PGTG_00818T0
6	7	0.24	Sepsp1_742205	PSTG_00559T0	Mellp1_72992	Melli1_207652	PTTG_05781T0	PGTG_00758T0,PGTG_15659T0
6	7	0.24	Sepsp1_742235	PSTG_03000T0	Mellp1_43615	Melli1_202062	PTTG_01990T0,PTTG_00015T0	PGTG_07139T0
6	7	1	Sepsp1_742277	PSTG_07470T0	Mellp1_87966	Melli1_196812	PTTG_01756T1,PTTG_01756T0	PGTG_21086T0
6	7	1	Sepsp1_742504	PSTG_07083T0	Mellp1_115101	Melli1_205915	PTTG_06893T0,PTTG_04398T0	PGTG_02140T0
6	7	0.24	Sepsp1_742543	PSTG_05893T0	Mellp1_113167	Melli1_207706	PTTG_06901T0,PTTG_27738T0	PGTG_05095T0
6	7	0.24	Sepsp1_742558	PSTG_08927T0	Mellp1_118533	Melli1_204483	PTTG_05981T0	PGTG_03675T0,PGTG_20151T0
[truncated: 42,025 more rows]
