# Supplementary material for: Secretome Characterization and Correlation Analysis Reveal Putative Pathogenicity Mechanisms and Identify Candidate Avirulence Genes in the Wheat Stripe Rust Fungus Puccinia striiformis f. sp. tritici
Source: Front Microbiol. 2017 Dec 11;8:2394. doi: 10.3389/fmicb.2017.02394 (PMC5732408; doi:10.3389/fmicb.2017.02394)
Supplement: Supplementary file 3 [file Table3.XLSX]

## Sheet: Pst secretome
Supplemetary Table 3. Secreted protein genes of Puccinia striiformis f. sp. tritici (Pst) with annotations
	No. of	No. of	Cysteine	Pst	Haustorial	Identical	Correlation analysis						EffectorP		PHI database BLASTP			Subcellular	NucPred	NLStradamus	Effector motif	PFAM domain
Accession No.	amino acids	Cysteines	Density	specific	Secreted Proteins	among Pst	Yr6	Yr8	Yr9	Yr17	YrTr1	Yr76	Prediction	Probability	Hit organism and gene	Score	E-value	localization
PSTG_00005	202	5	0.0247525	Yes	Yes	No							Effector	0.647	PHI:2469#AcrB#Q7WTQ9#552#Erwinia_amylovora#Reduced_virulence	25.8	4.1	Cytoplasm	0.04			Heterokaryon incompatibility protein Het-C (PF07217)
PSTG_00015	175	6	0.0342857	Yes	No	No							Effector	0.908	PHI:2893#F-avi5730#B9K1Q7#373#Agrobacterium_vitis#Unaffected_pathogenicity	26.9	1.1	Extracellular	0.11		G[I/F/Y][A/L/S/T]R
PSTG_00027	928	6	0.00646552	No	Yes	No							Non-effector	1	PHI:1797#GzZC112#I1RSR1#5518#Gibberella_zeae#Unaffected_pathogenicity	31.6	0.41	Nucleus	0.93
PSTG_00037	337	1	0.00296736	No	Yes	No							Effector	1	PHI:741#BeNEP2#ABB43267#278938#Botrytis_elliptica#Unaffected_pathogenicity	31.6	0.079	Cytoplasm	0.03
PSTG_00067	119	0	0	No	No	No							Non-effector	0.598	PHI:1025#bcnoxR#CAP12326#40559#Botrytis_cinerea#Reduced_virulence	26.2	1	Extracellular	0.25
PSTG_00068	277	1	0.00361011	No	No	No							Non-effector	0.993	PHI:2851#Mig2-6#Q58ID3#5270#Ustilago_maydis#Unaffected_pathogenicity	28.5	0.5	Nucleus	0.3
PSTG_00096	70	4	0.0571429	Yes	No	Yes							Effector	1	PHI:542#BCCAT2#AAK77951#40559#Botrytis_cinerea#Unaffected_pathogenicity	26.2	0.31	Extracellular	0.04
PSTG_00107	107	2	0.0186916	No	No	Yes							Effector	0.804	PHI:1202#(Sc_Cla4)#I1RS48#5518#Gibberella_zeae#Reduced_virulence	28.5	0.14	Mitochondrion	0.19		DEER	PET assembly of cytochrome c oxidase, mitochondrial (PF15786)
PSTG_00111	850	9	0.0105882	Yes	No	No							Non-effector	1	PHI:1597#GzOB037#I1RYF6#5518#Gibberella_zeae#Unaffected_pathogenicity	32	0.32	Nucleus	0.95	Y		Protein of unknown function (DUF2013) (PF09431)
PSTG_00112	175	6	0.0342857	Yes	No	No							Effector	0.995	PHI:3096#Ktr4#J5K093#176275#Beauveria_bassiana#reduced_virulence	27.3	0.89	Extracellular	0.24		RSIVEQD
PSTG_00113	252	10	0.0396825	No	Yes	Yes							Effector	0.984	PHI:325#ACE1#CAG28797#318829#Magnaporthe_oryzae#Effector_(plant_avirulence_determinant)	27.3	1.6	Extracellular	0.01
PSTG_00132	77	2	0.025974	No	No	No							Effector	0.54	PHI:1766#GzZC081#I1S160#5518#Gibberella_zeae#Lethal	25	0.9	Extracellular	0.01
PSTG_00143	96	6	0.0625	No	No	Yes							Effector	1	PHI:466#UBC1#AAA57470#5270#Ustilago_maydis#Reduced_virulence	25	1.7	Extracellular	0		[Y/F/W]XC
PSTG_00149	242	3	0.0123967	No	Yes	No							Effector	0.537	PHI:2085#Moatg11#MGG_04486#148305#Magnaporthe_oryzae#Unaffected_pathogenicity	28.1	0.84	Extracellular	0.23	Y
PSTG_00223	173	3	0.017341	Yes	No	No							Effector	0.959	PHI:1983#GzZC298#I1RB90#5518#Gibberella_zeae#Lethal	30	0.12	Extracellular	0.07
PSTG_00224	150	5	0.0333333	Yes	No	No							Effector	0.992	PHI:4989#W6ZBM1#Ppt1_#101162#Cochliobolus_miyabeanus#reduced_virulence	25.4	2.8	Extracellular	0.03
PSTG_00233	152	2	0.0131579	Yes	No	No							Effector	0.701	PHI:3645#bpdA#Q8YFR7#29459#Brucella_melitensis#loss_of_pathogenicity	25	4.4	Plasma membrane	0.09
PSTG_00237	138	6	0.0434783	Yes	No	No							Effector	1	PHI:1754#GzZC069#I1S1D6#5518#Gibberella_zeae#Unaffected_pathogenicity	25.4	2.3	Extracellular	0.02
PSTG_00312	175	0	0	Yes	No	No							Effector	0.56	PHI:2550#NOB1#Q4WES1#746128#Aspergillus_fumigatus#Mixed_outcome	29.3	0.19	Nucleus	0.61	Y
PSTG_00318	333	7	0.021021	No	No	No							Non-effector	0.998	PHI:3885#G7TFJ1#XopZ#347#Xanthomonas_oryzae#mixed_outcome	31.2	0.18	Nucleus	0.39		RXLX[EDQ]
PSTG_00319	344	4	0.0116279	No	No	Yes							Non-effector	1	PHI:800#MGG_13324#EDK00897#318829#Magnaporthe_oryzae#Reduced_virulence	31.6	0.14	Nucleus	0.37		[Y/F/W]XC
PSTG_00328	261	0	0	No	No	Yes							Non-effector	0.705	PHI:1822#GzZC137#I1S1D3#5518#Gibberella_zeae#Unaffected_pathogenicity	27.7	1.1	Endoplasmic reticulum	0.25	Y
PSTG_00329	166	1	0.0060241	Yes	No	No							Effector	0.513	PHI:4975#Q5WWE3#LssB#446#Legionella_pneumophila#reduced_virulence	23.9	9.9	Extracellular	0.12
PSTG_00348	594	7	0.0117845	No	Yes	No							Non-effector	1	PHI:3135#pdhR#Q66EI1#633#Yersinia_pseudotuberculosis#reduced_virulence	30.4	0.36	Nucleus	0.75
PSTG_00349	247	1	0.00404858	Yes	No	Yes							Non-effector	0.76	PHI:2290#BcBOA6#B1GVX7#40559#Botrytis_cinerea#Reduced_virulence	28.5	0.66	Nucleus	0.3		RXLX[EDQ]
PSTG_00355	325	13	0.04	No	No	No							Non-effector	0.992	PHI:1964#GzZC279#I1RQU2#5518#Gibberella_zeae#Unaffected_pathogenicity	26.6	4	Extracellular	0.58
PSTG_00358	1034	9	0.00870406	No	Yes	No					Yes		Non-effector	1	PHI:3075#PdChsVII#R4I3H8#36651#Penicillium_digitatum#reduced_virulence	370	4.58e-111	Vacuole	0.47			Glycosyl hydrolase family 65, N-terminal domain (PF03636)
PSTG_00359	276	10	0.0362319	No	No	No	Yes						Non-effector	0.511	PHI:2676#ssrA_#Q8ZPP5#90371#Salmonella_enterica_serovar_Typhimurium#Reduced_virulence	28.5	0.86	Extracellular	0.07
PSTG_00361	233	11	0.0472103	No	No	Yes							Effector	0.895	PHI:1469#GzHMG001#I1R9Z0#5518#Gibberella_zeae#Unaffected_pathogenicity	26.9	2.1	Extracellular	0.38
PSTG_00363	235	10	0.0425532	No	No	No							Effector	0.551	PHI:1460#GzAra008#I1S2F6#5518#Gibberella_zeae#Unaffected_pathogenicity	27.7	0.9	Extracellular	0.49
PSTG_00371	189	1	0.00529101	Yes	No	No							Non-effector	0.963	PHI:2515#ALG7#Q4X146#746128#Aspergillus_fumigatus#Lethal	79.3	5.2e-18	Endoplasmic reticulum	0.16
PSTG_00384	379	2	0.00527704	No	No	No							Non-effector	1	PHI:279#CaSPA2#EAK92427#5476#Candida_albicans#Loss_of_pathogenicity	27.7	2.5	Nucleus	0.44
PSTG_00388	159	1	0.00628931	Yes	No	No							Effector	0.979	PHI:2511#Pes1#Q4WT66#746128#Aspergillus_fumigatus#Reduced_virulence	25.4	3.8	Cytoplasm	0.18
PSTG_00407	432	8	0.0185185	No	No	Yes							Non-effector	1	PHI:1621#GzRUM1#I1RP98#5518#Gibberella_zeae#Unaffected_pathogenicity	29.6	0.76	Plasma membrane	0.13			Peptidase M50B-like (PF13398)
PSTG_00408	194	1	0.00515464	No	Yes	Yes							Non-effector	0.956	PHI:1841#GzZC156#I1RIY6#5518#Gibberella_zeae#Unaffected_pathogenicity	26.6	2.1	Extracellular	0.28
PSTG_00409	199	1	0.00502513	No	No	No							Non-effector	0.667	PHI:1259#FGSG_03499#I1RNK3#5518#Gibberella_zeae#Unaffected_pathogenicity	26.6	1.9	Extracellular	0.36
PSTG_00410	149	1	0.00671141	Yes	No	No							Effector	0.846	PHI:3647#cgsB#Q8YFK0#29459#Brucella_melitensis#increased_virulence	26.6	1.3	Nucleus	0.1
PSTG_00417	461	10	0.021692	No	No	No							Non-effector	1	PHI:1469#GzHMG001#I1R9Z0#5518#Gibberella_zeae#Unaffected_pathogenicity	29.3	0.93	Plasma membrane	0.09			Peptidase M50B-like (PF13398)
PSTG_00428	209	2	0.00956938	No	Yes	No							Non-effector	0.623	PHI:528#CLA4#AAT39367#5270#Ustilago_maydis#Loss_of_pathogenicity	28.5	0.59	Extracellular	0.07
PSTG_00441	699	2	0.00286123	Yes	No	Yes							Non-effector	1	PHI:1049#CTB2#ABK64180#29003#Cercospora_nicotianae#Reduced_virulence	30.8	0.5	Nucleus	0.79
PSTG_00442	686	5	0.00728863	Yes	No	Yes							Non-effector	1	PHI:2121#MST50p#MGG_05199#148305#Magnaporthe_oryzae#Loss_of_pathogenicity	30	0.8	Nucleus	0.87
PSTG_00445	62	0	0	No	Yes	Yes							Non-effector	0.993	PHI:1897#GzZC212#I1RH09#5518#Gibberella_zeae#Unaffected_pathogenicity	24.3	1.1	Extracellular	0.06
PSTG_00448	141	8	0.0567376	Yes	Yes	No							Effector	0.997	PHI:1247#FGSG_02488#I1S0G8#5518#Gibberella_zeae#Unaffected_pathogenicity	26.6	1.2	Extracellular	0.03	Y
PSTG_00452	118	8	0.0677966	Yes	Yes	Yes							Effector	1	PHI:3110#FgATF1#I1S0C0#5518#Fusarium_graminearum#mixed_outcome	24.3	5.2	Extracellular	0.07
PSTG_00463	498	2	0.00401606	No	No	No							Non-effector	1	PHI:3666#Q87AN1#HxfA_(pspA)#2371#Xylella_fastidiosa#Increased_virulence_(Hypervirulence)	29.6	0.92	Nucleus	0.72	Y
PSTG_00464	497	3	0.00603622	No	No	No							Non-effector	1	PHI:2747#Cnt#A8YZD7#1280#Staphylococcus_aureus#Reduced_virulence	28.9	1.3	Nucleus	0.84	Y
PSTG_00475	472	11	0.0233051	No	Yes	No							Non-effector	1	PHI:2597#Pir32#Q59PW0_#746128#Aspergillus_fumigatus#Mixed_outcome	29.6	0.66	Extracellular	0.13	Y
PSTG_00480	730	1	0.00136986	No	Yes	No							Non-effector	1	PHI:4988#M2TW52#Ppt1_#5016#Cochliobolus_heterostrophus#reduced_virulence	30	0.81	Extracellular	0.31			Domain of unknown function (DUF4965) (PF16335,PF17168,PF08760)
PSTG_00484	767	2	0.00260756	No	Yes	No							Non-effector	1	PHI:2244#37865#gi#46099354#5270#Ustilago_maydis#Unaffected_pathogenicity	31.2	0.35	Extracellular	0.17			Domain of unknown function (DUF4965) (PF16335,PF17168,PF08760)
PSTG_00485	130	4	0.0307692	No	No	No	Yes						Effector	0.961	PHI:2239#Spe-Sdh#Q4P245#5270#Ustilago_maydis#reduced_virulence	24.3	5	Extracellular	0			Lytic transglycolase (PF03330)
PSTG_00488	166	2	0.0120482	Yes	No	No							Effector	0.92	PHI:175#HWP1#AAC96368#5476#Candida_albicans#Reduced_virulence	29.3	0.19	Extracellular	0.08
PSTG_00489	180	0	0	No	No	No							Non-effector	1	PHI:1236#FGSG_04770#I1RYF8#5518#Gibberella_zeae#Lethal	36.2	0.001	Cytoplasm	0.16
PSTG_00494	200	6	0.03	No	Yes	No							Effector	0.894	PHI:1792#GzZC107#I1RVS7#5518#Gibberella_zeae#Unaffected_pathogenicity	29.3	0.24	Extracellular	0.11
PSTG_00510	246	0	0	Yes	No	No							Non-effector	0.759	PHI:242#CaTPS2#CAC17748#5476#Candida_albicans#Reduced_virulence	54.7	2.29e-09	Cytoplasm	0.01			Trehalose-phosphatase (PF02358)
PSTG_00511	428	0	0	Yes	No	No							Non-effector	1	PHI:242#CaTPS2#CAC17748#5476#Candida_albicans#Reduced_virulence	46.6	3.65e-06	Cytoplasm	0.24	Y		Trehalose-phosphatase (PF02358)
PSTG_00562	96	4	0.0416667	Yes	No	No							Effector	0.996	PHI:2227#pao#D4III8#5270#Ustilago_maydis#Mixed_outcome	26.6	0.46	Extracellular	0.01
PSTG_00574	1526	21	0.0137615	No	Yes	No							Non-effector	1	PHI:1071#Gas1#CAF05793#5270#Ustilago_maydis#Loss_of_pathogenicity	877	0	Endoplasmic reticulum	0.75	Y		Glycosyl hydrolases family 31 (PF01055)
PSTG_00575	334	10	0.0299401	No	No	No							Non-effector	0.796	PHI:2358#PLD#Q4WZL4#746128#Aspergillus_fumigatus#Reduced_virulence	32	0.083	Extracellular	0.18
PSTG_00582	571	7	0.0122592	Yes	No	No							Non-effector	1	PHI:541#LIP1#AAU87359#332648#Botrytis_cinerea#Unaffected_pathogenicity	304	1.86e-95	Extracellular	0.23			Carboxylesterase family (PF00135)
PSTG_00590	560	6	0.0107143	Yes	No	No							Non-effector	1	PHI:541#LIP1#AAU87359#332648#Botrytis_cinerea#Unaffected_pathogenicity	321	3.85e-102	Extracellular	0.15		YXSL[R/K]	Carboxylesterase family (PF00135)
PSTG_00600	329	6	0.0182371	No	No	No							Non-effector	0.997	PHI:954#um05314##5270#Ustilago_maydis#Reduced_virulence	29.3	0.44	Extracellular	0.24			Polysaccharide deacetylase (PF01522)
PSTG_00621	321	7	0.0218069	No	Yes	Yes							Non-effector	0.959	PHI:4883#J9VMG2#Kcs1#5207#Cryptococcus_neoformans#reduced_virulence	28.1	1.2	Extracellular	0.31			Common central domain of tyrosinase (PF00264)
PSTG_00629	181	3	0.0165746	Yes	Yes	No							Effector	0.859	PHI:1646#GzWing018#I1RW28#5518#Gibberella_zeae#Reduced_virulence	28.1	0.59	Cytoplasm	0.14	Y
PSTG_00630	691	11	0.015919	No	Yes	No							Non-effector	1	PHI:1796#GzZC111#I1RSR7#5518#Gibberella_zeae#Unaffected_pathogenicity	28.1	3.5	Plasma membrane	0.78
PSTG_00631	689	12	0.0174165	No	Yes	No							Non-effector	1	PHI:1176#(Sc_Atg1)#I1RNG8#5518#Gibberella_zeae#Reduced_virulence	36.2	0.013	Plasma membrane	0.54
PSTG_00636	72	4	0.0555556	Yes	No	No							Effector	1	PHI:1026#bcplc1#AAB39564#40559#Botrytis_cinerea#Reduced_virulence	35.8	0.000242	Extracellular	0.01
PSTG_00649	382	6	0.0157068	No	No	No							Non-effector	1	PHI:2453#Snt2#D9J222#61369#Fusarium_oxysporum_f.sp._melonis#Reduced_virulence	26.6	6.1	Extracellular	0.27			Common central domain of tyrosinase (PF00264)
PSTG_00650	508	5	0.00984252	No	No	No							Non-effector	1	PHI:1277#FGSG_12887#I1S5L1#5518#Gibberella_zeae#Unaffected_pathogenicity	31.6	0.22	Cytoplasm	0.51			Common central domain of tyrosinase (PF00264)
PSTG_00676	108	4	0.037037	Yes	Yes	No							Effector	0.861	PHI:332#CAC1#BAD04045#5462#Colletotrichum_lagenarium#Loss_of_pathogenicity	27.3	0.38	Extracellular	0.05
PSTG_00677	98	4	0.0408163	No	No	No							Non-effector	0.684	PHI:2358#PLD#Q4WZL4#746128#Aspergillus_fumigatus#Reduced_virulence	26.2	0.67	Extracellular	0.05
PSTG_00678	98	4	0.0408163	No	No	No							Non-effector	0.939	PHI:2358#PLD#Q4WZL4#746128#Aspergillus_fumigatus#Reduced_virulence	25.8	0.76	Extracellular	0.06
PSTG_00698	302	1	0.00331126	No	No	No							Non-effector	0.973	PHI:35#CON7#AAB69694#318829#Magnaporthe_oryzae#Reduced_virulence	28.1	1.2	Endoplasmic reticulum	0.44	Y
PSTG_00699	217	9	0.0414747	No	Yes	Yes							Effector	0.844	PHI:3607#sidN#K7NCV2#35717#Epichloe_festucae#increased_virulence	29.3	0.29	Extracellular	0.06
PSTG_00708	610	6	0.00983607	No	Yes	No	Yes						Non-effector	1	PHI:2920#FET3-1#E3QRA4#31870#Colletotrichum_graminicola#Reduced_virulence	173	5.17e-47	Plasma membrane	0.11			Multicopper oxidase (PF07732,PF00394,PF07731)
PSTG_00714	390	3	0.00769231	Yes	No	No							Non-effector	1	PHI:1971#GzZC286#I1RF99#5518#Gibberella_zeae#Unaffected_pathogenicity	30.4	0.37	Extracellular	0.28			DDE superfamily endonuclease (PF13359)
PSTG_00715	70	3	0.0428571	Yes	No	No							Effector	0.902	PHI:534#TOXA#AAB61464#45151#Pyrenophora_tritici-repentis#Increased_virulence_(Hypervirulence)	25	0.56	Extracellular	0.04
PSTG_00720	215	0	0	Yes	No	No							Non-effector	0.987	PHI:1297#GzAT001#I1RPU1#5518#Gibberella_zeae#Reduced_virulence	26.9	1.7	Nucleus	0.22
PSTG_00771	160	1	0.00625	No	No	No							Effector	0.967	PHI:341#CPK1#BAD04044#5462#Colletotrichum_lagenarium#Loss_of_pathogenicity	26.2	1.7	Extracellular	0.01
PSTG_00774	164	1	0.00609756	No	No	No							Effector	0.953	PHI:1469#GzHMG001#I1R9Z0#5518#Gibberella_zeae#Unaffected_pathogenicity	24.6	5.9	Cytoplasm	0.05
PSTG_00782	584	4	0.00684932	Yes	No	No							Non-effector	1	PHI:1597#GzOB037#I1RYF6#5518#Gibberella_zeae#Unaffected_pathogenicity	28.5	2.3	Endoplasmic reticulum	0.86
PSTG_00821	108	7	0.0648148	Yes	Yes	Yes							Effector	0.983	PHI:1291#TOP1#I1RRX4#5518#Gibberella_zeae#Reduced_virulence	23.9	4.7	Extracellular	0.13		[Y/F/W]XC
PSTG_00833	99	6	0.0606061	Yes	No	No							Effector	0.999	PHI:226#PEX6#AAK16738#5462#Colletotrichum_lagenarium#Loss_of_pathogenicity	23.5	5.5	Extracellular	0
PSTG_00836	196	2	0.0102041	No	Yes	No							Non-effector	1	PHI:89#CNA1#AAB97372#5207#Cryptococcus_neoformans#Loss_of_pathogenicity	31.6	0.053	Nucleus	0.09
PSTG_00901	207	6	0.0289855	Yes	No	Yes							Effector	0.687	PHI:238#WdPKS1#AAD31436#5970#Wangiella_(Exophiala)_dermatitidis#Reduced_virulence	25	8	Extracellular	0.1
PSTG_00902	54	1	0.0185185	Yes	No	No							Effector	0.903	PHI:354#GPAB#CAC81805#5085#Aspergillus_fumigatus#Reduced_virulence	25.8	0.23	Extracellular	0.05
PSTG_00906	382	2	0.0052356	No	No	Yes							Non-effector	1	PHI:708#LuxO#AAF94180#686#Vibrio_cholerae#Reduced_virulence	29.3	0.65	Endoplasmic reticulum	0.81
PSTG_00921	168	2	0.0119048	Yes	Yes	No							Effector	0.853	PHI:2368#bac#Q9P880#40559#Botrytis_cinerea#Reduced_virulence	27.3	0.84	Nucleus	0.26
PSTG_00923	332	10	0.0301205	No	No	No							Non-effector	1	PHI:597#LOPB#AAP40632#5022#Leptosphaeria_maculans#Reduced_virulence	27.7	1.7	Nucleus	0.24
PSTG_00927	583	9	0.0154374	No	Yes	No							Non-effector	1	PHI:3662#Q87ET0#PspB_(not_PD0218)#2371#Xylella_fastidiosa#Increased_virulence_(Hypervirulence)	37.4	0.004	Vacuole	0.14			Subtilase family (PF00082)
PSTG_00930	928	9	0.00969828	No	No	No							Non-effector	1	PHI:3662#Q87ET0#PspB_(not_PD0218)#2371#Xylella_fastidiosa#Increased_virulence_(Hypervirulence)	39.7	0.001	Extracellular	0.1	Y		Subtilase family (PF00082)
PSTG_00935	439	4	0.00911162	No	No	Yes							Non-effector	1	PHI:144#CHT42#AAC05829#29875#Trichoderma_virens#Reduced_virulence	109	3.84e-27	Extracellular	0.36			Glycosyl hydrolases family 18 (PF00704)
PSTG_00940	142	9	0.0633803	No	No	Yes							Effector	1	PHI:602#orf242#AAL20314#216597#Salmonella_enterica#Unaffected_pathogenicity	25.8	1.6	Extracellular	0.07
PSTG_00942	139	9	0.0647482	No	No	Yes							Effector	1	PHI:599#TCO1#ABD49452#5207#Cryptococcus_neoformans#Reduced_virulence	30.4	0.053	Extracellular	0.02
PSTG_00943	472	4	0.00847458	No	Yes	No							Non-effector	1	PHI:1621#GzRUM1#I1RP98#5518#Gibberella_zeae#Unaffected_pathogenicity	28.5	1.7	Mitochondrion	0.25
PSTG_00955	337	6	0.0178042	No	No	No							Non-effector	0.999	PHI:2878#ecf18#Q4ZZI8#321#Pseudomonas_syringae_pv._Syringae#Unaffected_pathogenicity	28.9	0.46	Extracellular	0.37
PSTG_00957	239	6	0.0251046	No	No	Yes							Non-effector	0.557	PHI:747#um00445#Not_available#5270#Ustilago_maydis#Unaffected_pathogenicity	67	2.65e-14	Extracellular	0.04			Cutinase (PF01083)
PSTG_00958	245	6	0.0244898	No	Yes	No							Non-effector	0.919	PHI:747#um00445#Not_available#5270#Ustilago_maydis#Unaffected_pathogenicity	69.3	4.55e-15	Extracellular	0.07			Cutinase (PF01083)
PSTG_00961	569	1	0.00175747	No	Yes	No							Non-effector	1	PHI:1500#GzHMG032#I1S2F2#5518#Gibberella_zeae#Unaffected_pathogenicity	30.4	0.53	Nucleus	0.23
PSTG_00971	352	5	0.0142045	No	No	No							Non-effector	1	PHI:219#LIG4#CAA64457#5476#Candida_albicans#Reduced_virulence	26.2	6.6	Nucleus	0.23
PSTG_00972	366	4	0.010929	No	No	No							Non-effector	1	PHI:2083#Moatg17#MGG_07667#148305#Magnaporthe_oryzae#Loss_of_pathogenicity	29.6	0.55	Nucleus	0.59
PSTG_00984	268	3	0.011194	Yes	No	No							Non-effector	0.998	PHI:3225#Ndo1#T2C913#36651#Penicillium_digitatum#unaffected_pathogenicity	44.7	4.68e-06	Cytoplasm	0.43
PSTG_00994	278	11	0.0395683	No	Yes	No							Effector	0.89	PHI:4978#M7U578#BcFRQ1#40559#Botrytis_cinerea#reduced_virulence	30.4	0.2	Extracellular	0.07
PSTG_00995	486	1	0.00205761	No	No	No							Non-effector	1	PHI:1227#FGSG_07742#I1RPV7#5518#Gibberella_zeae#Lethal	38.1	0.002	Plasma membrane	0.21
PSTG_01018	150	3	0.02	Yes	Yes	Yes							Non-effector	0.876	PHI:2821#SNF2#Q5ALP9#5476#Candida_albicans#Reduced_virulence	27.7	0.47	Extracellular	0.67
PSTG_01022	129	0	0	Yes	Yes	No							Non-effector	1	PHI:2290#BcBOA6#B1GVX7#40559#Botrytis_cinerea#Reduced_virulence	26.6	0.84	Extracellular	0
PSTG_01024	264	4	0.0151515	No	No	No							Non-effector	0.626	PHI:2644#thioredoxin_1#P0AA28#90371#Salmonella_enterica_serovar_Typhimurium#Reduced_virulence	38.1	0.00011	Mitochondrion	0.02		G[I/F/Y][A/L/S/T]R	Thioredoxin (PF00085)
PSTG_01039	116	4	0.0344828	No	No	No							Effector	0.981	PHI:1983#GzZC298#I1RB90#5518#Gibberella_zeae#Lethal	24.6	3.8	Extracellular	0.05
PSTG_01047	121	8	0.0661157	Yes	No	Yes							Effector	0.999	PHI:1437#GzC2H106#I1SAL5#5518#Gibberella_zeae#Unaffected_pathogenicity	30.8	0.027	Extracellular	0.04
PSTG_01054	169	8	0.0473373	Yes	No	No							Effector	0.982	PHI:1224#FGSG_09150#Q4IB89#5518#Gibberella_zeae#Lethal	26.9	1.3	Extracellular	0.38
PSTG_01056	594	5	0.00841751	No	Yes	No							Non-effector	1	PHI:1954#GzZC269#I1RMG7#5518#Gibberella_zeae#Unaffected_pathogenicity	31.6	0.27	Nucleus	0.74
PSTG_01057	398	6	0.0150754	No	No	No							Non-effector	1	PHI:3048#CSMA#Q4X0H6#746128#Aspergillus_fumigatus#mixed_outcome	29.6	0.72	Nucleus	0.54	Y
PSTG_01059	324	3	0.00925926	Yes	No	No							Non-effector	0.999	PHI:2397#ChSte11#C6L683#5016#Cochliobolus_heterostrophus#Loss_of_pathogenicity	27.3	2.1	Nucleus	0.33
PSTG_01061	289	10	0.0346021	No	No	No							Non-effector	0.616	PHI:1774#GzZC089#I1S3Z9#5518#Gibberella_zeae#Lethal	28.1	1.1	Extracellular	0.17
PSTG_01062	183	12	0.0655738	No	No	No							Effector	1	PHI:4558#X5FDR6#T6SS1#562#Escherichia_coli#effector_(plant_avirulence_determinant)	25.4	4.1	Extracellular	0.03
PSTG_01065	284	4	0.0140845	Yes	No	Yes							Non-effector	0.991	PHI:130#TPS1#CAA69223#5476#Candida_albicans#Reduced_virulence	28.9	0.58	Extracellular	0.39
PSTG_01067	155	4	0.0258065	Yes	No	No							Effector	0.984	PHI:2644#thioredoxin_1#P0AA28#90371#Salmonella_enterica_serovar_Typhimurium#Reduced_virulence	42.4	1.24e-06	Endoplasmic reticulum	0.05		[KRHQSA][DENQ]EL	Thioredoxin (PF00085)
PSTG_01072	257	10	0.0389105	No	No	No							Effector	0.953	PHI:828#ERG1#AAS60234#5085#Aspergillus_fumigatus#chemistry_target	28.1	0.94	Extracellular	0.26
PSTG_01087	195	4	0.0205128	Yes	No	Yes							Non-effector	0.94	PHI:132#ABC1#AAB86640#318829#Magnaporthe_oryzae#Reduced_virulence	26.2	2.6	Extracellular	0.2
PSTG_01088	453	3	0.00662252	No	No	No							Non-effector	1	PHI:3033#CrmA#D3FJS3#2096#Mycoplasma_gallisepticum#reduced_virulence	26.9	4.7	Extracellular	0.05			Glycosyl hydrolases family 15 (PF00723)
PSTG_01095	199	0	0	Yes	Yes	Yes							Effector	0.522	PHI:3262#FTL_1709#Q2A1R2#263#Francisella_tularensis#reduced_virulence	28.1	0.7	Extracellular	0.33
PSTG_01104	429	11	0.025641	No	No	No							Non-effector	1	PHI:2401#CaRING1#G0T3B3#456327#Xanthomonas_campestris_pv_vesicatoria#Mixed_outcome	32.7	0.037	Nucleus	0.55		RSIVEQD
PSTG_01133	394	4	0.0101523	No	No	No							Non-effector	1	PHI:547#CEL5A#AAT40313#40559#Botrytis_cinerea#Unaffected_pathogenicity	95.9	1.59e-22	Extracellular	0		[Y/F/W]XC	Cellulase (glycosyl hydrolase family 5) (PF00150)
PSTG_01134	123	7	0.0569106	Yes	No	Yes							Effector	0.999	PHI:1187#(Sc_Dbf2/Dbf20)#I1RWG6#5518#Gibberella_zeae#Reduced_virulence	26.6	0.86	Extracellular	0.03		[Y/F/W]XC
PSTG_01135	125	7	0.056	Yes	No	No							Effector	0.991	PHI:3374#FgSln1#I1S028#5518#Fusarium_graminearum#reduced_virulence	24.6	3.8	Extracellular	0.04
PSTG_01139	184	4	0.0217391	No	Yes	No							Effector	0.929	PHI:303#GAT1#AAP50501#5476#Candida_albicans#Reduced_virulence	26.9	1.4	Extracellular	0.03
PSTG_01141	127	8	0.0629921	No	No	Yes							Effector	0.775	PHI:1787#GzZC102#I1S1P9#5518#Gibberella_zeae#Unaffected_pathogenicity	25.4	2.3	Extracellular	0.05
PSTG_01145	802	11	0.0137157	No	No	No							Non-effector	1	PHI:200#ARG1#BAB40769#5507#Fusarium_oxysporum#Reduced_virulence	32.7	0.15	Nucleus	0.56
PSTG_01152	132	6	0.0454545	Yes	No	No							Effector	0.986	PHI:2097#Neo1#MGG_04066#148305#Magnaporthe_oryzae#Loss_of_pathogenicity	28.5	0.22	Extracellular	0.3
PSTG_01155	122	6	0.0491803	Yes	Yes	No							Effector	0.999	PHI:853#YAP1#EAK83313#5270#Ustilago_maydis#Reduced_virulence	25	3	Extracellular	0.05
PSTG_01157	110	6	0.0545455	Yes	No	No							Effector	0.999	PHI:947#um10556##5270#Ustilago_maydis#Reduced_virulence	26.9	0.48	Extracellular	0.04		[L/I]XAR
PSTG_01158	110	6	0.0545455	Yes	No	No							Effector	0.999	PHI:947#um10556##5270#Ustilago_maydis#Reduced_virulence	27.3	0.26	Extracellular	0.04		[L/I]XAR
PSTG_01159	110	6	0.0545455	Yes	No	Yes							Effector	0.997	PHI:947#um10556##5270#Ustilago_maydis#Reduced_virulence	28.9	0.08	Extracellular	0.04		[L/I]XAR
PSTG_01165	637	3	0.00470958	Yes	No	No				Yes			Non-effector	1	PHI:1629#GzWing001#I1RAH2#5518#Gibberella_zeae#Unaffected_pathogenicity	28.9	2.1	Extracellular	0.42
PSTG_01260	158	5	0.0316456	No	No	No							Effector	0.995	PHI:4885#G4MTK9#MoYpd1p#148305#Magnaporthe_oryzae#mixed_outcome	26.9	0.6	Extracellular	0.06
PSTG_01289	421	1	0.0023753	Yes	No	No							Non-effector	1	PHI:3309#cnf2#G4NJD7#318829#Magnaporthe_oryzae#mixed_outcome	26.2	8.5	Nucleus	0.35			Anticodon-binding domain (PF09793)
PSTG_01290	113	6	0.0530973	No	No	No							Effector	0.998	PHI:96#FAS2#AAA34345#5476#Candida_albicans#Loss_of_pathogenicity	28.5	0.14	Extracellular	0.01
PSTG_01300	870	5	0.00574713	No	No	No							Non-effector	1	PHI:360#KIN1#AAW46354#5207#Cryptococcus_neoformans#Reduced_virulence	28.9	2.9	Nucleus	0.77		RXLR
PSTG_01301	888	3	0.00337838	No	No	No							Non-effector	1	PHI:1756#GzZC071#I1S4Q3#5518#Gibberella_zeae#Unaffected_pathogenicity	28.5	4	Nucleus	0.9
PSTG_01304	670	9	0.0134328	Yes	No	No							Non-effector	1	PHI:2820#SWI1#Q59UR3#5476#Candida_albicans#Reduced_virulence	29.3	1.6	Mitochondrion	0.82
PSTG_01306	191	3	0.0157068	Yes	No	No							Effector	0.997	PHI:1227#FGSG_07742#I1RPV7#5518#Gibberella_zeae#Lethal	37.4	0.000748	Extracellular	0.23	Y
PSTG_01316	338	2	0.00591716	Yes	Yes	No	Yes						Non-effector	1	PHI:995#hopAE1#DAA00391#205918#Pseudomonas_syringae#Effector_(plant_avirulence_determinant)	29.6	0.47	Nucleus	0.35
PSTG_01320	579	5	0.00863558	Yes	No	No							Non-effector	1	PHI:697#ugt51E1#AAM81358#5022#Leptosphaeria_maculans#Unaffected_pathogenicity	115	1.74e-28	Extracellular	0.58			Eukaryotic aspartyl protease (PF00026)
PSTG_01327	627	8	0.0127592	No	No	No							Non-effector	1	PHI:105#PLB1#AAC61890#5476#Candida_albicans#Reduced_virulence	197	2.29e-55	Extracellular	0.37			Lysophospholipase catalytic domain (PF01735)
PSTG_01358	443	7	0.0158014	No	No	No							Non-effector	1	PHI:3353#PsPSR2#G5ADB3#67593#Phytophthora_sojae#effector_(plant_avirulence_determinant)	28.5	1.9	Cytoplasm	0.31			SET domain (PF00856)
PSTG_01359	1249	2	0.00160128	No	No	No							Non-effector	1	PHI:2389#ADR1-L1#Q9SZA7#323#Pseudomonas_syringae_pv._tomato#Increased_virulence_(Hypervirulence)	30.8	0.96	Nucleus	0.86
PSTG_01365	384	4	0.0104167	Yes	Yes	No							Non-effector	1	PHI:1808#GzZC123#I1RF14#5518#Gibberella_zeae#Unaffected_pathogenicity	28.1	1.6	Nucleus	0.5
PSTG_01377	229	3	0.0131004	No	Yes	No							Effector	0.804	PHI:4916#A0A059SVJ2#MfPG1#38448#Monilinia_fructicola#reduced_virulence	30	0.18	Extracellular	0.04
PSTG_01397	533	6	0.011257	Yes	Yes	No							Non-effector	1	PHI:1219#FGSG_05549#I1RC35#5518#Gibberella_zeae#Lethal	28.9	1.6	Nucleus	0.83		[KRHQSA][DENQ]EL
PSTG_01411	539	4	0.00742115	No	Yes	No							Non-effector	1	PHI:3388#FVEG_12522#W7N2B2#117187#Fusarium_verticillioides#unaffected_pathogenicity	27.7	2.9	Extracellular	0.22			Glycosyl hydrolase family 71 (PF03659)
PSTG_01420	122	9	0.0737705	Yes	No	No							Effector	1	PHI:3495#AvrRPM1#Q4ZYH0#317#Pseudomonas_syringae#mixed_outcome	23.9	7.2	Extracellular	0.01
PSTG_01421	209	11	0.0526316	Yes	No	No							Effector	0.936	PHI:2680#rpoE#P0A2F0#90371#Salmonella_enterica_serovar_Typhimurium#Reduced_virulence	25.8	2.6	Extracellular	0.11
PSTG_01425	432	4	0.00925926	Yes	No	No							Non-effector	1	PHI:2699#HrpM#Q8PPR7#611301#Xanthomonas_citri_ssp._Citri#Loss_of_pathogenicity	26.6	5.9	Nucleus	0.96	Y
PSTG_01428	105	3	0.0285714	Yes	No	No							Non-effector	0.982	PHI:1197#(Snf1)#I1RZP6#5518#Gibberella_zeae#Reduced_virulence	26.6	0.6	Extracellular	0.09
PSTG_01431	86	7	0.0813953	Yes	No	No							Effector	1	PHI:2735#RsmA#D0KML5#55208#Pectobacterium_wasabiae#Increased_virulence_(hypervirulence)	23.5	4.1	Extracellular	0.03		[Y/F/W]XC
PSTG_01438	165	2	0.0121212	No	Yes	No							Non-effector	0.543	PHI:4968#Q4ZX47#HopZ3#317#Pseudomonas_syringae#Effector_(plant_avirulence_determinant)	30.8	0.055	Extracellular	0.09
PSTG_01443	326	4	0.0122699	No	No	No							Non-effector	0.999	PHI:1695#GzZC010#I1S2I3#5518#Gibberella_zeae#Unaffected_pathogenicity	29.6	0.43	Endoplasmic reticulum	0.01			OST3 / OST6 family, transporter family (PF04756)
PSTG_01462	276	3	0.0108696	Yes	Yes	No							Non-effector	0.686	PHI:1579#GzOB019#I1RM25#5518#Gibberella_zeae#Unaffected_pathogenicity	29.6	0.36	Cytoplasm	0.26			Adenylate kinase (PF00406)
PSTG_01469	1203	3	0.00249377	No	Yes	No							Non-effector	1	PHI:2636#TgCDPK3_#Q8MYK0#5811#Toxoplasma_gondii#Reduced_virulence	32	0.41	Cytoplasm	0.91	Y	RXLX[EDQ]
PSTG_01470	345	10	0.0289855	No	No	No							Non-effector	0.996	PHI:432#FGL1#AAQ23181#5518#Fusarium_graminearum#Reduced_virulence	30.8	0.19	Extracellular	0.02
PSTG_01472	1331	10	0.00751315	No	Yes	No							Non-effector	1	PHI:1314#GzbHLH015#I1S143#5518#Gibberella_zeae#Unaffected_pathogenicity	28.1	3.2	Nucleus	0.92	Y
PSTG_01474	835	5	0.00598802	No	No	No							Non-effector	1	PHI:12#HTS1#AAA33023#5017#Cochliobolus_carbonum#Loss_of_pathogenicity	27.7	5.7	Endoplasmic reticulum	0.51			Glycosyl hydrolase family 63 C-terminal domain (PF03200.13,PF16923)
PSTG_01477	151	9	0.0596026	No	Yes	No							Effector	0.773	PHI:1730#GzZC045#I1S6C7#5518#Gibberella_zeae#Unaffected_pathogenicity	26.9	1	Extracellular	0.14
PSTG_01478	1377	1	0.000726216	No	No	No							Non-effector	1	PHI:1900#GzZC215#I1RND0#5518#Gibberella_zeae#Unaffected_pathogenicity	32.7	0.29	Nucleus	0.69
PSTG_01492	115	1	0.00869565	Yes	No	No							Effector	0.769	PHI:470#STE12alpha#AAC01955#5207#Cryptococcus_neoformans#Reduced_virulence	25.4	1.7	Extracellular	0.38
PSTG_01529	148	1	0.00675676	Yes	No	No							Effector	0.71	PHI:1953#GzZC268#I1RKB4#5518#Gibberella_zeae#Unaffected_pathogenicity	25	3.8	Nucleus	0.62
PSTG_01546	305	9	0.0295082	No	No	No							Non-effector	1	PHI:1648#GzWing020#I1RWP1#5518#Gibberella_zeae#Reduced_virulence	34.3	0.015	Cytoplasm	0.43			CFEM domain (PF05730)
PSTG_01555	803	7	0.00871731	Yes	Yes	No							Non-effector	1	PHI:4735#E6YE64#ATR5#272952#Hyaloperonospora_arabidopsidis#effector_(plant_avirulence_determinant)	30.4	0.72	Nucleus	0.87		[R/K]CXXCX12H
PSTG_01558	445	12	0.0269663	No	No	Yes							Non-effector	1	PHI:749#um01234#Not_available#5270#Ustilago_maydis#Increased_virulence_(Hypervirulence)	26.2	6.5	Extracellular	0.08
PSTG_01561	278	0	0	No	No	No							Effector	0.644	PHI:436#ESS1#AAN03477#5207#Cryptococcus_neoformans#Reduced_virulence	31.2	0.063	Nucleus	0.53	Y
PSTG_01564	326	3	0.00920245	No	Yes	No							Non-effector	1	PHI:573#XYL3#AAC62816#5017#Cochliobolus_carbonum#Unaffected_pathogenicity	26.2	3.6	Mitochondrion	0.12			Protein of unknown function (DUF3605) (PF12239)
PSTG_01566	278	0	0	No	No	No							Effector	0.653	PHI:1961#GzZC276#I1RD74#5518#Gibberella_zeae#Unaffected_pathogenicity	30	0.3	Nucleus	0.55	Y
PSTG_01569	114	6	0.0526316	No	Yes	Yes							Non-effector	0.679	PHI:2879#HopQ1#Q888Y7#323#Pseudomonas_syringae_pv._tomato#Effector_(plant_avirulence_determinant)	25	2.1	Extracellular	0.03
PSTG_01573	254	4	0.015748	No	Yes	No							Non-effector	0.64	PHI:1378#GzC2H041#I1RQG9#5518#Gibberella_zeae#Unaffected_pathogenicity	27.7	1.2	Cytoplasm	0.18			Polysaccharide deacetylase (PF01522)
PSTG_01576	318	1	0.00314465	No	Yes	No							Non-effector	0.995	PHI:1294#GzAPSES002#I1RMT5#5518#Gibberella_zeae#Unaffected_pathogenicity	28.9	0.76	Mitochondrion	0.21	Y		Protein of unknown function (DUF3605) (PF12239)
PSTG_01577	317	1	0.00315457	No	Yes	Yes							Non-effector	0.997	PHI:2721#tal2a#G7TK09#64187#Xanthomonas_oryzae_pv._oryzae#Effector_(plant_avirulence_determinant)	26.9	3.4	Mitochondrion	0.21			Protein of unknown function (DUF3605)(PF12239)
PSTG_01628	93	2	0.0215054	No	No	No							Non-effector	0.952	PHI:753#um01238#Not_available#5270#Ustilago_maydis#Increased_virulence_(Hypervirulence)	27.7	0.12	Extracellular	0.01
PSTG_01629	107	1	0.00934579	No	Yes	No							Effector	0.89	PHI:1269#FGSG_02838#I1RFK9#5518#Gibberella_zeae#Unaffected_pathogenicity	24.6	2.8	Extracellular	0.17
PSTG_01633	389	3	0.00771208	Yes	No	No							Non-effector	1	PHI:4837#A0A024CHY4#cipA#36746#Pseudomonas_cichorii#reduced_virulence	25.8	10	Nucleus	0.13			HECT-domain (ubiquitin-transferase)(PF00632)
PSTG_01645	106	8	0.0754717	Yes	No	Yes							Effector	1	PHI:2150#AVR-Pita1#C1KJI7#148305#Magnaporthe_oryzae	25	1.6	Extracellular	0.06
PSTG_01696	470	2	0.00425532	No	No	No							Non-effector	1	PHI:332#CAC1#BAD04045#5462#Colletotrichum_lagenarium#Loss_of_pathogenicity	29.3	1	Endoplasmic reticulum	0.82	Y		Protein of unknown function (DUF1682)(PF07946)
PSTG_01699	1607	12	0.00746733	No	No	No							Non-effector	1	PHI:361#KRE5#EAL01265#5476#Candida_albicans#Reduced_virulence	435	7.59e-128	Endoplasmic reticulum	0.69			UDP-glucose:Glycoprotein Glucosyltransferase (PF06427)
PSTG_01711	292	1	0.00342466	No	Yes	No							Non-effector	1	PHI:178#pabaA#AAD31929#5085#Aspergillus_fumigatus#Reduced_virulence	31.6	0.087	Cytoplasm	0.03			Phosphatidylethanolamine-binding protein (PF01161)
PSTG_01721	284	5	0.0176056	Yes	Yes	No							Non-effector	0.999	PHI:1981#GzZC296#I1RIY9#5518#Gibberella_zeae#Unaffected_pathogenicity	25.4	7.5	Nucleus	0.05
PSTG_01724	115	6	0.0521739	No	No	No							Effector	0.963	PHI:1752#GzZC067#I1RZR8#5518#Gibberella_zeae#Unaffected_pathogenicity	25	2.6	Extracellular	0.02
PSTG_01731	130	0	0	Yes	No	No							Effector	0.957	PHI:1312#GzbHLH013#I1RVV8#5518#Gibberella_zeae#Unaffected_pathogenicity	27.3	0.53	Mitochondrion	0.01
PSTG_01732	136	1	0.00735294	Yes	No	No							Effector	0.998	PHI:1239#FGSG_12149#I1RFC7#5518#Gibberella_zeae#Unaffected_pathogenicity	26.9	0.72	Mitochondrion	0
PSTG_01733	357	2	0.00560224	No	No	Yes							Non-effector	0.999	PHI:2092#Cch1#MGG_05643#148305#Magnaporthe_oryzae#Reduced_virulence	30.8	0.22	Cytoplasm	0.23
PSTG_01735	280	0	0	Yes	Yes	No	Yes						Non-effector	0.998	PHI:2542#ERG12#Q4WP25#746128#Aspergillus_fumigatus#Mixed_outcome	26.2	4.4	Nucleus	0.23
PSTG_01738	245	5	0.0204082	No	No	No							Non-effector	0.927	PHI:184#RBT4#AAG09789#5476#Candida_albicans#Reduced_virulence	72.8	1.07e-15	Extracellular	0.24			Cysteine-rich secretory protein family (PF00188)
PSTG_01739	263	4	0.0152091	No	Yes	Yes							Non-effector	0.997	PHI:184#RBT4#AAG09789#5476#Candida_albicans#Reduced_virulence	73.6	8.64e-16	Extracellular	0.31			Cysteine-rich secretory protein family (PF00188)
PSTG_01747	148	8	0.0540541	No	No	No							Effector	0.999	PHI:241#CAC1#AAG60619#5207#Cryptococcus_neoformans#Loss_of_pathogenicity	27.7	0.55	Extracellular	0.05
PSTG_01748	144	8	0.0555556	No	Yes	No							Effector	1	PHI:3416#Fre4#J9VKZ2#5207#Cryptococcus_neoformans#reduced_virulence	26.2	1.4	Extracellular	0.1
PSTG_01757	114	6	0.0526316	Yes	Yes	Yes							Effector	0.999				Extracellular	0.08
PSTG_01763	686	3	0.00437318	No	Yes	No							Non-effector	1	PHI:1469#GzHMG001#I1R9Z0#5518#Gibberella_zeae#Unaffected_pathogenicity	30.8	0.56	Mitochondrion	0.6
PSTG_01764	233	0	0	No	Yes	Yes							Non-effector	1	PHI:659#Avr1b-1#AAR05401#67593#Phytophthora_sojae#Effector_(plant_avirulence_determinant)	27.7	0.82	Plasma membrane	0.15
PSTG_01766	308	0	0	No	Yes	No							Non-effector	0.888	PHI:1616#GzssDB001#I1RE55#5518#Gibberella_zeae#Unaffected_pathogenicity	28.9	0.85	Cytoplasm	0.1
PSTG_01772	135	10	0.0740741	No	No	Yes							Effector	1	PHI:2716#PEX7_#V6R9T0#5518#Fusarium_graminearum#Unaffected_pathogenicity	26.6	0.9	Extracellular	0.01
PSTG_01786	462	2	0.004329	No	No	No							Non-effector	1	PHI:1265#FGSG_06970#I1RNH0#5518#Gibberella_zeae#Unaffected_pathogenicity	27.7	2.3	Extracellular	0.44			Peptidase family M28 (PF04389)
PSTG_01787	114	6	0.0526316	Yes	Yes	Yes							Effector	0.999				Extracellular	0.08
PSTG_01796	115	6	0.0521739	No	No	No							Effector	0.998	PHI:325#ACE1#CAG28797#318829#Magnaporthe_oryzae#Effector_(plant_avirulence_determinant)	26.2	0.9	Extracellular	0.02
PSTG_01801	138	9	0.0652174	No	No	Yes							Effector	1	PHI:625#ssaP#AAO68937#216597#Salmonella_enterica#Reduced_virulence	25.8	1.4	Extracellular	0.11
PSTG_01802	473	5	0.0105708	No	No	No							Non-effector	1	PHI:1382#GzC2H045#I1RRX1#5518#Gibberella_zeae#Reduced_virulence	28.9	1.1	Extracellular	0.3			Glycosyl hydrolase family 26 (PF02156)
PSTG_01819	121	0	0	Yes	Yes	No							Non-effector	1	PHI:812#MGG_10702#EDJ94108#318829#Magnaporthe_oryzae#Reduced_virulence	23.1	9.9	Extracellular	0.02
PSTG_01820	296	1	0.00337838	Yes	No	No							Non-effector	1	PHI:184#RBT4#AAG09789#5476#Candida_albicans#Reduced_virulence	25.8	5	Nucleus	0.08
PSTG_01843	129	0	0	Yes	No	No							Effector	0.526	PHI:1347#GzC2H007#I1RBT2#5518#Gibberella_zeae#Reduced_virulence	28.1	0.3	Extracellular	0.06
PSTG_01847	94	2	0.0212766	Yes	Yes	No							Effector	0.868	PHI:457#CHS2#EAK97437#5476#Candida_albicans#Unaffected_pathogenicity	25.4	1.1	Extracellular	0.13
PSTG_01861	229	7	0.0305677	No	Yes	No							Effector	0.655	PHI:2729#PdeK#B2SME5#64187#Xanthomonas_oryzae_pv._oryzae#Reduced_virulence	29.6	0.2	Extracellular	0.08		DEER
PSTG_01873	347	5	0.0144092	No	No	Yes							Non-effector	0.999	PHI:2208#endo-1,4-beta-xylanase_[GH10_family]#MGG_05464#148305#Magnaporthe_oryzae#Reduced_virulence	169	4.86e-49	Extracellular	0.28			Glycosyl hydrolase family 10 (PF00331)
PSTG_01879	238	6	0.0252101	Yes	No	No							Non-effector	0.551	PHI:1006#HMR1#Not_Available#5518#Fusarium_graminearum#Reduced_virulence	26.2	3.8	Extracellular	0.08
PSTG_01880	228	7	0.0307018	No	Yes	No							Effector	0.888	PHI:3065#MoRga5#G4MQQ3#318829#Magnaporthe_oryzae#mixed_outcome	28.1	0.97	Extracellular	0.07
PSTG_01881	228	7	0.0307018	No	Yes	Yes							Effector	0.864	PHI:2729#PdeK#B2SME5#64187#Xanthomonas_oryzae_pv._oryzae#Reduced_virulence	30	0.19	Extracellular	0.03
PSTG_01883	208	2	0.00961538	Yes	Yes	No							Effector	0.977	PHI:14#ADE2#AAB09711#5207#Cryptococcus_neoformans#Loss_of_pathogenicity	30.8	0.091	Extracellular	0.45
PSTG_01885	638	1	0.0015674	Yes	Yes	No							Non-effector	1	PHI:517#CaEAP1#EAK95520#5476#Candida_albicans#Reduced_virulence	30	0.72	Nucleus	0.14
PSTG_01890	234	1	0.0042735	Yes	No	No							Non-effector	0.708	PHI:1315#GzbHLH016#I1S491#5518#Gibberella_zeae#Unaffected_pathogenicity	27.7	1	Extracellular	0.14			Complex I intermediate-associated protein 30 (CIA30)(PF08547)
PSTG_01892	178	12	0.0674157	No	Yes	Yes							Effector	1	PHI:2715#PEX6_#I1RNL3#5518#Fusarium_graminearum#Reduced_virulence	27.3	0.94	Extracellular	0.07
PSTG_01901	273	12	0.043956	No	No	No							Non-effector	1	PHI:1227#FGSG_07742#I1RPV7#5518#Gibberella_zeae#Lethal	34.3	0.013	Nucleus	0.17
PSTG_01903	199	11	0.0552764	No	Yes	Yes							Effector	0.972	PHI:2558#DUR31#Q59P00#5476#Candida_albicans#Reduced_virulence	29.6	0.19	Extracellular	0.08
PSTG_01904	202	2	0.00990099	No	No	No							Effector	0.993	PHI:4614#A0A076LEI9#fliC#636#Edwardsiella_tarda#mixed_outcome	26.9	1.6	Mitochondrion	0.61
PSTG_01906	494	1	0.00202429	No	No	No							Non-effector	1	PHI:1283#FGSG_02153#I1S1I6#5518#Gibberella_zeae#Unaffected_pathogenicity	28.9	1.3	Nucleus	0.37
PSTG_01907	373	0	0	No	Yes	No							Non-effector	1	PHI:2042#ABC3#Q3Y5V5#148305#Magnaporthe_oryzae#Loss_of_pathogenicity	29.6	0.59	Nucleus	0.39
PSTG_01910	940	1	0.00106383	No	Yes	Yes							Non-effector	1	PHI:463#HSP90#AAA02743#4932#Saccharomyces_cerevisiae#Increased_virulence_(Hypervirulence)	210	4.62e-58	Endoplasmic reticulum	0.5			Hsp90 protein (PF00183)
PSTG_01911	189	12	0.0634921	No	Yes	No							Effector	0.913	PHI:3024#Cln1#J9VV14#5207#Cryptococcus_neoformans#unaffected_pathogenicity	26.9	1.5	Extracellular	0.1
PSTG_01916	202	1	0.0049505	No	Yes	Yes							Effector	0.883	PHI:1657#GzCCCH001#I1RF25#5518#Gibberella_zeae#Unaffected_pathogenicity	27.7	0.89	Mitochondrion	0.24		RXLX[EDQ]
PSTG_01920	204	6	0.0294118	No	No	No							Effector	0.796	PHI:383#SOD5#EAL00626#5476#Candida_albicans#Loss_of_pathogenicity	78.6	1.76e-18	Cytoplasm	0.01			Copper/zinc superoxide dismutase (SODC) (PF00080)
PSTG_01924	542	9	0.0166052	No	Yes	No							Non-effector	1	PHI:1966#GzZC281#I1RB21#5518#Gibberella_zeae#Unaffected_pathogenicity	28.9	1.5	Nucleus	0.67
PSTG_01930	718	3	0.00417827	No	No	No							Non-effector	1	PHI:2987#MoAPS1#G4NID8#148305#Magnaporthe_oryzae#Reduced_virulence	30.4	0.73	Nucleus	0.89
PSTG_01946	398	2	0.00502513	No	Yes	No							Non-effector	1	PHI:1991#GzZC306#I1R9K1#5518#Gibberella_zeae#Lethal	31.6	0.13	Nucleus	0.41			Ubiquitin-conjugating enzyme (PF00179)
PSTG_01949	630	6	0.00952381	No	Yes	No							Non-effector	1	PHI:1514#GzHOME012#I1RYV5#5518#Gibberella_zeae#Unaffected_pathogenicity	28.1	3	Nucleus	0.42
PSTG_01967	82	3	0.0365854	Yes	No	No							Effector	0.994	PHI:2820#SWI1#Q59UR3#5476#Candida_albicans#Reduced_virulence	26.6	0.28	Extracellular	0.05
PSTG_01977	699	4	0.00572246	No	No	No							Non-effector	1	PHI:1451#GzGH#I1RQL1#5518#Gibberella_zeae#Unaffected_pathogenicity	29.6	1.1	Nucleus	0.92
PSTG_01978	718	4	0.00557103	No	No	No							Non-effector	1	PHI:1451#GzGH#I1RQL1#5518#Gibberella_zeae#Unaffected_pathogenicity	29.6	1.1	Nucleus	0.83
PSTG_01982	460	8	0.0173913	Yes	Yes	No							Non-effector	1	PHI:160#AMT#AAF01762#5599#Alternaria_alternata#Loss_of_pathogenicity	29.3	1	Extracellular	0.15
PSTG_01986	764	5	0.0065445	No	No	No							Non-effector	1	PHI:954#um05314##5270#Ustilago_maydis#Reduced_virulence	28.9	1.4	Nucleus	0.93	Y
PSTG_02000	505	2	0.0039604	No	Yes	No							Non-effector	1	PHI:716#ZEB1#ABB90284#5518#Fusarium_graminearum#Unaffected_pathogenicity	72.4	2.7e-14	Extracellular	0.1			FAD binding domain (PF01565)
PSTG_02001	303	4	0.0132013	No	Yes	No	Yes						Non-effector	0.996	PHI:1735#GzZC050#I1S6X4#5518#Gibberella_zeae#Unaffected_pathogenicity	27.7	1.6	Nucleus	0.44
PSTG_02003	299	4	0.0133779	No	Yes	No	Yes						Non-effector	0.989	PHI:2741#MmpL5#P9WJV0#1773#Mycobacterium_tuberculosis#Reduced_virulence	28.5	0.97	Nucleus	0.39
PSTG_02026	436	10	0.0229358	No	No	No							Non-effector	1	PHI:1892#GzZC207#I1RRH8#5518#Gibberella_zeae#Unaffected_pathogenicity	35	0.012	Cytoplasm	0.37			SET domain (PF00856)
PSTG_02043	406	0	0	No	No	No							Non-effector	1	PHI:2202#PdeH#D0ERY7#148305#Magnaporthe_oryzae#Mixed_outcome	28.1	1.7	Plasma membrane	0.76	Y
PSTG_02054	249	10	0.0401606	No	No	No							Non-effector	0.995	PHI:1425#GzC2H093#I1S3M6#5518#Gibberella_zeae#Reduced_virulence	32	0.057	Nucleus	0.1
PSTG_02055	300	10	0.0333333	No	No	No							Non-effector	0.995	PHI:2820#SWI1#Q59UR3#5476#Candida_albicans#Reduced_virulence	35.4	0.006	Cytoplasm	0.16
PSTG_02075	236	7	0.029661	Yes	No	No							Non-effector	0.78	PHI:3038#FgERG5B#I1RIP4#5518#Fusarium_graminearum#reduced_virulence	28.5	0.68	Cytoplasm	0.51
PSTG_02086	549	9	0.0163934	No	No	No							Non-effector	1	PHI:657#crn2#AAN31502#4787#Phytophthora_infestans#Effector_(plant_avirulence_determinant)	28.9	1.3	Cytoplasm	0.63
PSTG_02092	259	14	0.0540541	No	No	No							Effector	0.965	PHI:2815#pdr15#Q04182#4932#Saccharomyces_cerevisiae#Unaffected_pathogenicity	26.2	4.6	Extracellular	0.39
PSTG_02098	577	3	0.00519931	No	No	No							Non-effector	1	PHI:1864#GzZC179#I1SAX2#5518#Gibberella_zeae#Unaffected_pathogenicity	29.3	1.3	Nucleus	0.55
PSTG_02113	112	2	0.0178571	Yes	Yes	Yes							Effector	0.92	PHI:1645#GzWing017#I1RTD1#5518#Gibberella_zeae#Unaffected_pathogenicity	29.3	0.078	Extracellular	0.08
PSTG_02128	108	0	0	Yes	No	Yes							Effector	0.506	PHI:269#RAS2#AAO19639#5270#Ustilago_maydis#Loss_of_pathogenicity	25.8	1	Extracellular	0.1
PSTG_02140	352	15	0.0426136	Yes	Yes	No							Non-effector	0.989	PHI:2833#Cir1#Q09RL3#5207#Cryptococcus_neoformans#Loss_of_pathogenicity	27.3	2.6	Extracellular	0.79	Y
PSTG_02168	593	3	0.00505902	Yes	Yes	No							Non-effector	1	PHI:2296#tmpL#ABW87261.1_#29001#Alternaria_brassicicola#Reduced_virulence	30	0.87	Nucleus	0.55
PSTG_02173	193	5	0.0259067	Yes	Yes	No							Effector	0.658	PHI:1682#GzNF002#I1RSF8#5518#Gibberella_zeae#Unaffected_pathogenicity	29.3	0.27	Extracellular	0
PSTG_02183	337	6	0.0178042	No	No	No							Non-effector	1	PHI:973#avrE1#AAC43431#323#Pseudomonas_syringae#Effector_(plant_avirulence_determinant)	28.9	0.84	Extracellular	0.28	Y
PSTG_02190	763	3	0.00393185	Yes	No	No							Non-effector	1	PHI:2415#tatA#P57051#666#Vibrio_cholerae#Reduced_virulence	27.7	0.89	Nucleus	0.58
PSTG_02206	868	41	0.047235	No	No	No							Non-effector	1	PHI:98#umCHS5#AAB84284#5270#Ustilago_maydis#Reduced_virulence	28.9	2.9	Extracellular	0.55			Metallo-peptidase family M12 (PF13688,)
PSTG_02214	649	9	0.0138675	No	No	No							Non-effector	1	PHI:3216#MoCDIP4#G4MVX4#318829#Magnaporthe_oryzae#mixed_outcome	29.3	1.2	Extracellular	0.34
PSTG_02216	238	9	0.0378151	Yes	No	No							Effector	0.996	PHI:3039#MoSPA2#U3MXJ8#318829#Magnaporthe_oryzae#mixed_outcome	26.6	2.8	Extracellular	0.35	Y
PSTG_02218	765	40	0.0522876	No	Yes	No							Non-effector	1	PHI:160#AMT#AAF01762#5599#Alternaria_alternata#Loss_of_pathogenicity	31.2	0.48	Extracellular	0.61			Metallo-peptidase family M12 (PF13688)
PSTG_02224	262	8	0.0305344	Yes	No	No							Effector	0.622	PHI:2401#CaRING1#G0T3B3#456327#Xanthomonas_campestris_pv_vesicatoria#Mixed_outcome	46.2	6.63e-07	Nucleus	0.27			RING-H2 zinc finger domain (PF12678)
PSTG_02246	68	4	0.0588235	Yes	No	Yes							Effector	0.988	PHI:2534#ERG11A#Q4WNT5#746128#Aspergillus_fumigatus#Mixed_outcome	22.7	4	Extracellular	0.03
PSTG_02247	60	4	0.0666667	Yes	No	Yes							Effector	1	PHI:534#TOXA#AAB61464#45151#Pyrenophora_tritici-repentis#Increased_virulence_(Hypervirulence)	28.1	0.039	Extracellular	0.05
PSTG_02250	510	3	0.00588235	No	Yes	No							Non-effector	1	PHI:1969#GzZC284#I1RFD7#5518#Gibberella_zeae#Unaffected_pathogenicity	35	0.018	Nucleus	0.72
PSTG_02305	314	6	0.0191083	Yes	No	No							Non-effector	0.969	PHI:1282#FGSG_07745#I1S9H8#5518#Gibberella_zeae#Unaffected_pathogenicity	29.3	0.56	Nucleus	0.28
PSTG_02310	154	3	0.0194805	Yes	No	No							Non-effector	0.721	PHI:453#PMT5#EAL00423#5476#Candida_albicans#Reduced_virulence	40.4	2.72e-05	Endoplasmic reticulum	0.36		[R/K]CXXCX12H
PSTG_02321	295	3	0.0101695	Yes	Yes	No							Non-effector	1	PHI:2749#Rim101#P0CS63#5207#Cryptococcus_neoformans#Reduced_virulence	30.8	0.19	Extracellular	0.19
PSTG_02326	514	3	0.00583658	No	Yes	No							Non-effector	1	PHI:1991#GzZC306#I1R9K1#5518#Gibberella_zeae#Lethal	30.4	0.42	Nucleus	0.53
PSTG_02330	547	6	0.0109689	No	No	No							Non-effector	1	PHI:589#avrD1#AAZ38061#264730#Pseudomonas_syringae#Effector_(plant_avirulence_determinant)	30.8	0.39	Mitochondrion	0.96
PSTG_02340	398	10	0.0251256	Yes	No	No							Non-effector	1	PHI:1401#GzC2H064#I1RVY6#5518#Gibberella_zeae#Unaffected_pathogenicity	28.9	1.1	Nucleus	0.84
PSTG_02351	616	11	0.0178571	No	No	No							Non-effector	1	PHI:105#PLB1#AAC61890#5476#Candida_albicans#Reduced_virulence	247	2.69e-73	Extracellular	0.84	Y	RXLR	Lysophospholipase catalytic domain (PF01735)
PSTG_02354	602	3	0.00498339	No	No	No							Non-effector	1	PHI:517#CaEAP1#EAK95520#5476#Candida_albicans#Reduced_virulence	36.6	0.007	Extracellular	0.98	Y
PSTG_02369	102	1	0.00980392	Yes	No	No							Non-effector	0.686	PHI:923#um03616##5270#Ustilago_maydis#Unaffected_pathogenicity	25	1.7	Extracellular	0.01
PSTG_02371	78	6	0.0769231	Yes	No	No							Effector	1	PHI:387#UGD1#AAK95561#5207#Cryptococcus_neoformans#Loss_of_pathogenicity	26.6	0.25	Extracellular	0
PSTG_02372	144	7	0.0486111	Yes	No	Yes							Effector	0.998	PHI:3383#FVEG_12531#W7N2A8#117187#Fusarium_verticillioides#unaffected_pathogenicity	24.6	5.5	Extracellular	0.16	Y
PSTG_02376	557	6	0.010772	No	Yes	No							Non-effector	1	PHI:2510#msdS/AfmsdC#Q6PWQ1#746128#Aspergillus_fumigatus#Unaffected_pathogenicity	288	2.54e-90	Cytoplasm	0.28			Glycosyl hydrolase family 47 (PF01532)
PSTG_02390	557	6	0.010772	No	No	No							Non-effector	1	PHI:1328#GzbZIP010#I1RRD2#5518#Gibberella_zeae#Reduced_virulence	27.7	3.6	Nucleus	0.82
PSTG_02391	592	9	0.0152027	No	No	Yes							Non-effector	1	PHI:105#PLB1#AAC61890#5476#Candida_albicans#Reduced_virulence	256	6.69e-77	Extracellular	0.59			Lysophospholipase catalytic domain (PF01735)
PSTG_02392	593	10	0.0168634	No	Yes	No							Non-effector	1	PHI:105#PLB1#AAC61890#5476#Candida_albicans#Reduced_virulence	278	3.04e-85	Extracellular	0.66	Y		Lysophospholipase catalytic domain (PF01735)
PSTG_02422	136	0	0	No	Yes	Yes							Non-effector	0.91	PHI:3666#Q87AN1#HxfA_(pspA)#2371#Xylella_fastidiosa#Increased_virulence_(Hypervirulence)	25	3.3	Extracellular	0.06
PSTG_02429	807	6	0.00743494	No	No	No							Non-effector	1	PHI:3324#SN477#Q0V687#13684#Parastagonospora_nodorum#unaffected_pathogenicity	34.7	0.036	Nucleus	0.83
PSTG_02434	279	7	0.0250896	Yes	Yes	Yes							Non-effector	0.865	PHI:1241#FGSG_07816#I1RAE2#5518#Gibberella_zeae#Unaffected_pathogenicity	27.7	1.5	Nucleus	0.26
PSTG_02445	1505	11	0.00730897	No	No	No							Non-effector	1	PHI:3370#vph1#C4YGV6#5476#Candida_albicans#reduced_virulence	39.3	0.002	Plasma membrane	0.5	Y		Cortical protein marker for cell polarity (PF12768)
PSTG_02446	107	6	0.0560748	Yes	No	No							Effector	0.998	PHI:2996#MGG_06507.6#G4N6W9#148305#Magnaporthe_oryzae#Reduced_virulence	26.2	0.74	Extracellular	0.08
PSTG_02453	111	6	0.0540541	Yes	No	No							Effector	0.973	PHI:3133#ptsN#Q665I9#633#Yersinia_pseudotuberculosis#reduced_virulence	26.2	0.84	Extracellular	0.31		[Y/F/W]XC;[R/K]CXXCX12H
PSTG_02457	623	10	0.0160514	No	No	No							Non-effector	1	PHI:513#ARN1#EAK97011#5476#Candida_albicans#Reduced_virulence	28.1	3.4	Golgi apparatus membrane	0.1			Endomembrane protein 70 (PF02990)
PSTG_02458	610	17	0.0278689	No	No	No				Yes			Non-effector	1	PHI:1186#(Sc_Cdc15)#I1S0Y9#5518#Gibberella_zeae#Reduced_virulence	32	0.21	Extracellular	0.57			Endoplasmic Reticulum Oxidoreductin 1 (ERO1) (PF04137)
PSTG_02485	126	7	0.0555556	No	No	Yes							Effector	1	PHI:196#ADE2#AAC49755#5476#Candida_albicans#Reduced_virulence	26.2	1.3	Extracellular	0.23		[Y/F/W]XC
PSTG_02486	137	7	0.0510949	No	No	Yes							Effector	1	PHI:81#MAC1#AAB66482#318829#Magnaporthe_oryzae#Reduced_virulence	27.3	0.66	Extracellular	0.27		RXLR;[Y/F/W]XC
PSTG_02492	321	3	0.00934579	No	No	No							Non-effector	0.993	PHI:242#CaTPS2#CAC17748#5476#Candida_albicans#Reduced_virulence	49.7	2.1e-07	Cytoplasm	0.18		[L/I]XAR	Trehalose-phosphatase (PF02358)
PSTG_02494	104	0	0	Yes	No	No							Effector	1	PHI:1454#GzAra002#I1RCI0#5518#Gibberella_zeae#Unaffected_pathogenicity	24.3	3.2	Extracellular	0.29	Y
PSTG_02500	451	4	0.00886918	No	No	No							Non-effector	1	PHI:862#ClaSSD1#BAE66713#5462#Colletotrichum_lagenarium#Loss_of_pathogenicity	31.2	0.24	Mitochondrion	0.81
PSTG_02503	219	7	0.0319635	Yes	No	No							Non-effector	0.715	PHI:4837#A0A024CHY4#cipA#36746#Pseudomonas_cichorii#reduced_virulence	28.1	0.91	Cytoplasm	0.12			NUBPL iron-transfer P-loop NTPase (PF10609)
PSTG_02529	320	12	0.0375	No	Yes	No							Non-effector	0.965	PHI:3315#conx1#G4MT41#318829#Magnaporthe_oryzae#reduced_virulence	27.7	1.7	Extracellular	0.38
PSTG_02554	303	6	0.019802	No	Yes	No							Non-effector	0.999	PHI:1656#GzYL#I1RFN9#5518#Gibberella_zeae#Lethal	30.4	0.26	Cytoplasm	0.46
PSTG_02558	595	8	0.0134454	No	No	No							Non-effector	1	PHI:105#PLB1#AAC61890#5476#Candida_albicans#Reduced_virulence	241	3.5e-71	Extracellular	0.16			Lysophospholipase catalytic domain (PF01735)
PSTG_02563	159	3	0.0188679	No	Yes	No							Effector	0.981	PHI:2305#BcFKBP12##40559#Botrytis_cinerea#Mixed_outcome	76.6	6.8e-19	Cytoplasm	0.1		[R/K]CXXCX12H	FKBP-type peptidyl-prolyl cis-trans isomerase (PF00254)
PSTG_02565	274	10	0.0364964	No	No	Yes							Non-effector	0.976	PHI:2401#CaRING1#G0T3B3#456327#Xanthomonas_campestris_pv_vesicatoria#Mixed_outcome	45.1	1.74e-06	Plasma membrane	0.28			Ring finger domain (PF13639)
PSTG_02571	179	7	0.0391061	Yes	No	No							Effector	0.991	PHI:1657#GzCCCH001#I1RF25#5518#Gibberella_zeae#Unaffected_pathogenicity	27.7	0.77	Extracellular	0.09
PSTG_02573	531	9	0.0169492	Yes	No	No	Yes						Non-effector	1	PHI:3386#FVEG_12528#W7NCN7#117187#Fusarium_verticillioides#unaffected_pathogenicity	34.3	0.039	Endoplasmic reticulum	0.52
PSTG_02587	176	3	0.0170455	No	Yes	Yes							Effector	0.689	PHI:212#COS1/CHIK1#AAC23929#5476#Candida_albicans#Reduced_virulence	25	5.8	Extracellular	0.11
PSTG_02588	170	3	0.0176471	No	No	No	Yes						Effector	0.876	PHI:1601#GzOB042#Q4HYQ4#5518#Gibberella_zeae#Unaffected_pathogenicity	27.7	0.7	Extracellular	0.05
PSTG_02607	651	8	0.0122888	Yes	No	No							Non-effector	1	PHI:3415#Fre2#T2BNJ5#5207#Cryptococcus_neoformans#mixed_outcome	145	1.32e-37	Endoplasmic reticulum	0.09			Ferric reductase like transmembrane component (PF01794)
PSTG_02619	360	7	0.0194444	No	Yes	No							Non-effector	1	PHI:2802#3hnr#B2ZRQ4#93612#Setosphaeria_turcica#Unaffected_pathogenicity	58.2	1.84e-10	Endoplasmic reticulum	0.07			short chain dehydrogenase (PF00106)
PSTG_02624	382	3	0.0078534	No	No	No			Yes				Non-effector	1	PHI:3271#ARSEF_2860#J4UI12#176275#Beauveria_bassiana#mixed_outcome	26.9	4	Extracellular	0.17			Plant protein of unknown function (DUF946)(PF06101)
PSTG_02629	107	6	0.0560748	Yes	Yes	No							Effector	0.912	PHI:204#CaCDC35#AAG18428#5476#Candida_albicans#Loss_of_pathogenicity	25.4	1.4	Extracellular	0.21
PSTG_02632	108	10	0.0925926	No	No	Yes							Effector	1	PHI:2930#ctf2#J9MFF7#59765#Fusarium_oxysporum_f._sp._Lycopersici#Reduced_virulence	24.3	3.6	Extracellular	0.05
PSTG_02639	134	8	0.0597015	Yes	No	No							Effector	1	PHI:156#STE12alpha#AAD44111#5207#Cryptococcus_neoformans#Unaffected_pathogenicity	25.8	1.8	Extracellular	0.11
PSTG_02640	112	7	0.0625	Yes	Yes	No							Effector	1	PHI:2443#PilA#F7IY49#322#Pseudomonas_syringae_pv._tabaci#Reduced_virulence	25	1.7	Extracellular	0.1
PSTG_02653	402	4	0.00995025	No	No	Yes							Non-effector	1	PHI:1028#bcpme1#CAC29255#40559#Botrytis_cinerea#Reduced_virulence	169	7.53e-49	Extracellular	0.16			Pectinesterase (PF01095)
PSTG_02655	278	4	0.0143885	No	No	No							Non-effector	1	PHI:1225#FGSG_12132#I1RP25#5518#Gibberella_zeae#Lethal	32.7	0.04	Endoplasmic reticulum	0.31
PSTG_02659	158	1	0.00632911	Yes	Yes	Yes							Non-effector	0.907	PHI:2607#Pmt4#Q4P380#5270#Ustilago_maydis#Reduced_virulence	25	4.8	Extracellular	0.43
PSTG_02675	390	3	0.00769231	No	Yes	No							Non-effector	1	PHI:355#GzmetE##5518#Fusarium_graminearum#Reduced_virulence	29.3	0.65	Extracellular	0.61			Glucosidase II beta subunit-like protein (PF07915)
PSTG_02704	741	2	0.00269906	No	No	No							Non-effector	1	PHI:1234#FGSG_07812#I1RV69#5518#Gibberella_zeae#Lethal	28.9	2.2	Nucleus	0.77
PSTG_02709	761	1	0.00131406	No	No	No							Non-effector	1	PHI:1793#GzZC108#I1RWT7#5518#Gibberella_zeae#Reduced_virulence	31.6	0.37	Nucleus	0.63
PSTG_02722	129	0	0	No	No	No							Non-effector	1	PHI:534#TOXA#AAB61464#45151#Pyrenophora_tritici-repentis#Increased_virulence_(Hypervirulence)	28.9	0.12	Extracellular	0.06
PSTG_02724	68	1	0.0147059	Yes	No	No							Effector	0.989	PHI:1925#GzZC240#I1RH59#5518#Gibberella_zeae#Unaffected_pathogenicity	25.8	0.34	Extracellular	0.02
PSTG_02725	242	11	0.0454545	No	Yes	Yes							Effector	0.798	PHI:2401#CaRING1#G0T3B3#456327#Xanthomonas_campestris_pv_vesicatoria#Mixed_outcome	40.4	4.96e-05	Endoplasmic reticulum	0.11			Ring finger domain (PF13639)
PSTG_02728	298	8	0.0268456	No	No	Yes							Non-effector	1	PHI:3208#VdMsb#G2WS91#27337#Verticillium_dahliae#mixed_outcome	28.5	0.46	Extracellular	0.31
PSTG_02730	261	9	0.0344828	No	No	No							Non-effector	0.754	PHI:3455#Apt1#J9VIH5#5207#Cryptococcus_neoformans#reduced_virulence	26.2	4.1	Extracellular	0.21			Pollen allergen (PF01357)
PSTG_02734	327	19	0.058104	No	Yes	No							Non-effector	0.977	PHI:338#CLB2#AAP94020#5270#Ustilago_maydis#Reduced_virulence	26.6	3.6	Extracellular	0.61
PSTG_02737	118	6	0.0508475	Yes	No	Yes							Effector	0.993	PHI:194#URE1#AAC62257#5207#Cryptococcus_neoformans#Reduced_virulence	24.6	3.2	Extracellular	0.19
PSTG_02738	114	6	0.0526316	Yes	No	Yes							Effector	0.973	PHI:668#GNO1#AAP41027#178876#Cryptococcus_neoformans#Reduced_virulence	24.6	3	Extracellular	0.13		[R/K]CXXCX12H
PSTG_02743	184	8	0.0434783	Yes	No	No							Effector	0.929	PHI:2401#CaRING1#G0T3B3#456327#Xanthomonas_campestris_pv_vesicatoria#Mixed_outcome	40.4	2.77e-05	Plasma membrane	0.02			Ring finger domain (PF13639)
PSTG_02758	190	8	0.0421053	No	No	No	Yes						Effector	1	PHI:1791#GzZC106#I1RVN8#5518#Gibberella_zeae#Unaffected_pathogenicity	28.9	0.29	Extracellular	0.13	Y	[Y/F/W]XC
PSTG_02759	160	7	0.04375	No	No	No							Effector	1	PHI:12#HTS1#AAA33023#5017#Cochliobolus_carbonum#Loss_of_pathogenicity	24.6	5.7	Extracellular	0.11	Y
PSTG_02771	778	8	0.0102828	No	No	No							Non-effector	1	PHI:4921#B4EDI5#flmQ#95486#Burkholderia_cenocepacia#mixed_outcome	29.6	1.3	Endoplasmic reticulum	0.64	Y		Sad1 / UNC-like C-terminal (PF07738)
PSTG_02780	565	3	0.00530973	No	No	No							Non-effector	1	PHI:2482#AlHK1#Q09JB7#160389#Alternaria_longipes#Increased_virulence_(Hypervirulence)	28.1	3.2	Nucleus	0.76
PSTG_02781	553	6	0.0108499	No	No	No							Non-effector	1	PHI:1694#GzZC009#I1S3X0#5518#Gibberella_zeae#Unaffected_pathogenicity	28.1	2.6	Nucleus	0.54
PSTG_02790	242	1	0.00413223	No	Yes	No							Effector	1	PHI:373#PLD1#EAK93902#5476#Candida_albicans#Reduced_virulence	29.6	0.27	Extracellular	0.04
PSTG_02814	325	10	0.0307692	No	No	Yes							Non-effector	0.998	PHI:2401#CaRING1#G0T3B3#456327#Xanthomonas_campestris_pv_vesicatoria#Mixed_outcome	38.9	0.000279	Plasma membrane	0.46			Ring finger domain (PF12678)
PSTG_02823	372	13	0.0349462	Yes	No	Yes							Non-effector	1	PHI:2980#pic#Q54151#42897#Shigella_flexneri_2a#Reduced_virulence	28.5	1.4	Extracellular	0.26
PSTG_02824	247	8	0.0323887	No	No	Yes							Effector	0.949	PHI:1245#FGSG_01559#I1RTL1#5518#Gibberella_zeae#Unaffected_pathogenicity	26.9	2	Extracellular	0.06
PSTG_02846	329	3	0.00911854	No	No	No							Non-effector	0.998	PHI:2985#MGG_04521.6#G4MSF2#148305#Magnaporthe_oryzae#Reduced_virulence	30	0.35	Mitochondrion	0.43
PSTG_02867	391	3	0.00767263	No	No	No							Non-effector	1	PHI:4194#V5XZS6#AKT7#5599#Alternaria_alternata#increased_virulence_(Hypervirulence)	26.6	4.4	Extracellular	0.23			DDE superfamily endonuclease (PF13359)
PSTG_02877	784	7	0.00892857	Yes	No	No							Non-effector	1	PHI:2179#Moplaa#F8SM03#148305#Magnaporthe_oryzae#Reduced_virulence	32.7	0.15	Nucleus	0.74		RXLR
PSTG_02881	90	6	0.0666667	Yes	No	Yes							Effector	0.994	PHI:5019#G4N5N3#MoPEX11C#148305#Magnaporthe_oryzae#mixed_outcome	24.6	1.6	Extracellular	0.05
PSTG_02885	83	3	0.0361446	Yes	No	No							Effector	0.87	PHI:1876#GzZC191#I1RD28#5518#Gibberella_zeae#Unaffected_pathogenicity	26.2	0.37	Extracellular	0.22
PSTG_02887	73	1	0.0136986	Yes	No	Yes							Effector	0.972	PHI:4837#A0A024CHY4#cipA#36746#Pseudomonas_cichorii#reduced_virulence	24.6	0.98	Extracellular	0.18
PSTG_02892	547	2	0.00365631	Yes	Yes	No							Non-effector	1	PHI:1913#GzZC228#I1RP37#5518#Gibberella_zeae#Unaffected_pathogenicity	29.3	1.2	Endoplasmic reticulum	0.81
PSTG_02895	72	0	0	No	No	No							Non-effector	0.984	PHI:2044#MoSOM1#XP_362263#148305#Magnaporthe_oryzae#Loss_of_pathogenicity	25.4	0.57	Extracellular	0.02
PSTG_02897	80	1	0.0125	Yes	Yes	No							Effector	0.862	PHI:1646#GzWing018#I1RW28#5518#Gibberella_zeae#Reduced_virulence	26.9	0.23	Extracellular	0.09
PSTG_02912	385	4	0.0103896	Yes	No	No							Non-effector	1	PHI:2259#AAR1#G8DNT1#45130#Cochliobolus_sativus#Reduced_virulence	26.2	6.2	Nucleus	0.48
PSTG_02921	198	3	0.0151515	No	Yes	No							Non-effector	1	PHI:1723#GzZC038#I1S832#5518#Gibberella_zeae#Unaffected_pathogenicity	31.6	0.057	Extracellular	0.1
PSTG_02923	120	6	0.05	Yes	No	No							Effector	0.99	PHI:2661#MedA#Q4X0J5#746128#Aspergillus_fumigatus#Reduced_virulence	24.6	3.4	Extracellular	0.02
PSTG_02924	62	2	0.0322581	Yes	No	No							Non-effector	0.953	PHI:12#HTS1#AAA33023#5017#Cochliobolus_carbonum#Loss_of_pathogenicity	24.6	0.78	Extracellular	0.01
PSTG_02934	216	4	0.0185185	No	Yes	No							Non-effector	1	PHI:4996#B0VDE7#AbuO#470#Acinetobacter_baumannii#increased_virulence	28.9	0.38	Extracellular	0.07			Ser-Thr-rich glycosyl-phosphatidyl-inositol-anchored membrane family (PF10342)
PSTG_02936	211	4	0.0189573	No	No	No							Non-effector	1	PHI:1214#FGSG_07816#I1RN54#5518#Gibberella_zeae#Reduced_virulence	32.3	0.032	Extracellular	0.17			Ser-Thr-rich glycosyl-phosphatidyl-inositol-anchored membrane family (PF10342)
PSTG_02952	414	6	0.0144928	No	No	No							Non-effector	1	PHI:1303#GzbHLH004#I1RC70#5518#Gibberella_zeae#Unaffected_pathogenicity	31.6	0.13	Extracellular	0.05			Polysaccharide deacetylase (PF01522)
PSTG_02958	550	1	0.00181818	Yes	No	No							Non-effector	1	PHI:213#CPA1#AAF69795#5207#Cryptococcus_neoformans#Reduced_virulence	29.6	0.42	Nucleus	0.51
PSTG_02966	193	2	0.0103627	Yes	No	No							Effector	0.692	PHI:1061#MgRho3#ABK60346#318829#Magnaporthe_oryzae#Loss_of_pathogenicity	24.6	5.5	Cytoplasm	0.1
PSTG_02971	58	2	0.0344828	Yes	No	No							Effector	0.988	PHI:1443#GzGATA001#I1RB11#5518#Gibberella_zeae#Unaffected_pathogenicity	24.6	0.65	Extracellular	0.06
PSTG_02975	526	3	0.00570342	No	No	No							Non-effector	1	PHI:2888#MNN26_#Q59R28#5476#Candida_albicans#Reduced_virulence	30	0.57	Extracellular	0.48	Y		DHH family (PF01368,PF02833)
PSTG_02984	1026	8	0.00779727	No	Yes	No							Non-effector	1	PHI:1880#GzZC195#I1RJB0#5518#Gibberella_zeae#Unaffected_pathogenicity	28.5	4.4	Nucleus	0.91	Y
PSTG_02987	107	7	0.0654206	Yes	Yes	No							Effector	1	PHI:206#CaNAG1#BAB43821#5476#Candida_albicans#Reduced_virulence	25.8	1.1	Extracellular	0.22
PSTG_02995	552	1	0.00181159	Yes	No	No							Non-effector	1	PHI:2805#cbp40#I7F9U1#1307#Streptococcus_suis#Reduced_virulence	34.7	0.029	Nucleus	0.59
PSTG_02998	670	3	0.00447761	Yes	Yes	No							Non-effector	1	PHI:1236#FGSG_04770#I1RYF8#5518#Gibberella_zeae#Lethal	35	0.027	Nucleus	0.47
PSTG_03000	524	17	0.0324427	No	Yes	No							Non-effector	1	PHI:570#XYL4#AAK27975#5507#Fusarium_oxysporum#Unaffected_pathogenicity	26.9	4.6	Extracellular	0.27
PSTG_03003	577	0	0	No	No	No							Non-effector	1	PHI:1354#GzC2H014#I1RCM9#5518#Gibberella_zeae#Reduced_virulence	27.7	3.6	Nucleus	0.52
PSTG_03005	420	4	0.00952381	Yes	No	No							Non-effector	1	PHI:165#CgMEK1#AAD55385#5457#Colletotrichum_gloeosporioides#Loss_of_pathogenicity	30.4	0.34	Extracellular	0.25			hAT family C-terminal dimerisation region (PF05699)
PSTG_03010	226	5	0.0221239	Yes	No	No							Effector	0.994				Extracellular	0.12
PSTG_03020	226	5	0.0221239	Yes	No	No							Effector	0.975	PHI:518#MST20#AAP93639#318829#Magnaporthe_oryzae#Unaffected_pathogenicity	26.9	1.6	Extracellular	0.16
PSTG_03054	76	1	0.0131579	Yes	No	No							Effector	0.543	PHI:1646#GzWing018#I1RW28#5518#Gibberella_zeae#Reduced_virulence	26.6	0.24	Extracellular	0.2
PSTG_03061	319	3	0.00940439	Yes	No	No							Non-effector	1	PHI:1192#(Sc__Cak1)#I1RLX6#5518#Gibberella_zeae#Reduced_virulence	28.9	0.72	Extracellular	0.18
PSTG_03065	127	4	0.0314961	No	No	No							Effector	0.94	PHI:791#MGG_11899#EDJ98555#318829#Magnaporthe_oryzae#Reduced_virulence	29.3	0.097	Extracellular	0
PSTG_03067	112	10	0.0892857	Yes	No	No							Effector	1	PHI:2598#Cas5#Q5AMH6#746128#Aspergillus_fumigatus#Mixed_outcome	26.2	0.91	Extracellular	0.15		[R/K]CXXCX12H;[R/K]CXXCX12H
PSTG_03068	113	6	0.0530973	Yes	No	No							Effector	0.962	PHI:2688#XopL#Q3BQL2#456327#Xanthomonas_campestris_pv._vesicatoria#Unaffected_pathogenicity	25.4	1.9	Extracellular	0.01
PSTG_03070	683	4	0.00585652	No	Yes	No							Non-effector	1	PHI:1890#GzZC205#I1RTH7#5518#Gibberella_zeae#Unaffected_pathogenicity	29.3	1.5	Nucleus	0.87	Y
PSTG_03073	271	13	0.0479705	No	No	No							Effector	0.876	PHI:2401#CaRING1#G0T3B3#456327#Xanthomonas_campestris_pv_vesicatoria#Mixed_outcome	32.7	0.024	Endoplasmic reticulum	0.41			Ring finger domain (PF13639)
PSTG_03077	2425	23	0.00948454	No	Yes	No							Non-effector	0.942	PHI:2504#AGS2#Q96UR0#746128#Aspergillus_fumigatus#Unaffected_pathogenicity	1979	0	Endoplasmic reticulum	0.48			Alpha amylase, catalytic domain (PF08323,PF00128)
PSTG_03082	110	6	0.0545455	Yes	No	No							Effector	0.989	PHI:481#KLAP1#AAX14039#27357#Colletotrichum_acutatum#Loss_of_pathogenicity	23.5	6.6	Extracellular	0.04
PSTG_03083	149	0	0	No	No	No					Yes		Effector	0.716	PHI:1720#GzZC035#I1S956#5518#Gibberella_zeae#Unaffected_pathogenicity	26.2	1.5	Extracellular	0.01
PSTG_03087	201	5	0.0248756	Yes	Yes	Yes							Effector	0.933	PHI:1391#GzC2H054#I1RU55#5518#Gibberella_zeae#Unaffected_pathogenicity	26.6	1.8	Extracellular	0.51
PSTG_03088	225	7	0.0311111	No	Yes	No							Effector	0.941	PHI:3276#fhpB#Q4WC12#746128#Aspergillus_fumigatus#unaffected_pathogenicity	26.6	2.7	Extracellular	0.25
PSTG_03091	391	7	0.0179028	No	No	No							Non-effector	1	PHI:3314#cca1#G4MNN4#318829#Magnaporthe_oryzae#loss_of_pathogenicity	28.5	1.1	Extracellular	0.12			DDE superfamily endonuclease (PF13359)
PSTG_03096	375	13	0.0346667	No	Yes	No							Non-effector	0.999	PHI:3666#Q87AN1#HxfA_(pspA)#2371#Xylella_fastidiosa#Increased_virulence_(Hypervirulence)	27.3	2.7	Extracellular	0.03
PSTG_03107	503	12	0.0238569	No	No	Yes							Non-effector	1	PHI:3310#Mocod1#G4MKH9#318829#Magnaporthe_oryzae#mixed_outcome	32	0.15	Extracellular	0.07
PSTG_03139	101	2	0.019802	Yes	No	Yes							Effector	1	PHI:995#hopAE1#DAA00391#205918#Pseudomonas_syringae#Effector_(plant_avirulence_determinant)	30.8	0.014	Extracellular	0.03
PSTG_03147	232	5	0.0215517	No	No	No							Effector	0.791	PHI:4620#A0A0D3LXG7#PcPL20#4784#Phytophthora_capsici#mixed_outcome	26.9	1.5	Extracellular	0.13
PSTG_03161	75	2	0.0266667	Yes	No	No							Effector	0.999	PHI:12#HTS1#AAA33023#5017#Cochliobolus_carbonum#Loss_of_pathogenicity	24.3	1.4	Extracellular	0.03
PSTG_03185	558	3	0.00537634	No	No	No							Non-effector	1	PHI:2184#HTF1#MGG_00184#148305#Magnaporthe_oryzae#Unaffected_pathogenicity	32.7	0.094	Mitochondrion	0.96
PSTG_03187	801	6	0.00749064	No	No	No							Non-effector	1	PHI:224#PEP2#AAK11167#140110#Nectria_haematococca#Reduced_virulence	29.3	1.2	Nucleus	0.88	Y
PSTG_03194	389	12	0.0308483	No	Yes	No							Non-effector	1	PHI:2195#MoRgs4#XP_368254#148305#Magnaporthe_oryzae#Mixed_outcome	30.8	0.23	Extracellular	0.11
PSTG_03196	290	6	0.0206897	No	No	No							Non-effector	0.916	PHI:1706#GzZC021#I1RJ68#5518#Gibberella_zeae#Unaffected_pathogenicity	26.9	2.4	Extracellular	0.34	Y
PSTG_03202	174	6	0.0344828	No	No	No							Effector	0.811	PHI:1828#GzZC143#I1S351#5518#Gibberella_zeae#Unaffected_pathogenicity	26.2	1.9	Extracellular	0.45		[KRHQSA][DENQ]EL
PSTG_03207	668	5	0.00748503	No	Yes	No							Non-effector	1	PHI:2482#AlHK1#Q09JB7#160389#Alternaria_longipes#Increased_virulence_(Hypervirulence)	29.3	1.6	Extracellular	0.15			Glycosyl hydrolases family 2, sugar binding domain (PF02837)
PSTG_03212	95	6	0.0631579	No	No	Yes							Effector	0.988	PHI:505#MIP1#AAA17543#4932#Saccharomyces_cerevisiae#Reduced_virulence	26.2	0.63	Extracellular	0.04
PSTG_03213	97	6	0.0618557	No	No	Yes							Effector	0.999	PHI:178#pabaA#AAD31929#5085#Aspergillus_fumigatus#Reduced_virulence	26.6	0.41	Extracellular	0.09
PSTG_03217	557	8	0.0143627	Yes	Yes	No							Non-effector	1	PHI:2600#GAT1#Q4WZG4#746128#Aspergillus_fumigatus#Mixed_outcome	30.4	0.48	Nucleus	0.59
PSTG_03227	618	8	0.012945	No	Yes	No							Non-effector	1	PHI:1723#GzZC038#I1S832#5518#Gibberella_zeae#Unaffected_pathogenicity	30	0.87	Nucleus	0.76
PSTG_03231	1176	10	0.0085034	No	No	No							Non-effector	1	PHI:803#MGG_04629#EDJ95969#318829#Magnaporthe_oryzae#Reduced_virulence	81.3	3.53e-16	Cytoplasm	0.93	Y		Transient receptor potential (TRP) ion channel (PF06011)
PSTG_03234	536	6	0.011194	Yes	No	No							Non-effector	1	PHI:2222#Sho1#XP_759303#5270#Ustilago_maydis#Mixed_outcome	31.6	0.15	Nucleus	0.58
PSTG_03237	306	18	0.0588235	No	No	No							Non-effector	0.964	PHI:1700#GzZC015#I1RL82#5518#Gibberella_zeae#Unaffected_pathogenicity	25.8	6.4	Extracellular	0.36
PSTG_03242	219	3	0.0136986	No	Yes	No							Effector	0.744	PHI:3128#MpNEP2#A5H7H0#153609#Moniliophthora_perniciosa#increased_virulence	25	6.4	Cytoplasm	0.27
PSTG_03252	225	10	0.0444444	No	Yes	No							Effector	0.976	PHI:2185#PIC1#EHA54868#148305#Magnaporthe_oryzae#Unaffected_pathogenicity	30.8	0.12	Extracellular	0.45
PSTG_03254	71	3	0.0422535	No	Yes	No							Effector	0.985	PHI:2221#Msb2#XP_756627#5270#Ustilago_maydis#Mixed_outcome	23.9	1.8	Extracellular	0.09
PSTG_03259	524	13	0.0248092	No	No	No							Non-effector	1	PHI:901#um01886##5270#Ustilago_maydis#Unaffected_pathogenicity	504	1.84e-173	Vacuole	0.2			Serine carboxypeptidase (PF00450)
PSTG_03269	143	0	0	Yes	No	No							Non-effector	0.777	PHI:496#PPOC#EAL92371#5085#Aspergillus_fumigatus#Increased_virulence_(Hypervirulence)	27.7	0.51	Nucleus	0.25
PSTG_03282	1355	1	0.000738007	No	No	No							Non-effector	1	PHI:2358#PLD#Q4WZL4#746128#Aspergillus_fumigatus#Reduced_virulence	32	0.53	Plasma membrane	0.69
PSTG_03301	250	8	0.032	Yes	No	No							Effector	0.933	PHI:4768#G3C9S7#HaRxLL108#272952#Hyaloperonospora_arabidopsidis#effector_(plant_avirulence_determinant)	30	0.061	Extracellular	0
PSTG_03312	109	6	0.0550459	No	No	No							Effector	0.997	PHI:236#WdCHS2#AAC34496#5970#Wangiella_(Exophiala)_dermatitidis#Reduced_virulence	26.2	0.89	Extracellular	0.24
PSTG_03323	266	3	0.0112782	No	Yes	No							Non-effector	0.987	PHI:2411#Ss-ggt1#A7F946#5180#Sclerotinia_sclerotiorum#Reduced_virulence	27.3	1.9	Extracellular	0.2
PSTG_03362	1021	5	0.00489716	No	Yes	No							Non-effector	1	PHI:1321#ZEB2#I1RFC6#5518#Gibberella_zeae#Unaffected_pathogenicity	29.6	1.4	Extracellular	0.37
PSTG_03366	1028	5	0.00486381	No	Yes	No							Non-effector	1	PHI:1321#ZEB2#I1RFC6#5518#Gibberella_zeae#Unaffected_pathogenicity	29.3	1.8	Extracellular	0.45
PSTG_03373	640	3	0.0046875	Yes	No	No							Non-effector	1	PHI:2392#Gat2#Q5ALK1#5476#Candida_albicans#Reduced_virulence	30	0.65	Plasma membrane	0.76	Y
PSTG_03374	1016	6	0.00590551	No	No	No							Non-effector	1	PHI:409#BbCHIT1#AAN41259#176275#Beauveria_bassiana#Increased_virulence_(Hypervirulence)	30	0.99	Extracellular	0.57
PSTG_03376	474	6	0.0126582	Yes	No	Yes							Non-effector	1	PHI:1958#GzZC273#I1RMD1#5518#Gibberella_zeae#Unaffected_pathogenicity	28.1	2.1	Golgi apparatus membrane	0.35		[KRHQSA][DENQ]EL	Glycosyltransferase family 18 (PF15024)
PSTG_03385	128	7	0.0546875	No	Yes	No							Effector	1	PHI:3644#Rv1891c#O07741#1773#Mycobacterium_tuberculosis#reduced_virulence	26.6	0.93	Extracellular	0.04		[Y/F/W]XC
PSTG_03388	611	2	0.00327332	No	No	No							Non-effector	1	PHI:2734#_metF#Q97S30#1313#Streptococcus_Pneumoniae#Mixed_outcome	30	0.63	Endoplasmic reticulum	0.92	Y
PSTG_03393	889	4	0.00449944	No	No	No							Non-effector	1	PHI:4899#D0ZV89#PhoQ#28901#Salmonella_enterica#reduced_virulence	27.7	5	Nucleus	0.69
PSTG_03413	530	10	0.0188679	No	Yes	No							Non-effector	1	PHI:697#ugt51E1#AAM81358#5022#Leptosphaeria_maculans#Unaffected_pathogenicity	28.9	1.4	Extracellular	0.17
PSTG_03436	181	9	0.0497238	No	No	No							Effector	0.998	PHI:256#GAS1#AAK52794#318829#Magnaporthe_oryzae#Reduced_virulence	28.9	0.24	Extracellular	0.02
PSTG_03447	402	13	0.0323383	No	No	No							Non-effector	1	PHI:181#PGX1#AAK81847#5507#Fusarium_oxysporum#Unaffected_pathogenicity	74.3	3.94e-15	Extracellular	0.13			Glycosyl hydrolases family 28 (PF00295)
PSTG_03450	123	10	0.0813008	No	No	Yes							Effector	0.966	PHI:1046#CTB5#ABK64182#29003#Cercospora_nicotianae#Reduced_virulence	26.2	1.1	Extracellular	0.01
PSTG_03454	276	2	0.00724638	Yes	No	No							Non-effector	0.697	PHI:2433#FgRgsB#I1RD16#5518#Gibberella_zeae#Reduced_virulence	27.3	1.5	Extracellular	0.07			DDE superfamily endonuclease (PF13359)
PSTG_03459	289	4	0.0138408	No	No	No							Non-effector	1	PHI:2103#Vacuolar_calcium_ion_transporter#MGG_08710#148305#Magnaporthe_oryzae#Unaffected_pathogenicity	35	0.008	Extracellular	0.2
PSTG_03498	503	2	0.00397614	No	No	No							Non-effector	1	PHI:3025#RnPKS1#X5IFG8#77044#Rosellinia_necatrix#unaffected_pathogenicity	31.6	0.22	Extracellular	0.43	Y
PSTG_03500	259	2	0.00772201	Yes	No	No							Non-effector	0.623	PHI:2336#NIA1#O00101#13684#Stagonospora_nodorum#Unaffected_pathogenicity	28.1	1.1	Nucleus	0.28
PSTG_03502	164	1	0.00609756	No	No	Yes							Non-effector	1	PHI:906#um02194##5270#Ustilago_maydis#Unaffected_pathogenicity	30	0.049	Extracellular	0.11
PSTG_03513	153	1	0.00653595	Yes	No	No							Effector	0.757	PHI:156#STE12alpha#AAD44111#5207#Cryptococcus_neoformans#Unaffected_pathogenicity	23.9	9.4	Extracellular	0.09
PSTG_03524	688	9	0.0130814	No	Yes	No							Non-effector	1	PHI:2644#thioredoxin_1#P0AA28#90371#Salmonella_enterica_serovar_Typhimurium#Reduced_virulence	46.2	9.95e-07	Endoplasmic reticulum	0.23			Thioredoxin (PF00085)
PSTG_03541	667	11	0.0164918	No	No	No							Non-effector	1	PHI:3645#bpdA#Q8YFR7#29459#Brucella_melitensis#loss_of_pathogenicity	28.5	2.6	Endoplasmic reticulum	0.3			Thioredoxin (PF00085)
PSTG_03544	133	5	0.037594	Yes	No	No							Non-effector	0.577	PHI:2271#CpkA#Q00LS5#13684#Phaeosphaeria_nodorum#Unaffected_pathogenicity	26.2	1.2	Extracellular	0.15		[Y/F/W]XC;RXLX[EDQ]
PSTG_03550	598	7	0.0117057	Yes	No	No							Non-effector	1	PHI:40#PKS1#BAA18956#5462#Colletotrichum_lagenarium#Reduced_virulence	30.4	0.65	Mitochondrion	0.55
PSTG_03571	1311	4	0.00305111	Yes	No	No							Non-effector	1	PHI:253#FOS1#AAK27436#5085#Aspergillus_fumigatus#Reduced_virulence	32	0.5	Plasma membrane	0.88
PSTG_03572	128	7	0.0546875	No	No	No							Effector	1	PHI:3391#FVEG_12519#W7N293#117187#Fusarium_verticillioides#unaffected_pathogenicity	25	2.8	Extracellular	0.17
PSTG_03584	213	1	0.00469484	Yes	Yes	Yes							Effector	0.917	PHI:285#CHSV#AAO49384#5507#Fusarium_oxysporum#Increased_virulence_(Hypervirulence)	28.1	0.71	Cytoplasm	0.09
PSTG_03596	145	0	0	No	No	No							Effector	0.992	PHI:3226#pnl1#T2C7K6#36651#Penicillium_digitatum#reduced_virulence	26.9	0.81	Mitochondrion	0
PSTG_03599	503	6	0.0119284	No	No	No							Non-effector	1	PHI:2093#Mid1#MGG_12128#148305#Magnaporthe_oryzae#Mixed_outcome	28.9	1.3	Extracellular	0.19
PSTG_03630	222	3	0.0135135	Yes	No	No							Non-effector	1	PHI:4835#B9WGE7#Csr1/ZAP1#42374#Candida_dubliniensis#reduced_virulence	29.3	0.36	Extracellular	0.27
PSTG_03634	143	2	0.013986	Yes	Yes	No							Effector	0.884	PHI:1896#GzZC211#I1RNR1#5518#Gibberella_zeae#Unaffected_pathogenicity	26.9	0.96	Mitochondrion	0.2
PSTG_03638	407	5	0.012285	No	No	No							Non-effector	1	PHI:2354#AMT2#XP_390894#5518#Gibberella_zeae#Reduced_virulence	27.7	2.4	Nucleus	0.74
PSTG_03647	128	0	0	No	No	No							Effector	0.774	PHI:2465#HsvB#Q58PW9#552#Erwinia_amylovora#Mixed_outcome	27.3	0.44	Mitochondrion	0.14			Peptidase inhibitor I9 (PF05922)
PSTG_03648	128	0	0	Yes	No	No							Effector	0.981	PHI:3324#SN477#Q0V687#13684#Parastagonospora_nodorum#unaffected_pathogenicity	26.2	1.1	Cytoplasm	0.04		[KRHQSA][DENQ]EL
PSTG_03649	358	1	0.0027933	No	No	No							Non-effector	0.999	PHI:3591#rpfF#G3K6H9#56454#Xanthomonas_hortorum#reduced_virulence	25.4	9.7	Cytoplasm	0.51	Y
PSTG_03652	94	6	0.0638298	Yes	No	No							Effector	0.795	PHI:1648#GzWing020#I1RWP1#5518#Gibberella_zeae#Reduced_virulence	26.2	0.58	Extracellular	0.05
PSTG_03658	471	2	0.00424628	No	No	No							Non-effector	1	PHI:751#um01236#Not_available#5270#Ustilago_maydis#Increased_virulence_(Hypervirulence)	31.2	0.21	Cytoplasm	0.62	Y
PSTG_03661	164	4	0.0243902	No	Yes	No							Effector	0.969	PHI:1898#GzZC213#I1RH03#5518#Gibberella_zeae#Unaffected_pathogenicity	25	3.6	Extracellular	0.06
PSTG_03676	519	7	0.0134875	No	No	No							Non-effector	1	PHI:4987#P43077#HEX1#5476#Candida_albicans#reduced_virulence	35.4	0.013	Nucleus	0.8
PSTG_03706	351	1	0.002849	Yes	Yes	No							Non-effector	1	PHI:4963#I6YE93#TcdA#1496#Clostridium_difficile#mixed_outcome	27.3	2.6	Nucleus	0.32
PSTG_03711	193	0	0	No	No	No							Effector	0.988	PHI:703#RfbB#AAF93418#345073#Vibrio_cholerae#Reduced_virulence	27.7	0.85	Cytoplasm	0.02
PSTG_03713	140	0	0	Yes	No	No							Effector	0.977	PHI:2703#xac3090#Q8PI08#346#Xanthomonas_axonopodis_pv._citri#Effector_(plant_avirulence_determinant)	27.3	0.53	Extracellular	0.13
PSTG_03757	108	2	0.0185185	Yes	No	No							Non-effector	0.994	PHI:205#CaCHS1#CAA21947#5476#Candida_albicans#Loss_of_pathogenicity	23.5	6.7	Extracellular	0.01
PSTG_03772	267	2	0.00749064	Yes	No	No							Non-effector	0.863	PHI:1227#FGSG_07742#I1RPV7#5518#Gibberella_zeae#Lethal	27.7	1.5	Nucleus	0.41
PSTG_03795	608	4	0.00657895	No	No	No							Non-effector	1	PHI:3591#rpfF#G3K6H9#56454#Xanthomonas_hortorum#reduced_virulence	32.7	0.099	Extracellular	0.21
PSTG_03800	632	3	0.00474684	No	No	Yes							Non-effector	1	PHI:1255#FGSG_07745#I1RQ67#5518#Gibberella_zeae#Unaffected_pathogenicity	28.5	2.6	Extracellular	0.22
PSTG_03805	153	2	0.0130719	Yes	No	No							Effector	0.561	PHI:3098#URA4#J9VJS8#5207#Cryptococcus_neoformans#reduced_virulence	25.8	2.1	Plasma membrane	0.11
PSTG_03810	469	7	0.0149254	No	Yes	No							Non-effector	1	PHI:144#CHT42#AAC05829#29875#Trichoderma_virens#Reduced_virulence	93.6	2.16e-21	Extracellular	0.2			Glycosyl hydrolases family 18 (PF00704)
PSTG_03813	442	7	0.0158371	No	Yes	No							Non-effector	1	PHI:144#CHT42#AAC05829#29875#Trichoderma_virens#Reduced_virulence	93.6	1.92e-21	Extracellular	0.35			Glycosyl hydrolases family 18 (PF00704)
PSTG_03815	462	2	0.004329	No	No	No							Non-effector	1	PHI:3049#CSMB#Q4X0H7#746128#Aspergillus_fumigatus#mixed_outcome	28.9	1.4	Extracellular	0.28			Glycosyl hydrolases family 15 (PF00723)
PSTG_03821	152	5	0.0328947	Yes	Yes	No							Non-effector	0.598	PHI:3098#URA4#J9VJS8#5207#Cryptococcus_neoformans#reduced_virulence	26.6	1.3	Plasma membrane	0.03
PSTG_03845	671	6	0.00894188	Yes	No	No							Non-effector	1				Nucleus	0.67
PSTG_03855	605	6	0.00991736	No	No	No							Non-effector	1	PHI:433#CTB1#AAT69682#29003#Cercospora_nicotianae#Reduced_virulence	27.3	5.9	Nucleus	0.57
PSTG_03861	356	5	0.0140449	No	Yes	No							Non-effector	0.996	PHI:860#MSP1#AAX07670#318829#Magnaporthe_oryzae#Reduced_virulence	29.3	0.63	Extracellular	0.53
PSTG_03870	559	28	0.0500894	No	Yes	No							Non-effector	1	PHI:1581#GzOB021#I1RPX8#5518#Gibberella_zeae#Unaffected_pathogenicity	51.6	5.65e-08	Extracellular	0.49			Glycosyl hydrolase family 61 (PF03443)
PSTG_03876	582	6	0.0103093	No	No	No							Non-effector	1	PHI:433#CTB1#AAT69682#29003#Cercospora_nicotianae#Reduced_virulence	28.1	3	Mitochondrion	0.66
PSTG_03899	143	2	0.013986	No	No	Yes							Non-effector	0.775	PHI:1861#GzZC176#I1RUV3#5518#Gibberella_zeae#Unaffected_pathogenicity	29.3	0.13	Extracellular	0.02
PSTG_03900	152	3	0.0197368	No	No	No							Effector	0.946	PHI:2972#Efg1p#G1UB67#5476#Candida_albicans#Increased_virulence_(Hypervirulence)	29.6	0.11	Extracellular	0.02
PSTG_03926	347	7	0.0201729	No	No	No							Non-effector	0.999	PHI:1936#GzZC251#I1RFG1#5518#Gibberella_zeae#Unaffected_pathogenicity	26.9	3	Cytoplasm	0.28			hAT family C-terminal dimerisation region (PF05699)
PSTG_03946	584	6	0.010274	Yes	No	No							Non-effector	1	PHI:3224#BPSS1521_(bprD)#Q63K45#28450#Burkholderia_pseudomallei#increased_virulence	28.9	1.4	Nucleus	0.94
PSTG_03948	578	8	0.0138408	Yes	No	No							Non-effector	1	PHI:304#GzCPS1#AAP12366#5518#Fusarium_graminearum#Reduced_virulence	33.9	0.046	Nucleus	0.9
PSTG_03970	433	5	0.0115473	Yes	Yes	No							Non-effector	1	PHI:1781#GzZC096#I1S389#5518#Gibberella_zeae#Unaffected_pathogenicity	30	0.46	Nucleus	0.57
PSTG_03979	438	4	0.00913242	Yes	No	No							Non-effector	1	PHI:3323#sskB#Q4WT11#746128#Aspergillus_fumigatus#loss_of_pathogenicity	28.9	1.4	Nucleus	0.93	Y
PSTG_03980	129	8	0.0620155	No	Yes	No							Effector	1	PHI:750#um01235#Not_available#5270#Ustilago_maydis#Increased_virulence_(Hypervirulence)	23.9	6.7	Extracellular	0.06
PSTG_03982	123	7	0.0569106	Yes	No	No							Non-effector	0.852	PHI:1991#GzZC306#I1R9K1#5518#Gibberella_zeae#Lethal	26.6	0.72	Extracellular	0.17		[R/K]CXXCX12H
PSTG_03987	339	1	0.00294985	No	Yes	No							Non-effector	1	PHI:2455#CRE1#J9MZK9#59765#Fusarium_oxysporum_f._sp._Lycopersici#Unaffected_pathogenicity	26.2	5.6	Nucleus	0.81
PSTG_03988	375	0	0	No	Yes	No							Non-effector	1	PHI:4782#A0A098KL11#HrpG#346#Xanthomonas_citri#reduced_virulence	28.1	1.3	Nucleus	0.59
PSTG_03991	431	6	0.0139211	No	Yes	No							Non-effector	1	PHI:144#CHT42#AAC05829#29875#Trichoderma_virens#Reduced_virulence	97.8	5.16e-23	Extracellular	0.13	Y		Glycosyl hydrolases family 18 (PF00704)
PSTG_03993	587	3	0.00511073	No	No	No							Non-effector	1	PHI:535#AVRM#ABB96264#5261#Melampsora_lini#Effector_(plant_avirulence_determinant)	28.1	2.6	Nucleus	0.59
PSTG_03997	331	6	0.0181269	No	No	No	Yes						Non-effector	0.937	PHI:543#BCATRD#CAC41639#40559#Botrytis_cinerea#Unaffected_pathogenicity	28.5	1.2	Extracellular	0.26			Survival protein SurE (PF01975)
PSTG_04006	983	9	0.00915565	No	No	No							Non-effector	1	PHI:1487#GzHMG019#I1RQ92#5518#Gibberella_zeae#Unaffected_pathogenicity	30.4	1	Nucleus	0.61	Y
PSTG_04010	187	5	0.026738	No	No	No							Effector	0.983	PHI:383#SOD5#EAL00626#5476#Candida_albicans#Loss_of_pathogenicity	58.5	1.24e-11	Cytoplasm	0			Copper/zinc superoxide dismutase (SODC)(PF00080)
PSTG_04011	343	5	0.0145773	No	No	No							Non-effector	1	PHI:383#SOD5#EAL00626#5476#Candida_albicans#Loss_of_pathogenicity	67	1.02e-13	Peroxisome	0.1			Copper/zinc superoxide dismutase (SODC)(PF00080)
PSTG_04012	159	4	0.0251572	Yes	No	No							Effector	0.783	PHI:4953#Q7CI41#irp2#992166#Yersinia_pestis#mixed_outcome	30	0.096	Extracellular	0.4
PSTG_04013	228	1	0.00438596	No	No	No							Effector	0.822	PHI:550#BOS1#AAL37947#40559#Botrytis_cinerea#Reduced_virulence	30.8	0.13	Nucleus	0.14
PSTG_04016	413	5	0.0121065	No	Yes	No							Non-effector	1	PHI:144#CHT42#AAC05829#29875#Trichoderma_virens#Reduced_virulence	91.3	8.3e-21	Extracellular	0.09			Glycosyl hydrolases family 18 (PF00704)
PSTG_04018	469	1	0.0021322	No	No	No							Non-effector	1	PHI:2240#Srt1#Q4PBY9#5270#Ustilago_maydis#reduced_virulence	29.3	0.87	Nucleus	0.89
PSTG_04024	1177	11	0.00934579	Yes	No	No							Non-effector	1	PHI:862#ClaSSD1#BAE66713#5462#Colletotrichum_lagenarium#Loss_of_pathogenicity	33.5	0.13	Endoplasmic reticulum	0.91			Sodium/calcium exchanger protein (PF01699)
PSTG_04032	750	6	0.008	Yes	No	No							Non-effector	1	PHI:2300#CHS6#G4XVC1#148305#Magnaporthe_oryzae#Loss_of_pathogenicity	30	1.1	Nucleus	0.88		G[I/F/Y][A/L/S/T]R
PSTG_04033	646	7	0.0108359	No	No	No							Non-effector	1	PHI:1595#GzOB035#I1RX22#5518#Gibberella_zeae#Unaffected_pathogenicity	29.6	0.9	Nucleus	0.92
PSTG_04048	662	2	0.00302115	No	Yes	No							Non-effector	1	PHI:2058#LHS1#MGG_06648.5#148305#Magnaporthe_oryzae#Reduced_virulence	124	4.19e-30	Endoplasmic reticulum	0.26			Hsp70 protein (PF00012)
PSTG_04067	178	2	0.011236	Yes	Yes	Yes							Effector	0.914	PHI:2976#CgOPT1#C6ZRH8#29905#Colletotrichum_gloeosporioides_f._sp._aeschynomenes#Reduced_virulence	26.9	1.1	Extracellular	0.17
PSTG_04068	544	7	0.0128676	No	No	No							Non-effector	1	PHI:1414#GzC2H081#I1RZL0#5518#Gibberella_zeae#Unaffected_pathogenicity	58.2	1.14e-09	Endoplasmic reticulum	0.58			DnaJ domain (PF00226)
PSTG_04069	81	6	0.0740741	Yes	No	Yes							Effector	0.999	PHI:1424#GzC2H092#I1S3J7#5518#Gibberella_zeae#Unaffected_pathogenicity	27.3	0.16	Extracellular	0.01		RXLX[EDQ]
PSTG_04109	53	3	0.0566038	Yes	No	No							Effector	0.985	PHI:3011#rcsC11#P58662#90371#Salmonella_enterica_serovar_Typhimurium#Mixed_outcome	23.5	1.3	Extracellular	0.22
PSTG_04133	95	0	0	Yes	No	No							Effector	0.998	PHI:1336#GzbZIP018#I1S462#5518#Gibberella_zeae#Unaffected_pathogenicity	25.8	0.7	Nucleus	0.1
PSTG_04136	825	9	0.0109091	Yes	Yes	No							Non-effector	1	PHI:490#FRP1#AAT85969#5507#Fusarium_oxysporum#Loss_of_pathogenicity	29.6	1.2	Nucleus	0.8
PSTG_04155	235	1	0.00425532	Yes	Yes	No							Effector	0.755	PHI:1937#GzZC252#I1RN12#5518#Gibberella_zeae#Unaffected_pathogenicity	27.7	1.2	Nucleus	0.25
PSTG_04157	153	3	0.0196078	Yes	No	No							Effector	0.714	PHI:1245#FGSG_01559#I1RTL1#5518#Gibberella_zeae#Unaffected_pathogenicity	25	4.3	Plasma membrane	0.13
PSTG_04160	111	8	0.0720721	No	No	No							Effector	1	PHI:2715#PEX6_#I1RNL3#5518#Fusarium_graminearum#Reduced_virulence	24.6	2.8	Extracellular	0.01
PSTG_04166	559	8	0.0143113	Yes	No	No							Non-effector	1	PHI:1819#GzZC134#I1S7J0#5518#Gibberella_zeae#Unaffected_pathogenicity	28.1	2.2	Nucleus	0.69
PSTG_04180	334	1	0.00299401	No	No	No							Non-effector	0.998	PHI:4890#Q5AHZ2#orf19.3060#5476#Candida_albicans#unaffected_pathogenicity	40.4	0.000138	Endoplasmic reticulum	0.39			Oligosaccharyltransferase subunit Ribophorin II (PF05817)
PSTG_04191	366	4	0.010929	No	No	No							Non-effector	1	PHI:3049#CSMB#Q4X0H7#746128#Aspergillus_fumigatus#mixed_outcome	31.2	0.2	Nucleus	0.23	Y
PSTG_04192	247	4	0.0161943	No	No	No							Effector	0.972	PHI:4637#Q180C8#CD3284#1496#Clostridium_difficile#increased_virulence_(Hypervirulence)	25	7.9	Extracellular	0.08
PSTG_04200	505	13	0.0257426	No	No	Yes							Non-effector	1	PHI:4924#M2URZ2#ToxA#5016#Cochliobolus_heterostrophus_#increased_virulence_(hypervirulence)	30	0.29	Extracellular	0.57		[R/K]CXXCX12H
PSTG_04212	649	10	0.0154083	No	No	No							Non-effector	1	PHI:470#STE12alpha#AAC01955#5207#Cryptococcus_neoformans#Reduced_virulence	29.6	1.2	Extracellular	0.2		[KRHQSA][DENQ]EL	Pro-kumamolisin, activation domain (PF09286)
PSTG_04216	646	10	0.0154799	No	No	No							Non-effector	1	PHI:2407#MoRIM15#G4NCR0#148305#Magnaporthe_oryzae#Reduced_virulence	33.1	0.089	Extracellular	0.5	Y		Pro-kumamolisin, activation domain (PF09286)
PSTG_04217	332	6	0.0180723	No	Yes	No							Non-effector	0.999	PHI:1025#bcnoxR#CAP12326#40559#Botrytis_cinerea#Reduced_virulence	27.7	1.9	Nucleus	0.53
PSTG_04238	214	5	0.0233645	No	No	No							Non-effector	0.541	PHI:3046#CHSB#Q4W9P7#746128#Aspergillus_fumigatus#mixed_outcome	29.6	0.22	Mitochondrion	0.07		G[I/F/Y][A/L/S/T]R	Amidase (PF01425)
PSTG_04242	118	6	0.0508475	No	No	No							Effector	1	PHI:4968#Q4ZX47#HopZ3#317#Pseudomonas_syringae#Effector_(plant_avirulence_determinant)	24.3	4.7	Extracellular	0.02
PSTG_04246	102	1	0.00980392	Yes	No	Yes							Non-effector	0.62	PHI:835#ubiquinol_oxidase#AAP81933#54734#Mycosphaerella_graminicola#Chemistry_target	27.7	0.21	Extracellular	0.23
PSTG_04255	227	2	0.00881057	No	Yes	Yes							Effector	0.839	PHI:3299#patK#A0A075TRC0#27334#Penicillium_expansum#unaffected_pathogenicity	28.9	0.44	Nucleus	0.43
PSTG_04257	566	3	0.00530035	No	No	No							Non-effector	1	PHI:659#Avr1b-1#AAR05401#67593#Phytophthora_sojae#Effector_(plant_avirulence_determinant)	30.4	0.38	Cytoplasm	0.33
PSTG_04259	637	6	0.00941915	No	No	No							Non-effector	1	PHI:2500#rcsC#D4I7B7#552#Erwinia_amylovora#Loss_of_pathogenicity	27.7	4	Extracellular	0.6			Pro-kumamolisin, activation domain (PF09286)
PSTG_04262	122	8	0.0655738	Yes	No	Yes							Effector	0.996	PHI:1657#GzCCCH001#I1RF25#5518#Gibberella_zeae#Unaffected_pathogenicity	27.3	0.41	Extracellular	0.28
PSTG_04264	626	7	0.0111821	No	Yes	No							Non-effector	1	PHI:4878#Q5A6B6#Ppg1#5476#Candida_albicans#reduced_virulence	27.7	3.6	Extracellular	0.35			Pro-kumamolisin, activation domain (PF09286)
PSTG_04274	106	6	0.0566038	No	Yes	No							Effector	0.979	PHI:1784#GzZC099#I1S2A9#5518#Gibberella_zeae#Unaffected_pathogenicity	27.7	0.21	Extracellular	0.15
PSTG_04308	85	7	0.0823529	Yes	No	Yes							Effector	1	PHI:668#GNO1#AAP41027#178876#Cryptococcus_neoformans#Reduced_virulence	22.3	8.6	Extracellular	0
PSTG_04309	431	5	0.0116009	No	No	No							Non-effector	1	PHI:697#ugt51E1#AAM81358#5022#Leptosphaeria_maculans#Unaffected_pathogenicity	461	6.79e-161	Vacuole	0			Eukaryotic aspartyl protease (PF00026)
PSTG_04324	661	8	0.0121029	No	Yes	No							Non-effector	1	PHI:4837#A0A024CHY4#cipA#36746#Pseudomonas_cichorii#reduced_virulence	28.9	2.4	Endoplasmic reticulum	0.85
PSTG_04333	85	4	0.0470588	Yes	No	No							Effector	0.786	PHI:124#INT1#AAA96019#5476#Candida_albicans#Reduced_virulence	24.3	2.4	Extracellular	0.12
PSTG_04353	200	8	0.04	No	Yes	No							Non-effector	0.568	PHI:2872#ompK36#Q48473#573#Klebsiella_pneumoniae#Reduced_virulence	25	5.6	Extracellular	0.03		[Y/F/W]XC
PSTG_04357	216	8	0.037037	No	No	Yes							Effector	0.937	PHI:3308#cnf1#G4NLB5#318829#Magnaporthe_oryzae#mixed_outcome	25.8	4.7	Extracellular	0.08
PSTG_04363	505	4	0.00792079	No	No	Yes							Non-effector	1	PHI:2283#AreA#J9MJU9#5507#Fusarium_oxysporum#Reduced_virulence	30	0.71	Extracellular	0.31			Ferritin-like domain (PF13668)
PSTG_04365	160	7	0.04375	Yes	No	No							Effector	0.999	PHI:1180#(Sc_Sat4)#I1RS32#5518#Gibberella_zeae#Reduced_virulence	24.6	5	Extracellular	0.31		[R/K]CXXCX12H
PSTG_04369	139	3	0.0215827	Yes	Yes	No							Effector	0.953	PHI:2304#BCFHG1#CAP74387#40559#Botrytis_cinerea#Unaffected_pathogenicity	28.1	0.32	Extracellular	0.16
PSTG_04394	166	2	0.0120482	No	No	No							Non-effector	0.889	PHI:1647#GzWing019#I1RWA9#5518#Gibberella_zeae#Reduced_virulence	27.7	0.69	Extracellular	0.09			Protein of unknown function (DUF3455)(PF11937)
PSTG_04405	366	10	0.0273224	No	No	Yes							Non-effector	0.996	PHI:2528#SLY1#Q4WYU7#746128#Aspergillus_fumigatus#Lethal	29.3	0.67	Extracellular	0.37	Y
PSTG_04410	266	1	0.0037594	Yes	No	No							Non-effector	0.942	PHI:2123#MGSTE11p#C6KEF4#54734#Mycosphaerella_graminicola#Loss_of_pathogenicity	26.6	3.7	Nucleus	0.81
PSTG_04415	79	0	0	Yes	No	No							Non-effector	0.743	PHI:1803#GzZC118#I1RUX9#5518#Gibberella_zeae#Unaffected_pathogenicity	24.6	1.2	Extracellular	0.22
PSTG_04433	326	0	0	No	No	No							Non-effector	0.984	PHI:4593#G7TDQ2#XopY#347#Xanthomonas_oryzae#effector_(plant_avirulence_determinant)	29.6	0.34	Extracellular	0.02
PSTG_04441	118	7	0.059322	No	Yes	No							Effector	0.999	PHI:2985#MGG_04521.6#G4MSF2#148305#Magnaporthe_oryzae#Reduced_virulence	24.3	4.6	Extracellular	0.06
PSTG_04450	119	7	0.0588235	Yes	No	No							Effector	1	PHI:2350#MID1#I1RTB7#5518#Gibberella_zeae#Unaffected_pathogenicity	26.6	0.76	Extracellular	0
PSTG_04452	120	7	0.0583333	Yes	No	No							Effector	1	PHI:4931#A5CLR7#chp-7#28447#Clavibacter_michiganensis#reduced_virulence	24.3	3.6	Extracellular	0.01
PSTG_04454	114	8	0.0701754	No	No	No							Effector	1	PHI:1280#FGSG_11614#I1RU62#5518#Gibberella_zeae#Unaffected_pathogenicity	27.3	0.32	Extracellular	0.02
PSTG_04462	411	5	0.0121655	No	No	No							Non-effector	1	PHI:547#CEL5A#AAT40313#40559#Botrytis_cinerea#Unaffected_pathogenicity	49.3	3.33e-07	Extracellular	0.1			Cellulase (glycosyl hydrolase family 5)(PF00150)
PSTG_04466	584	4	0.00684932	Yes	No	No							Non-effector	1	PHI:2387#ACL2#I1RPR1#5518#Gibberella_zeae#Loss_of_pathogenicity	29.6	0.95	Nucleus	0.96
PSTG_04467	116	7	0.0603448	Yes	Yes	No							Effector	0.869	PHI:233#TOXE#AAD13811#5017#Cochliobolus_carbonum#Reduced_virulence	28.1	0.21	Extracellular	0.04
PSTG_04470	117	7	0.0598291	Yes	No	Yes							Effector	0.999	PHI:983#hopN1#AAO54892#223283#Pseudomonas_syringae#Effector_(plant_avirulence_determinant)	26.9	0.48	Extracellular	0
PSTG_04473	484	2	0.00413223	No	No	No							Non-effector	1	PHI:1487#GzHMG019#I1RQ92#5518#Gibberella_zeae#Unaffected_pathogenicity	27.7	3.1	Mitochondrion	0.74
PSTG_04477	495	5	0.010101	No	Yes	No							Non-effector	1	PHI:2491#FgPTC1#I1RJS9#5518#Gibberella_zeae#Reduced_virulence	28.5	1.5	Nucleus	0.84
PSTG_04482	131	7	0.0534351	No	No	Yes							Effector	0.992	PHI:2522#SPE2#Q4WEN8#746128#Aspergillus_fumigatus#Lethal	30	0.063	Extracellular	0
PSTG_04485	492	3	0.00609756	No	Yes	No							Non-effector	1	PHI:663#spvB#AAL23530#90371#Salmonella_enterica#Reduced_virulence	26.6	7.2	Nucleus	0.76
PSTG_04491	672	3	0.00446429	Yes	No	No							Non-effector	1	PHI:4977#Q5WYQ5#RtxA#446#Legionella_pneumophila#reduced_virulence	31.2	0.43	Nucleus	0.34
PSTG_04499	100	7	0.07	Yes	Yes	No							Effector	0.884	PHI:1579#GzOB019#I1RM25#5518#Gibberella_zeae#Unaffected_pathogenicity	25	1.5	Extracellular	0.05
PSTG_04504	350	6	0.0171429	No	Yes	Yes							Non-effector	1	PHI:2302#CHS5#G4XVC0#148305#Magnaporthe_oryzae#Loss_of_pathogenicity	30.4	0.31	Extracellular	0.36			Common central domain of tyrosinase (PF00264)
PSTG_04505	187	1	0.00534759	Yes	Yes	Yes							Non-effector	0.993	PHI:1667#GzCCHC007#I1RZP2#5518#Gibberella_zeae#Unaffected_pathogenicity	26.9	1.4	Endoplasmic reticulum	0.11			Ser-Thr-rich glycosyl-phosphatidyl-inositol-anchored membrane family (PF10342)
PSTG_04510	490	17	0.0346939	No	No	No							Non-effector	1	PHI:287#CLNR1#AAN65464#290576#Colletotrichum_lindemuthianum#Loss_of_pathogenicity	30.4	0.49	Nucleus	0.69		[R/K]CXXCX12H
PSTG_04514	202	7	0.0346535	No	No	Yes							Effector	0.994	PHI:2630#PPGK#B2HLZ8#1773#Mycobacterium_tuberculosis#Mixed_outcome	27.3	0.95	Extracellular	0.17
PSTG_04515	411	5	0.0121655	No	No	No							Non-effector	1	PHI:2625#purA#P65882#90371#Salmonella_enterica_serovar_Typhimurium#Reduced_virulence	33.1	0.04	Extracellular	0.62			Common central domain of tyrosinase (PF00264)
PSTG_04528	95	4	0.0421053	Yes	No	No							Effector	0.929	PHI:1558#GzNH003#I1RNK5#5518#Gibberella_zeae#Unaffected_pathogenicity	25.4	1.2	Extracellular	0
PSTG_04536	500	8	0.016	No	No	No							Non-effector	1	PHI:3075#PdChsVII#R4I3H8#36651#Penicillium_digitatum#reduced_virulence	29.6	0.93	Extracellular	0.2
PSTG_04563	256	9	0.0351562	Yes	No	No							Effector	0.993	PHI:2179#Moplaa#F8SM03#148305#Magnaporthe_oryzae#Reduced_virulence	27.3	1.6	Extracellular	0.25
PSTG_04565	109	1	0.00917431	Yes	No	No							Non-effector	0.984	PHI:3136#PsHSF1#B6V9Y4#67593#Phytophthora_sojae#reduced_virulence	25.8	1.2	Extracellular	0.01
PSTG_04572	257	1	0.00389105	No	Yes	No							Effector	0.708	PHI:2707#EccC#C9Z5Q1#1930#Streptomyces_scabies#Unaffected_pathogenicity	31.2	0.11	Nucleus	0.26
PSTG_04577	65	1	0.0153846	Yes	No	No							Non-effector	0.986	PHI:3415#Fre2#T2BNJ5#5207#Cryptococcus_neoformans#mixed_outcome	22.7	3.3	Extracellular	0.31
PSTG_04582	256	9	0.0351562	Yes	No	No							Effector	0.994	PHI:2179#Moplaa#F8SM03#148305#Magnaporthe_oryzae#Reduced_virulence	27.3	1.7	Extracellular	0.25
PSTG_04583	279	13	0.046595	Yes	No	No							Effector	0.994				Extracellular	0.18
PSTG_04591	124	1	0.00806452	No	Yes	No							Effector	0.705	PHI:1443#GzGATA001#I1RB11#5518#Gibberella_zeae#Unaffected_pathogenicity	26.6	0.86	Extracellular	0.02
PSTG_04596	342	13	0.0380117	Yes	No	No							Non-effector	0.86	PHI:784#MGG_00056#EDK03390#318829#Magnaporthe_oryzae#Reduced_virulence	31.6	0.095	Extracellular	0.25
PSTG_04597	202	5	0.0247525	No	Yes	No							Effector	0.905	PHI:380#SKN7#EAK97884#5476#Candida_albicans#Reduced_virulence	25	6.4	Extracellular	0.71
PSTG_04598	193	5	0.0259067	Yes	No	No							Effector	0.926	PHI:1581#GzOB021#I1RPX8#5518#Gibberella_zeae#Unaffected_pathogenicity	28.9	0.32	Extracellular	0.29
PSTG_04609	188	12	0.0638298	No	Yes	No							Effector	0.769	PHI:2260#PKS1#G8DNT0#45130#Cochliobolus_sativus#Unaffected_pathogenicity	27.3	1.2	Extracellular	0.01
PSTG_04613	450	7	0.0155556	No	Yes	No							Non-effector	1	PHI:2025#HDL1#G4MQZ9#148305#Magnaporthe_oryzae#Unaffected_pathogenicity	29.3	0.89	Nucleus	0.02
PSTG_04618	202	5	0.0247525	No	Yes	No							Effector	0.906	PHI:2599#IFF4#Q5AAL9#746128#Aspergillus_fumigatus#Mixed_outcome	25.8	4	Extracellular	0.65
PSTG_04625	299	3	0.0100334	No	No	Yes							Non-effector	0.822	PHI:2017#COM1#MGG_01215#148305#Magnaporthe_oryzae#Reduced_virulence	29.3	0.52	Extracellular	0.06			Copper binding proteins, plastocyanin/azurin family (PF00127)
PSTG_04636	595	5	0.00840336	No	No	No							Non-effector	1	PHI:1366#GzCON7#I1RJV1#5518#Gibberella_zeae#Reduced_virulence	31.6	0.2	Extracellular	0.39		G[I/F/Y][A/L/S/T]R	Alpha galactosidase A (PF16499)
PSTG_04644	1104	1	0.000905797	Yes	No	No							Non-effector	1	PHI:3065#MoRga5#G4MQQ3#318829#Magnaporthe_oryzae#mixed_outcome	28.5	5.2	Cytoplasm	0.14
PSTG_04646	591	5	0.00846024	No	Yes	Yes							Non-effector	1	PHI:1425#GzC2H093#I1S3M6#5518#Gibberella_zeae#Reduced_virulence	29.3	1.2	Extracellular	0.72			Alpha galactosidase A (PF16499)
PSTG_04665	468	2	0.0042735	No	No	No							Non-effector	1	PHI:1236#FGSG_04770#I1RYF8#5518#Gibberella_zeae#Lethal	29.6	0.78	Nucleus	0.97	Y
PSTG_04676	616	11	0.0178571	No	No	No							Non-effector	1	PHI:1618#GzFET5#Q4IQT8#5518#Gibberella_zeae#Unaffected_pathogenicity	28.1	2.4	Extracellular	0.55
PSTG_04747	370	4	0.0108108	No	Yes	No							Non-effector	1	PHI:2206#endo-1,4-beta-xylanase_precursor_[GH10_family]#MGG_14243#148305#Magnaporthe_oryzae#Reduced_virulence	136	7.69e-37	Extracellular	0.09			Glycosyl hydrolase family 10 (PF00331)
PSTG_04768	261	10	0.0383142	No	No	No							Non-effector	0.671	PHI:1274#FGSG_02488#I1RME6#5518#Gibberella_zeae#Unaffected_pathogenicity	27.3	1.9	Extracellular	0.47
PSTG_04798	684	1	0.00146199	No	No	No							Non-effector	1	PHI:2939#HrpE3#Q0VHC3#129394#Xanthomonas_oryzae_pv._Oryzicola#Effector_(plant_avirulence_determinant)	27.7	1.2	Mitochondrion	0.76
PSTG_04803	491	6	0.01222	No	No	No							Non-effector	1	PHI:2833#Cir1#Q09RL3#5207#Cryptococcus_neoformans#Loss_of_pathogenicity	31.6	0.22	Golgi apparatus membrane	0.1			Domain of unknown function (DUF4203)(PF13886)
PSTG_04806	749	2	0.00267023	No	No	No							Non-effector	1	PHI:2501#rcsD#D4HWX6#552#Erwinia_amylovora#Loss_of_pathogenicity	33.9	0.068	Golgi apparatus membrane	0.6			Domain of unknown function (DUF4203)(PF13886)
PSTG_04822	291	3	0.0103093	No	No	No							Non-effector	1	PHI:2569#SFL2#Q5AK51#5476#Candida_albicans#Reduced_virulence	28.5	0.9	Extracellular	0.21
PSTG_04826	141	1	0.0070922	No	Yes	No							Non-effector	0.862	PHI:1955#GzZC270#I1RM02#5518#Gibberella_zeae#Unaffected_pathogenicity	28.9	0.21	Cytoplasm	0.16
PSTG_04848	170	9	0.0529412	No	No	No							Non-effector	1	PHI:1255#FGSG_07745#I1RQ67#5518#Gibberella_zeae#Unaffected_pathogenicity	31.6	0.038	Extracellular	0.13			CFEM domain (PF05730)
PSTG_04849	193	10	0.0518135	No	Yes	Yes							Non-effector	0.999	PHI:3213#MoCDIP1#G4N8Y3#318829#Magnaporthe_oryzae#mixed_outcome	34.7	0.002	Extracellular	0.05			CFEM domain (PF05730)
PSTG_04851	571	4	0.00700525	No	No	No							Non-effector	1	PHI:3626#OPI1#Q5ALN4#5476#Candida_albicans#mixed_outcome	27.3	3.3	Extracellular	0.05			Glycosyl hydrolases family 43 (PF04616)
PSTG_04863	546	7	0.0128205	Yes	Yes	No							Non-effector	1	PHI:1774#GzZC089#I1S3Z9#5518#Gibberella_zeae#Lethal	30.4	0.46	Nucleus	0.56
PSTG_04865	541	11	0.0203327	No	Yes	No					Yes		Non-effector	1	PHI:3353#PsPSR2#G5ADB3#67593#Phytophthora_sojae#effector_(plant_avirulence_determinant)	34.7	0.031	Extracellular	0.21			Lytic transglycolase (PF03330)
PSTG_04871	357	2	0.00560224	No	Yes	No							Non-effector	1	PHI:1836#GzZC151#I1RFH1#5518#Gibberella_zeae#Unaffected_pathogenicity	28.1	1.7	Extracellular	0.08			Glycosyl hydrolase family 26 (PF02156)
PSTG_04887	255	10	0.0392157	No	No	No							Effector	0.571	PHI:346#CRU1#AAN10186#5270#Ustilago_maydis#Reduced_virulence	27.3	1.7	Extracellular	0.14
PSTG_04888	464	19	0.0409483	No	No	No							Non-effector	1	PHI:566#cel2#AAK19621#5017#Cochliobolus_carbonum#Unaffected_pathogenicity	206	2.44e-61	Extracellular	0.24			Glycosyl hydrolase family 7 (PF00840)
PSTG_04898	261	4	0.0153257	Yes	Yes	Yes							Non-effector	0.779	PHI:3314#cca1#G4MNN4#318829#Magnaporthe_oryzae#loss_of_pathogenicity	28.9	0.6	Extracellular	0.59
PSTG_04912	957	3	0.0031348	No	No	No							Non-effector	1	PHI:2691#IRE1#Q6FUI3#5478#Candida_glabrata#Reduced_virulence	28.9	2.7	Extracellular	0.52			Fasciclin domain (PF02469)
PSTG_04915	428	14	0.0327103	Yes	No	No							Non-effector	1	PHI:2261#NPS6#G8DNS9#45130#Cochliobolus_sativus#Reduced_virulence	31.6	0.17	Mitochondrion	0.19
PSTG_04916	108	7	0.0648148	Yes	No	No							Effector	0.999	PHI:2028#TGL1-2#G4NBI7#148305#Magnaporthe_oryzae#Unaffected_pathogenicity	29.6	0.056	Extracellular	0.01
PSTG_04917	118	6	0.0508475	No	No	No							Effector	1	PHI:739#SSM1#AAX49357#318829#Magnaporthe_oryzae#Reduced_virulence	25.8	1	Extracellular	0.49	Y
PSTG_04924	188	1	0.00531915	No	No	No							Effector	0.702	PHI:1795#GzZC110#I1RSX8#5518#Gibberella_zeae#Unaffected_pathogenicity	26.9	1.2	Nucleus	0.48
PSTG_04927	723	8	0.011065	Yes	No	Yes							Non-effector	1	PHI:3591#rpfF#G3K6H9#56454#Xanthomonas_hortorum#reduced_virulence	32.3	0.17	Mitochondrion	0.96
PSTG_04933	684	7	0.0102339	Yes	No	No	Yes						Non-effector	1	PHI:2713#TALE1#E1AYJ2#43353#Xanthomonas_axonopodis_pv._manihotis_#Effector_(plant_avirulence_determinant)	28.1	3.4	Mitochondrion	0.8
PSTG_04949	282	0	0	No	No	No							Non-effector	1	PHI:451#PMT1#AAC31119#5476#Candida_albicans#Loss_of_pathogenicity	26.2	4.4	Cytoplasm	0.45			EF-hand domain (PF13405)
PSTG_04956	443	2	0.00451467	No	No	No							Non-effector	1	PHI:2141#CDC15#XP_001406795#148305#Magnaporthe_oryzae#Loss_of_pathogenicity	30	0.51	Extracellular	0.39			Peptidase family M28 (PF04389)
PSTG_04962	66	5	0.0757576	Yes	Yes	No							Effector	0.995	PHI:1578#GzOB018#I1RKY2#5518#Gibberella_zeae#Unaffected_pathogenicity	25.4	0.45	Extracellular	0.01
PSTG_04965	246	12	0.0487805	No	No	No							Effector	0.675	PHI:2498#atg1#Q4P0K0#5270#Ustilago_maydis#Mixed_outcome	27.3	1.7	Extracellular	0.13
PSTG_04986	243	9	0.037037	Yes	No	No							Effector	0.82	PHI:11#BW#Q99111#5270#Ustilago_maydis#Loss_of_pathogenicity	27.3	1.6	Extracellular	0.01
PSTG_04987	243	9	0.037037	Yes	No	No							Effector	0.847	PHI:1646#GzWing018#I1RW28#5518#Gibberella_zeae#Reduced_virulence	27.7	1.3	Extracellular	0.24
PSTG_04992	336	1	0.00297619	Yes	Yes	No							Non-effector	0.994	PHI:3410#rsaL#Q9X7H4#287#Pseudomonas_aeruginosa#reduced_virulence	29.6	0.43	Cytoplasm	0.82	Y
PSTG_04997	251	8	0.0318725	Yes	No	No							Effector	0.703	PHI:3089#fac1#I1RCC9#5518#Fusarium_graminearum#mixed_outcome	27.3	1.6	Extracellular	0.02
PSTG_04998	320	9	0.028125	Yes	No	No							Non-effector	0.977	PHI:270#RHO1#BAA24262#5476#Candida_albicans#Loss_of_pathogenicity	29.3	0.43	Extracellular	0.02
PSTG_05001	242	9	0.0371901	Yes	No	No							Effector	0.674	PHI:325#ACE1#CAG28797#318829#Magnaporthe_oryzae#Effector_(plant_avirulence_determinant)	27.7	1.3	Extracellular	0.11
PSTG_05005	247	10	0.0404858	No	No	No							Effector	0.996	PHI:754#um01239#Not_available#5270#Ustilago_maydis#Increased_virulence_(Hypervirulence)	29.3	0.33	Extracellular	0.03
PSTG_05033	133	9	0.0676692	Yes	No	Yes							Effector	1	PHI:310#MgAtr4#AAK15314#54734#Mycosphaerella_graminicola#Reduced_virulence	26.6	0.9	Extracellular	0.12
PSTG_05034	133	9	0.0676692	Yes	Yes	No							Effector	1	PHI:2602#DSE1#Q59Y20#746128#Aspergillus_fumigatus#Mixed_outcome	25.4	2.6	Extracellular	0.12
PSTG_05062	527	5	0.00948767	Yes	Yes	No							Non-effector	1	PHI:1726#GzZC041#I1S9C7#5518#Gibberella_zeae#Unaffected_pathogenicity	32.3	0.13	Extracellular	0.84		RXLR
PSTG_05064	87	8	0.091954	No	No	No							Effector	1	PHI:2849#cutA#Q99174#70790#Fusarium_solani_f._sp._cucurbitae#Unaffected_pathogenicity	30	0.019	Extracellular	0.09
PSTG_05065	87	8	0.091954	No	No	No							Effector	1	PHI:3298#VrpA#Q8PI49#346#Xanthomonas_citri#mixed_outcome	26.9	0.28	Extracellular	0.07
PSTG_05079	111	6	0.0540541	Yes	Yes	No							Effector	0.972	PHI:2484#Ste11#B6VCT9#40559#Botrytis_cinerea#Loss_of_pathogenicity	30.4	0.027	Extracellular	0.07
PSTG_05080	119	7	0.0588235	Yes	Yes	Yes							Effector	0.992	PHI:494#PPOA#EAL89712#5085#Aspergillus_fumigatus#Increased_virulence_(Hypervirulence)	28.1	0.2	Extracellular	0.02
PSTG_05081	551	6	0.0108893	Yes	No	No							Non-effector	1	PHI:647#invA#AAO70359#216597#Salmonella_enterica#Reduced_virulence	27.7	3.1	Mitochondrion	0.69
PSTG_05097	587	4	0.00681431	Yes	Yes	No							Non-effector	1	PHI:2127#MGSTE20p#C6KEF5#54734#Mycosphaerella_graminicola#Unaffected_pathogenicity	30.8	0.43	Nucleus	0.67
PSTG_05105	318	3	0.00943396	Yes	Yes	No							Non-effector	1	PHI:3039#MoSPA2#U3MXJ8#318829#Magnaporthe_oryzae#mixed_outcome	30	0.34	Nucleus	0.6
PSTG_05108	546	7	0.0128205	Yes	Yes	No			Yes				Non-effector	1	PHI:1628#FgFSR1#I1RDG9#5518#Gibberella_zeae#Reduced_virulence	28.9	1.7	Nucleus	0.77
PSTG_05113	962	12	0.012474	Yes	No	No							Non-effector	1	PHI:306#KEX2#AAB80929#5476#Candida_albicans#Reduced_virulence	44.3	5.38e-05	Vacuole	0.24			Subtilase family (PF00082)
PSTG_05115	313	3	0.00958466	No	No	No							Non-effector	0.997	PHI:72#SAP2#AAM21050#5476#Candida_albicans#Reduced_virulence	120	1.31e-31	Extracellular	0.31			Eukaryotic aspartyl protease (PF00026)
PSTG_05144	202	6	0.029703	No	No	No							Effector	0.955	PHI:1049#CTB2#ABK64180#29003#Cercospora_nicotianae#Reduced_virulence	28.5	0.44	Cytoplasm	0.01			Chorismate mutase type II (PF01817)
PSTG_05149	398	2	0.00502513	No	No	No							Non-effector	1	PHI:579#hopAG#AAO54435#223283#Pseudomonas_syringae#Unaffected_pathogenicity	27.7	1.2	Extracellular	0.8	Y
PSTG_05160	215	1	0.00465116	Yes	No	No							Effector	0.975	PHI:1366#GzCON7#I1RJV1#5518#Gibberella_zeae#Reduced_virulence	28.9	0.38	Nucleus	0.12	Y
PSTG_05161	167	7	0.0419162	No	No	Yes							Effector	0.989	PHI:5022#P74853#ssaK#90371#Salmonella_enterica_subsp._enterica_serovar_Typhimurium#reduced_virulence	29.6	0.12	Extracellular	0.02
PSTG_05170	245	3	0.0122449	No	Yes	No							Non-effector	0.993	PHI:325#ACE1#CAG28797#318829#Magnaporthe_oryzae#Effector_(plant_avirulence_determinant)	31.2	0.099	Nucleus	0.55
PSTG_05179	111	9	0.0810811	No	No	No							Effector	1	PHI:1903#GzZC218#I1RHR4#5518#Gibberella_zeae#Unaffected_pathogenicity	26.6	0.62	Extracellular	0.01
PSTG_05183	105	7	0.0666667	Yes	No	No							Effector	1	PHI:1879#GzZC194#I1RJB8#5518#Gibberella_zeae#Unaffected_pathogenicity	23.5	6.9	Extracellular	0.12
PSTG_05184	144	3	0.0208333	Yes	No	No							Non-effector	0.699	PHI:2661#MedA#Q4X0J5#746128#Aspergillus_fumigatus#Reduced_virulence	31.6	0.022	Extracellular	0.11
PSTG_05196	533	7	0.0131332	Yes	Yes	No							Non-effector	1	PHI:2401#CaRING1#G0T3B3#456327#Xanthomonas_campestris_pv_vesicatoria#Mixed_outcome	33.1	0.042	Nucleus	0.83		RSIVEQD	RING-H2 zinc finger domain (PF12678)
PSTG_05197	379	7	0.0184697	No	Yes	No							Non-effector	1	PHI:1972#GzZC287#I1RF57#5518#Gibberella_zeae#Unaffected_pathogenicity	27.3	3.2	Extracellular	0.03
PSTG_05205	116	6	0.0517241	Yes	No	Yes							Effector	1	PHI:3350#bifA#Q882L6#317#Pseudomonas_syringae#reduced_virulence	26.9	0.5	Extracellular	0.18
PSTG_05207	727	3	0.00412655	No	No	No							Non-effector	1	PHI:3268#YraS#U3M7S2#29486#Yersinia_ruckeri#unaffected_pathogenicity	32	0.28	Nucleus	0.73	Y
PSTG_05210	604	1	0.00165563	Yes	No	No							Non-effector	1	PHI:2991#MGG_01426.6#Q52G60#148305#Magnaporthe_oryzae#Reduced_virulence	27.7	3.8	Nucleus	0.94		RSIVEQD
PSTG_05217	638	11	0.0172414	Yes	No	No							Non-effector	1	PHI:1009#NPS6#ABI51983#29001#Alternaria_brassicicola#Reduced_virulence	30	0.85	Mitochondrion	0.78		DEER
PSTG_05219	117	1	0.00854701	No	No	No							Non-effector	0.992	PHI:1664#GzCCHC004#I1RMT3#5518#Gibberella_zeae#Unaffected_pathogenicity	27.3	0.4	Nucleus	0.28	Y
PSTG_05221	114	1	0.00877193	Yes	No	Yes							Effector	0.97	PHI:1441#GzDDT#I1RFP4#5518#Gibberella_zeae#Reduced_virulence	26.6	0.81	Extracellular	0.18
PSTG_05222	160	11	0.06875	No	Yes	No							Effector	0.998	PHI:1696#GzZC011#I1S2Q1#5518#Gibberella_zeae#Unaffected_pathogenicity	26.6	1.5	Extracellular	0.77	Y
PSTG_05233	126	6	0.047619	Yes	Yes	No							Effector	0.993	PHI:1340#GzbZIP022#I1S1E5#5518#Gibberella_zeae#Unaffected_pathogenicity	30	0.056	Extracellular	0		[Y/F/W]XC
PSTG_05241	428	11	0.0257009	No	Yes	No							Non-effector	1	PHI:1743#GzZC058#I1S8J4#5518#Gibberella_zeae#Unaffected_pathogenicity	30.8	0.26	Extracellular	0.05
PSTG_05253	402	6	0.0149254	Yes	No	No							Non-effector	1	PHI:986#hopX1#AAN52341#59511#Pseudomonas_syringae#Effector_(plant_avirulence_determinant)	30.4	0.3	Mitochondrion	0.52		[R/K]CXXCX12H;[R/K]CXXCX12H
PSTG_05258	131	6	0.0458015	No	No	No							Effector	0.992	PHI:751#um01236#Not_available#5270#Ustilago_maydis#Increased_virulence_(Hypervirulence)	24.6	3.7	Extracellular	0.07
PSTG_05270	231	1	0.004329	Yes	No	No							Effector	0.994	PHI:5006#Q2VEB5#sua__#1349#Streptococcus_uberis__#reduced_virulence	29.3	0.34	Nucleus	0.45	Y
PSTG_05279	105	7	0.0666667	No	No	Yes							Effector	0.999	PHI:1571#GzOB011#I1RE76#5518#Gibberella_zeae#Unaffected_pathogenicity	23.5	4.8	Extracellular	0.05		[Y/F/W]XC
PSTG_05281	250	1	0.004	Yes	No	No							Non-effector	0.556	PHI:1886#GzZC201#I1RU19#5518#Gibberella_zeae#Unaffected_pathogenicity	31.6	0.069	Nucleus	0.53
PSTG_05287	486	6	0.0123457	No	Yes	No							Non-effector	1	PHI:2510#msdS/AfmsdC#Q6PWQ1#746128#Aspergillus_fumigatus#Unaffected_pathogenicity	229	3.68e-69	Cytoplasm	0.2			Glycosyl hydrolase family 47 (PF01532)
PSTG_05290	603	9	0.0149254	No	Yes	No							Non-effector	1	PHI:105#PLB1#AAC61890#5476#Candida_albicans#Reduced_virulence	251	8.03e-75	Extracellular	0.58			Lysophospholipase catalytic domain (PF01735)
PSTG_05297	287	6	0.0209059	No	Yes	No							Non-effector	0.996	PHI:2008#HST1#EDJ98541#148305#Magnaporthe_oryzae#Unaffected_pathogenicity	27.3	1.7	Extracellular	0.42
PSTG_05298	117	2	0.017094	Yes	No	No							Non-effector	0.908	PHI:2552#NOP4#Q4WNM3#746128#Aspergillus_fumigatus#Mixed_outcome	27.3	0.46	Extracellular	0.5
PSTG_05310	341	2	0.0058651	No	No	No							Non-effector	1	PHI:89#CNA1#AAB97372#5207#Cryptococcus_neoformans#Loss_of_pathogenicity	28.1	1.3	Extracellular	0.63
PSTG_05338	555	3	0.00540541	Yes	Yes	No							Non-effector	1	PHI:935#um05295##5270#Ustilago_maydis#Reduced_virulence	32	0.093	Nucleus	0.69
PSTG_05339	245	4	0.0163265	No	Yes	Yes							Effector	0.651	PHI:3118#PSPTO_2691#Q882D7#317#Pseudomonas_syringae#mixed_outcome	25.8	2.9	Extracellular	0.02
PSTG_05374	153	0	0	Yes	No	No							Non-effector	0.96	PHI:1006#HMR1#Not_Available#5518#Fusarium_graminearum#Reduced_virulence	25	4.6	Extracellular	0.23
PSTG_05377	158	1	0.00632911	No	No	Yes							Effector	0.61	PHI:4840#G7TGB4#hshA#347#Xanthomonas_oryzae#reduced_virulence	26.9	0.89	Extracellular	0.04
PSTG_05383	130	0	0	Yes	No	No							Non-effector	0.996	PHI:2641#CRZ1#C4Y985#36911#Candida_lusitaniae#Reduced_virulence	25.4	2.3	Extracellular	0.15
PSTG_05455	135	4	0.0296296	Yes	No	No							Effector	0.854	PHI:4953#Q7CI41#irp2#992166#Yersinia_pestis#mixed_outcome	26.2	1.5	Extracellular	0.13
PSTG_05472	356	5	0.0140449	No	No	No							Non-effector	1	PHI:1640#GzWing012#I1RPI0#5518#Gibberella_zeae#Unaffected_pathogenicity	27.3	2.6	Mitochondrion	0.88	Y
PSTG_05474	168	4	0.0238095	No	Yes	Yes							Non-effector	0.778	PHI:2987#MoAPS1#G4NID8#148305#Magnaporthe_oryzae#Reduced_virulence	26.6	1.4	Nucleus	0.12
PSTG_05482	294	0	0	Yes	Yes	No							Non-effector	0.99	PHI:2494#XC2249#Q4UUG9#340#Xanthomonas_campestris_pv._Campestris#Reduced_virulence	27.7	0.68	Nucleus	0.47
PSTG_05485	317	7	0.022082	No	Yes	Yes							Non-effector	0.999	PHI:1621#GzRUM1#I1RP98#5518#Gibberella_zeae#Unaffected_pathogenicity	33.1	0.038	Nucleus	0.54
PSTG_05490	181	9	0.0497238	Yes	No	Yes							Effector	0.805	PHI:591#ORP1#AAK51698#318829#Magnaporthe_oryzae#Loss_of_pathogenicity	29.6	0.15	Extracellular	0.1
PSTG_05491	163	1	0.00613497	No	No	Yes							Effector	0.513	PHI:442#MSY1##5518#Fusarium_graminearum#Reduced_virulence	27.3	0.9	Extracellular	0.17
PSTG_05494	146	2	0.0136986	No	No	Yes							Effector	0.703	PHI:501#ADE2#CAA99327#4932#Saccharomyces_cerevisiae#Reduced_virulence	25	3.2	Extracellular	0.17
PSTG_05514	222	3	0.0135135	No	No	No							Non-effector	0.926	PHI:645#invC#AAL21774#216597#Salmonella_enterica#Reduced_virulence	29.3	0.32	Extracellular	0.17
PSTG_05530	366	1	0.00273224	No	No	No							Non-effector	1	PHI:1358#GzC2H018#I1RG87#5518#Gibberella_zeae#Unaffected_pathogenicity	28.1	1.9	Nucleus	0.48
PSTG_05532	318	1	0.00314465	No	No	No							Non-effector	0.997	PHI:2261#NPS6#G8DNS9#45130#Cochliobolus_sativus#Reduced_virulence	28.5	1.1	Nucleus	0.65	Y
PSTG_05552	846	3	0.0035461	No	No	No							Non-effector	1	PHI:433#CTB1#AAT69682#29003#Cercospora_nicotianae#Reduced_virulence	30	1.2	Nucleus	0.95
PSTG_05556	409	5	0.0122249	Yes	No	No							Non-effector	1	PHI:1550#GzMyb014#I1RWN5#5518#Gibberella_zeae#Unaffected_pathogenicity	30.8	0.28	Extracellular	0.12			Glycosyl hydrolase family 79 C-terminal beta domain (PF16862)
PSTG_05558	312	10	0.0320513	No	No	No							Non-effector	0.689	PHI:529#AVR4E#AAT28197#5499#Cladosporium_fulvum#Effector_(plant_avirulence_determinant)	28.9	0.26	Extracellular	0.05
PSTG_05581	338	3	0.00887574	No	No	No							Non-effector	1	PHI:4753#B2C6F3#PsAvh163#67593#Phytophthora_sojae#mixed_outcome	29.6	0.46	Nucleus	0.7	Y
PSTG_05609	129	4	0.0310078	Yes	No	No							Non-effector	0.818	PHI:3355#Mads1#W7LTW0#117187#Fusarium_verticillioides#mixed_outcome	25.4	2.3	Nucleus	0.21
PSTG_05632	628	10	0.0159236	Yes	No	No							Non-effector	1	PHI:1205#(Sc_CDC15)#I1RA39#5518#Gibberella_zeae#Reduced_virulence	32.7	0.11	Cytoplasm	0.83
PSTG_05633	139	8	0.057554	No	Yes	No							Effector	0.998	PHI:1190#(Sc_Pbs2)#I1RWL6#5518#Gibberella_zeae#Reduced_virulence	26.6	0.98	Extracellular	0
PSTG_05635	893	5	0.0055991	Yes	No	No							Non-effector	1	PHI:3220#fliC#Q5GZN6#347#Xanthomonas_oryzae#unaffected_pathogenicity	29.3	1.9	Nucleus	0.92		RXLR
PSTG_05651	546	4	0.00732601	Yes	Yes	No							Non-effector	1	PHI:5010#P18177#TcdB#1496#Clostridium_difficile#reduced_virulence	27.7	3.5	Nucleus	0.84
PSTG_05654	100	1	0.01	Yes	No	No							Effector	0.869	PHI:2302#CHS5#G4XVC0#148305#Magnaporthe_oryzae#Loss_of_pathogenicity	25.4	1.4	Extracellular	0.03
PSTG_05660	93	1	0.0107527	Yes	No	No							Non-effector	0.995	PHI:1224#FGSG_09150#Q4IB89#5518#Gibberella_zeae#Lethal	25.8	0.91	Extracellular	0.07
PSTG_05663	101	1	0.00990099	Yes	No	No							Non-effector	0.728	PHI:2106#1-phosphatidylinositol-4,5-bisphosphate_phosphodiesterase_delta_1_#MGG_05332#148305#Magnaporthe_oryzae#Reduced_virulence	23.9	3.8	Extracellular	0.13
PSTG_05670	130	2	0.0153846	Yes	No	No							Effector	0.704	PHI:1680#GzMIZ002#I1S004#5518#Gibberella_zeae#Unaffected_pathogenicity	30.8	0.03	Nucleus	0.44	Y
PSTG_05673	131	5	0.0381679	No	No	No							Non-effector	0.824	PHI:3602#ESX-5#B2HSU5#1781#Mycobacterium_marinum#mixed_outcome	25	3.8	Extracellular	0.06			Lytic transglycolase (PF03330)
PSTG_05694	120	2	0.0166667	Yes	No	No							Effector	0.887	PHI:2482#AlHK1#Q09JB7#160389#Alternaria_longipes#Increased_virulence_(Hypervirulence)	25.4	1.7	Extracellular	0.17
PSTG_05697	169	1	0.00591716	No	No	Yes							Non-effector	1	PHI:1180#(Sc_Sat4)#I1RS32#5518#Gibberella_zeae#Reduced_virulence	37.4	0.000369	Endoplasmic reticulum	0.09
PSTG_05700	57	1	0.0175439	Yes	No	Yes							Non-effector	0.873	PHI:3068#BbAC#J4UTE1#176275#Beauveria_bassiana#reduced_virulence	21.9	5.4	Extracellular	0
PSTG_05726	251	9	0.0358566	No	No	No							Effector	0.87	PHI:504#LEU2#CAA42366#4932#Saccharomyces_cerevisiae#Reduced_virulence	26.2	3.7	Extracellular	0.11
PSTG_05742	261	3	0.0114943	No	Yes	No							Non-effector	0.889	PHI:321#STE12#CAD59444#5478#Candida_glabrata#Reduced_virulence	28.1	1.1	Nucleus	0.32
PSTG_05748	344	10	0.0290698	No	No	No							Non-effector	0.997	PHI:2373#YAP1#B9V258#5599#Alternaria_alternata#Loss_of_pathogenicity	28.5	1	Extracellular	0.3
PSTG_05749	320	1	0.003125	Yes	No	No							Non-effector	1	PHI:2820#SWI1#Q59UR3#5476#Candida_albicans#Reduced_virulence	30.8	0.21	Extracellular	0.37	Y
PSTG_05770	434	5	0.0115207	Yes	No	No							Non-effector	1	PHI:1415#GzC2H082#I1RZZ5#5518#Gibberella_zeae#Unaffected_pathogenicity	26.6	6.5	Nucleus	0.79
PSTG_05777	243	4	0.0164609	Yes	No	No							Effector	0.869	PHI:2190#MoCYP51A#G4MRP8#148305#Magnaporthe_oryzae#Reduced_virulence	26.9	1.8	Cytoplasm	0.01			Histidine phosphatase superfamily (branch 1)(PF00300)
PSTG_05797	206	3	0.0145631	No	No	No							Non-effector	1	PHI:931#um03751##5270#Ustilago_maydis#Reduced_virulence	30.8	0.07	Extracellular	0.17
PSTG_05814	270	4	0.0148148	Yes	No	No							Non-effector	0.914	PHI:1469#GzHMG001#I1R9Z0#5518#Gibberella_zeae#Unaffected_pathogenicity	28.1	1.1	Cytoplasm	0.16
PSTG_05835	121	4	0.0330579	Yes	No	No							Non-effector	0.695	PHI:2095#Calcium-transporting_ATPase_3#MGG_10730#148305#Magnaporthe_oryzae#Reduced_virulence	26.2	0.97	Extracellular	0.01
PSTG_05840	210	7	0.0333333	Yes	No	No							Non-effector	0.591	PHI:390#WdCHS5#AAL79830#5970#Wangiella_(Exophiala)_dermatitidis#Reduced_virulence	27.7	1	Extracellular	0.19
PSTG_05846	148	8	0.0540541	No	No	No							Effector	0.999	PHI:398#PacC#CAA87390#162425#Aspergillus_nidulans#Reduced_virulence	26.6	1.2	Extracellular	0.1
PSTG_05861	87	2	0.0229885	Yes	No	Yes							Effector	0.999	PHI:2549#MAK5#Q4WMS3#746128#Aspergillus_fumigatus#Mixed_outcome	25.4	0.85	Mitochondrion	0.03
PSTG_05878	141	6	0.0425532	Yes	Yes	No							Effector	0.999	PHI:2711#NLP1#G2X3W4#27337#Verticillium_dahliae#Reduced_virulence	26.6	0.84	Extracellular	0.02
PSTG_05895	875	7	0.008	No	No	No							Non-effector	1	PHI:1966#GzZC281#I1RB21#5518#Gibberella_zeae#Unaffected_pathogenicity	28.5	3.2	Nucleus	0.97
PSTG_05897	849	6	0.00706714	No	No	No							Non-effector	1	PHI:1484#GzHMG016#I1RMG1#5518#Gibberella_zeae#Unaffected_pathogenicity	28.1	4.9	Nucleus	0.88
PSTG_05902	116	6	0.0517241	Yes	No	No							Effector	0.994	PHI:1526#GzHOMEL036#I1S0J3#5518#Gibberella_zeae#Unaffected_pathogenicity	29.6	0.058	Extracellular	0.02
PSTG_05904	116	7	0.0603448	No	No	No							Effector	1	PHI:1276#FGSG_00132#I1RXS5#5518#Gibberella_zeae#Unaffected_pathogenicity	24.6	3.8	Extracellular	0.02
PSTG_05917	435	11	0.0252874	No	No	No							Non-effector	1	PHI:3649#vuuA#Q9L9Z9#672#Vibrio_vulnificus#loss_of_pathogenicity	27.3	3.3	Extracellular	0.56			SET domain (PF00856)
PSTG_05920	137	3	0.0218978	Yes	No	No							Effector	0.901	PHI:2222#Sho1#XP_759303#5270#Ustilago_maydis#Mixed_outcome	28.1	0.33	Extracellular	0.1		[Y/F/W]XC
PSTG_05921	140	9	0.0642857	Yes	No	No							Effector	1	PHI:32#OLE1#Q12619#5037#Histoplasma_capsulatum#Unaffected_pathogenicity	25	3	Extracellular	0.01
PSTG_06021	195	2	0.0102564	No	Yes	Yes							Non-effector	1	PHI:1852#GzZC167#I1S170#5518#Gibberella_zeae#Unaffected_pathogenicity	30	0.12	Extracellular	0.32
PSTG_06025	269	4	0.0148699	No	No	No							Non-effector	0.757	PHI:1787#GzZC102#I1S1P9#5518#Gibberella_zeae#Unaffected_pathogenicity	25.8	4.6	Extracellular	0.1		[L/I]XAR	Polysaccharide deacetylase (PF01522)
PSTG_06026	257	5	0.0194553	No	Yes	No							Non-effector	0.629	PHI:1378#GzC2H041#I1RQG9#5518#Gibberella_zeae#Unaffected_pathogenicity	29.6	0.34	Cytoplasm	0.28		[L/I]XAR	Polysaccharide deacetylase (PF01522)
PSTG_06027	348	4	0.0114943	No	No	No							Non-effector	1	PHI:4776#Q0TX07#SnPKS19#13684#Parastagonospora_nodorum#mixed_outcome	31.2	0.16	Nucleus	0.42
PSTG_06054	860	16	0.0186047	No	No	No							Non-effector	1	PHI:1648#GzWing020#I1RWP1#5518#Gibberella_zeae#Reduced_virulence	35.4	0.028	Nucleus	0.55
PSTG_06067	368	2	0.00543478	Yes	Yes	No	Yes						Non-effector	1	PHI:4975#Q5WWE3#LssB#446#Legionella_pneumophila#reduced_virulence	28.1	1.5	Nucleus	0.5
PSTG_06068	360	1	0.00277778	Yes	No	No	Yes						Non-effector	0.999	PHI:279#CaSPA2#EAK92427#5476#Candida_albicans#Loss_of_pathogenicity	27.7	2	Nucleus	0.39
PSTG_06070	201	2	0.00995025	No	Yes	No							Effector	0.723	PHI:1708#GzZC023#I1RP73#5518#Gibberella_zeae#Unaffected_pathogenicity	26.9	1.7	Extracellular	0.03			Protein of unknown function (DUF3455)(PF11937)
PSTG_06101	542	3	0.00553506	No	No	No							Non-effector	1	PHI:5010#P18177#TcdB#1496#Clostridium_difficile#reduced_virulence	28.9	1.9	Endoplasmic reticulum	0.88
PSTG_06114	125	4	0.032	Yes	No	No							Non-effector	0.596	PHI:47#CAP64#AAB06581#5207#Cryptococcus_neoformans#Loss_of_pathogenicity	27.3	0.45	Extracellular	0.05
PSTG_06116	526	7	0.013308	Yes	Yes	No							Non-effector	1	PHI:2644#thioredoxin_1#P0AA28#90371#Salmonella_enterica_serovar_Typhimurium#Reduced_virulence	58.2	7.37e-11	Endoplasmic reticulum	0.03			Thioredoxin (PF13848)
PSTG_06118	943	2	0.00212089	No	Yes	No							Non-effector	1	PHI:2058#LHS1#MGG_06648.5#148305#Magnaporthe_oryzae#Reduced_virulence	266	1.16e-75	Endoplasmic reticulum	0.89	Y		Hsp70 protein (PF00012)
PSTG_06133	173	1	0.00578035	Yes	No	No							Effector	0.946	PHI:675#ROM2#AAW45289#192011#Cryptococcus_neoformans#Increased_virulence_(Hypervirulence)	26.2	2.2	Nucleus	0.25
PSTG_06134	179	1	0.00558659	Yes	No	No							Effector	0.946	PHI:2635#putA#Q2FFX4#1280#Staphylococcus_aureus#Unaffected_pathogenicity	25	5.2	Mitochondrion	0.33		[L/I]XAR
PSTG_06139	462	8	0.017316	No	No	No							Non-effector	1	PHI:3234#MoLYS20#G4NCG1#318829#Magnaporthe_oryzae#reduced_virulence	165	2.54e-45	Extracellular	0.58			Histidine phosphatase superfamily (branch 2) (PF00328)
PSTG_06142	142	3	0.0211268	Yes	Yes	No							Non-effector	0.6	PHI:2599#IFF4#Q5AAL9#746128#Aspergillus_fumigatus#Mixed_outcome	26.9	1	Extracellular	0.18
PSTG_06148	267	0	0	No	Yes	No							Non-effector	0.984	PHI:2622#sseB#Q7BVH7#90371#Salmonella_enterica_serovar_Typhimurium#Reduced_virulence	26.6	2.4	Nucleus	0.52
PSTG_06153	124	7	0.0564516	No	No	No							Effector	0.972	PHI:2392#Gat2#Q5ALK1#5476#Candida_albicans#Reduced_virulence	25.4	1.9	Extracellular	0.36
PSTG_06164	927	6	0.00647249	No	No	No							Non-effector	1	PHI:3015#LiaR#Q3K359#1311#Streptococcus_agalactiae#mixed_outcome	528	4.47e-174	Extracellular	0.38			Fungalysin metallopeptidase (M36)(PF02128)
PSTG_06183	221	3	0.0135747	No	No	No							Non-effector	0.591	PHI:3062#MoRga2#G4N7K5#318829#Magnaporthe_oryzae#mixed_outcome	27.7	0.96	Golgi apparatus membrane	0.11			emp24/gp25L/p24 family/GOLD (PF01105)
PSTG_06223	80	4	0.05	No	No	Yes							Non-effector	1	PHI:4943#F9X7N2#KU70#1047171#Zymoseptoria_triticii#mixed_outcome	28.5	0.06	Extracellular	0.01
PSTG_06238	131	5	0.0381679	No	No	No							Effector	0.528	PHI:219#LIG4#CAA64457#5476#Candida_albicans#Reduced_virulence	24.6	3.7	Extracellular	0.03			Lytic transglycolase (PF03330)
PSTG_06250	204	4	0.0196078	Yes	No	No	Yes						Effector	0.837	PHI:2275#ku70#A3KLI8#5111#Claviceps_purpurea#Loss_of_pathogenicity	28.1	0.69	Vacuole	0.27			ML domain (PF02221)
PSTG_06253	198	4	0.020202	No	No	No							Effector	0.759	PHI:3067#MoRga7#G4NGW7#318829#Magnaporthe_oryzae#mixed_outcome	25.8	3.8	Vacuole	0.07			ML domain (PF02221)
PSTG_06270	125	6	0.048	No	Yes	No							Effector	0.67	PHI:494#PPOA#EAL89712#5085#Aspergillus_fumigatus#Increased_virulence_(Hypervirulence)	28.1	0.3	Extracellular	0.09
PSTG_06280	117	7	0.0598291	No	No	No							Effector	0.992	PHI:362#LYSF#CAC48042#5085#Aspergillus_fumigatus#Loss_of_pathogenicity	23.9	6.1	Extracellular	0.05
PSTG_06287	1018	3	0.00294695	No	Yes	No							Non-effector	1	PHI:803#MGG_04629#EDJ95969#318829#Magnaporthe_oryzae#Reduced_virulence	31.2	0.68	Nucleus	0.77	Y
PSTG_06293	240	5	0.0208333	No	No	Yes							Effector	0.985	PHI:534#TOXA#AAB61464#45151#Pyrenophora_tritici-repentis#Increased_virulence_(Hypervirulence)	29.3	0.21	Extracellular	0.04
PSTG_06294	235	3	0.012766	No	No	Yes							Non-effector	0.934	PHI:534#TOXA#AAB61464#45151#Pyrenophora_tritici-repentis#Increased_virulence_(Hypervirulence)	25.8	3.3	Extracellular	0.05
PSTG_06295	147	5	0.0340136	No	Yes	No							Effector	0.972	PHI:1403#GzC2H066#I1RWF1#5518#Gibberella_zeae#Reduced_virulence	23.9	9.7	Extracellular	0.33
PSTG_06302	118	6	0.0508475	No	Yes	No							Effector	0.998	PHI:1512#GzHOME010#I1RXH4#5518#Gibberella_zeae#Unaffected_pathogenicity	23.9	6.1	Extracellular	0.01		[Y/F/W]XC
PSTG_06305	188	7	0.037234	No	Yes	No							Effector	0.78	PHI:413#MPD1#AAT84078#13684#Stagonospora_nodorum#Unaffected_pathogenicity	25.4	4.3	Extracellular	0.04
PSTG_06308	209	8	0.0382775	Yes	No	No							Effector	0.68	PHI:2401#CaRING1#G0T3B3#456327#Xanthomonas_campestris_pv_vesicatoria#Mixed_outcome	38.5	0.000188	Plasma membrane	0.33			Ring finger domain (PF13639)
PSTG_06324	192	3	0.015625	Yes	No	No							Effector	0.546	PHI:989#HopAB1#AAD47203#319#Pseudomonas_syringae#Effector_(plant_avirulence_determinant)	26.9	1.2	Nucleus	0.32
PSTG_06332	208	3	0.0144231	Yes	Yes	No							Non-effector	1	PHI:343#CPRGS-1#AAT92283#5116#Cryphonectria_parasitica#Loss_of_pathogenicity	28.5	0.5	Nucleus	0.32
PSTG_06337	917	0	0	No	No	No							Non-effector	1	PHI:2133#MoHox3#MGG_01730#148305#Magnaporthe_oryzae#reduced_virulence	32	0.29	Nucleus	0.77
PSTG_06357	528	2	0.00378788	No	Yes	No							Non-effector	1	PHI:2393#Related_to_O-methylsterigmatocystin_oxidoreductase#I1R980#5518#Gibberella_zeae	29.3	0.92	Nucleus	0.56
PSTG_06366	147	8	0.0544218	No	No	No							Effector	0.997	PHI:3006#rrgA#A7KT66#1313#Streptococcus_Pneumoniae#Reduced_virulence	24.6	5.4	Extracellular	0.15		[Y/F/W]XC
PSTG_06367	68	5	0.0735294	No	No	Yes							Effector	1	PHI:2336#NIA1#O00101#13684#Stagonospora_nodorum#Unaffected_pathogenicity	26.2	0.26	Extracellular	0.01		[Y/F/W]XC
PSTG_06371	320	4	0.0125	No	No	No							Non-effector	0.992	PHI:1924#GzZC239#I1RH93#5518#Gibberella_zeae#Unaffected_pathogenicity	28.1	1.3	Cytoplasm	0.23			Polysaccharide deacetylase (PF01522)
PSTG_06376	421	8	0.0190024	No	Yes	No							Non-effector	1	PHI:1543#GzMyb007#I1RFQ3#5518#Gibberella_zeae#Unaffected_pathogenicity	27.3	2.5	Extracellular	0.08			Polysaccharide deacetylase (PF01522)
PSTG_06386	593	1	0.00168634	No	Yes	No							Non-effector	1	PHI:1676#GzDHHC004#Q4I2M7#5518#Gibberella_zeae#Unaffected_pathogenicity	30.8	0.44	Nucleus	0.17
PSTG_06387	599	2	0.0033389	No	Yes	No							Non-effector	1	PHI:2379#DEP5#D2E9X0#29001#Alternaria_brassicicola#Mixed_outcome	29.3	1.5	Nucleus	0.37
PSTG_06395	127	1	0.00787402	Yes	No	No							Non-effector	1	PHI:2469#AcrB#Q7WTQ9#552#Erwinia_amylovora#Reduced_virulence	28.9	0.14	Extracellular	0.03
PSTG_06410	500	3	0.006	No	No	No							Non-effector	1	PHI:2864#Zcf21#Q59SK6#5476#Candida_albicans#Reduced_virulence	26.2	8.2	Extracellular	0.13			Glycosyl hydrolase family 71 (PF03659)
PSTG_06412	482	5	0.0103734	No	No	No							Non-effector	1	PHI:1808#GzZC123#I1RF14#5518#Gibberella_zeae#Unaffected_pathogenicity	28.1	2	Mitochondrion	0.87
PSTG_06435	492	3	0.00609756	No	No	No							Non-effector	1	PHI:1227#FGSG_07742#I1RPV7#5518#Gibberella_zeae#Lethal	30	0.71	Extracellular	0.24			Glycosyl hydrolase family 71 (PF03659)
PSTG_06453	201	1	0.00497512	No	No	Yes							Non-effector	0.985	PHI:3088#CPK2#I1RWQ0#5518#Fusarium_graminearum#mixed_outcome	26.9	1.6	Endoplasmic reticulum	0.18			CHD5-like protein (PF04420)
PSTG_06479	252	1	0.00396825	No	No	No							Effector	0.707	PHI:1305#GzbHLH006#I1RFN6#5518#Gibberella_zeae#Unaffected_pathogenicity	27.7	1	Cytoplasm	0.68	Y	RSIVEQD
PSTG_06481	555	3	0.00540541	No	No	No							Non-effector	1	PHI:4843#I1CCV9#Fob2#64495#Rhizopus_oryzae#reduced_virulence	30.4	0.49	Nucleus	0.7
PSTG_06485	225	1	0.00444444	Yes	No	No	Yes						Non-effector	1	PHI:1597#GzOB037#I1RYF6#5518#Gibberella_zeae#Unaffected_pathogenicity	31.2	0.093	Nucleus	0.3
PSTG_06499	236	3	0.0127119	No	No	No							Non-effector	0.702	PHI:1800#GzZC115#I1RE61#5518#Gibberella_zeae#Unaffected_pathogenicity	30	0.22	Cytoplasm	0.16		G[I/F/Y][A/L/S/T]R
PSTG_06500	328	0	0	No	No	No							Non-effector	1	PHI:2714#PEX5#I1RC71#5518#Fusarium_graminearum#Reduced_virulence	31.6	0.12	Nucleus	0.27
PSTG_06505	540	0	0	No	No	No							Non-effector	1	PHI:1173#HDF1#I1RCN2#5518#Gibberella_zeae#Reduced_virulence	33.1	0.062	Nucleus	0.47
PSTG_06507	225	9	0.04	No	No	No	Yes						Non-effector	1	PHI:1198#(Sc_Ssk2/Ssk22)#I1RA81#5518#Gibberella_zeae#Reduced_virulence	26.6	2.5	Extracellular	0.13
PSTG_06512	225	0	0	Yes	No	No							Non-effector	0.566	PHI:566#cel2#AAK19621#5017#Cochliobolus_carbonum#Unaffected_pathogenicity	28.9	0.42	Cytoplasm	0.41
PSTG_06529	332	12	0.0361446	No	No	No							Non-effector	1	PHI:2148#7,8-LDS#MGG_13239#148305#Magnaporthe_oryzae#Unaffected_pathogenicity	30.8	0.2	Extracellular	0.18
PSTG_06534	347	1	0.00288184	No	Yes	No							Non-effector	1	PHI:741#BeNEP2#ABB43267#278938#Botrytis_elliptica#Unaffected_pathogenicity	26.9	2.8	Nucleus	0.04
PSTG_06582	232	4	0.0172414	Yes	No	No							Non-effector	0.985	PHI:1657#GzCCCH001#I1RF25#5518#Gibberella_zeae#Unaffected_pathogenicity	27.7	1.1	Plasma membrane	0.48
PSTG_06596	502	7	0.0139442	Yes	No	No							Non-effector	1	PHI:4744#F6MF03#RXLR19#272952#Hyaloperonospora_arabidopsidis#effector_(plant_avirulence_determinant)	27.7	2.7	Nucleus	0.56			Required for nuclear transport of RNA pol II C-terminus 1 (PF10363)
PSTG_06605	687	16	0.0232897	No	No	No							Non-effector	1	PHI:1781#GzZC096#I1S389#5518#Gibberella_zeae#Unaffected_pathogenicity	31.2	0.38	Plasma membrane	0.31			Peptidase family M50 (PF02163)
PSTG_06620	62	0	0	No	No	Yes							Effector	0.664	PHI:1507#GzHOME002#I1RNA7#5518#Gibberella_zeae#Unaffected_pathogenicity	23.9	1.3	Extracellular	0.01
PSTG_06627	197	2	0.0101523	No	Yes	No							Effector	0.983	PHI:81#MAC1#AAB66482#318829#Magnaporthe_oryzae#Reduced_virulence	25.8	3.2	Extracellular	0.18	Y
PSTG_06628	608	5	0.00822368	No	No	No							Non-effector	1	PHI:2487#ste12#B6VCT8#40559#Botrytis_cinerea#Reduced_virulence	30	0.71	Cytoplasm	0.49	Y		Kelch motif (PF13854)
PSTG_06636	111	0	0	No	No	No							Non-effector	1	PHI:534#TOXA#AAB61464#45151#Pyrenophora_tritici-repentis#Increased_virulence_(Hypervirulence)	28.5	0.1	Extracellular	0.05
PSTG_06637	473	11	0.0232558	No	Yes	No							Non-effector	1	PHI:2484#Ste11#B6VCT9#40559#Botrytis_cinerea#Loss_of_pathogenicity	29.6	0.77	Extracellular	0.49
PSTG_06641	59	0	0	No	No	No							Non-effector	0.509	PHI:2510#msdS/AfmsdC#Q6PWQ1#746128#Aspergillus_fumigatus#Unaffected_pathogenicity	25.8	0.25	Extracellular	0.01
PSTG_06646	54	1	0.0185185	Yes	No	No							Non-effector	0.998	PHI:1573#GzOB013#I1RFJ2#5518#Gibberella_zeae#Lethal	23.9	0.96	Extracellular	0.11
PSTG_06647	117	7	0.0598291	No	No	No							Effector	1	PHI:144#CHT42#AAC05829#29875#Trichoderma_virens#Reduced_virulence	27.7	0.26	Extracellular	0		[Y/F/W]XC;[R/K]CXXCX12H
PSTG_06649	288	11	0.0381944	No	No	No							Non-effector	0.564	PHI:906#um02194##5270#Ustilago_maydis#Unaffected_pathogenicity	27.3	0.7	Extracellular	0.09	Y
PSTG_06664	130	7	0.0538462	No	No	No							Effector	1	PHI:1482#GzHMG014#I1RKH7#5518#Gibberella_zeae#Unaffected_pathogenicity	26.2	1.2	Extracellular	0.03		[Y/F/W]XC
PSTG_06666	825	3	0.00363636	No	No	No							Non-effector	1	PHI:2215#BIM1#G4N983#148305#Magnaporthe_oryzae#Reduced_virulence	32.3	0.26	Nucleus	0.78
PSTG_06667	393	10	0.0254453	No	No	No							Non-effector	0.998	PHI:2430#areA#I1RWG5#5518#Gibberella_zeae#Reduced_virulence	29.6	0.55	Extracellular	0.09
PSTG_06684	80	1	0.0125	No	No	No							Non-effector	0.999	PHI:2375#DEP1#D2E9W6#29001#Alternaria_brassicicola#Mixed_outcome	26.9	0.21	Extracellular	0.1
PSTG_06685	162	0	0	Yes	No	Yes							Effector	0.783	PHI:2484#Ste11#B6VCT9#40559#Botrytis_cinerea#Loss_of_pathogenicity	25.4	3.6	Extracellular	0.07
PSTG_06692	112	7	0.0625	No	No	No							Effector	0.999	PHI:1987#GzZC302#I1RAP2#5518#Gibberella_zeae#Reduced_virulence	27.7	0.28	Extracellular	0.05
PSTG_06697	554	7	0.0126354	No	No	No							Non-effector	1	PHI:1623#GzJUM005#I1S9T2#5518#Gibberella_zeae#Unaffected_pathogenicity	29.6	0.89	Plasma membrane	0.3			Organic solute transporter Ostalpha (PF03619)
PSTG_06698	117	7	0.0598291	No	No	No							Effector	0.998	PHI:1310#GzbHLH011#I1RQC1#5518#Gibberella_zeae#Unaffected_pathogenicity	28.5	0.15	Extracellular	0
PSTG_06702	275	7	0.0254545	Yes	No	No							Non-effector	0.896	PHI:1719#GzZC034#I1S9U4#5518#Gibberella_zeae#Unaffected_pathogenicity	35.8	0.003	Cytoplasm	0.21		[R/K]CXXCX12H
PSTG_06713	168	1	0.00595238	Yes	No	No							Non-effector	0.98	PHI:1227#FGSG_07742#I1RPV7#5518#Gibberella_zeae#Lethal	31.6	0.038	Extracellular	0.26
PSTG_06718	196	0	0	No	No	Yes							Non-effector	1	PHI:1438#GzC2H107#I1SAT3#5518#Gibberella_zeae#Unaffected_pathogenicity	25.4	1.6	Nucleus	0.53
PSTG_06720	129	8	0.0620155	Yes	Yes	Yes							Effector	0.998	PHI:469#TOXG#AAD47837#5017#Cochliobolus_carbonum#Reduced_virulence	32.3	0.008	Extracellular	0.25
PSTG_06750	89	2	0.0224719	No	No	Yes							Non-effector	0.503	PHI:2092#Cch1#MGG_05643#148305#Magnaporthe_oryzae#Reduced_virulence	25	1.2	Extracellular	0.5	Y
PSTG_06777	150	1	0.00666667	Yes	No	No							Non-effector	0.659	PHI:57#PRF1#AAC32736#5270#Ustilago_maydis#Loss_of_pathogenicity	30.8	0.054	Extracellular	0.34
PSTG_06778	289	10	0.0346021	No	Yes	No							Non-effector	0.911	PHI:2401#CaRING1#G0T3B3#456327#Xanthomonas_campestris_pv_vesicatoria#Mixed_outcome	40	9.44e-05	Endoplasmic reticulum	0.47			Ring finger domain (PF13639)
PSTG_06779	396	4	0.010101	No	Yes	No							Non-effector	1	PHI:55#PKS1#AAB08104#5016#Cochliobolus_heterostrophus#Reduced_virulence	29.3	0.94	Extracellular	0.04			Lactonase, 7-bladed beta-propeller (PF10282)
PSTG_06786	786	13	0.0165394	No	No	No							Non-effector	1	PHI:4785#J9VJ99#PFA4#5207#Cryptococcus_neoformans#reduced_virulence	34.3	0.046	Cytoplasm	0.52
PSTG_06798	97	6	0.0618557	Yes	No	No							Effector	0.997	PHI:1785#GzZC100#I1S231#5518#Gibberella_zeae#Unaffected_pathogenicity	26.9	0.3	Extracellular	0.26
PSTG_06808	338	0	0	No	Yes	No							Non-effector	0.999	PHI:1414#GzC2H081#I1RZL0#5518#Gibberella_zeae#Unaffected_pathogenicity	45.4	5.08e-06	Cytoplasm	0.76	Y		DnaJ domain (PF00226)
PSTG_06809	257	7	0.0272374	No	Yes	Yes							Non-effector	0.873	PHI:256#GAS1#AAK52794#318829#Magnaporthe_oryzae#Reduced_virulence	46.2	1.03e-06	Extracellular	0.02			Protein of unknown function (DUF3129)(PF11327)
PSTG_06810	314	9	0.0286624	No	Yes	Yes							Non-effector	0.997	PHI:257#GAS2#AAF74764#318829#Magnaporthe_oryzae#Reduced_virulence	54.7	2.69e-09	Extracellular	0.1			Protein of unknown function (DUF3129)(PF11327)
PSTG_06826	191	11	0.0575916	No	No	Yes							Effector	0.994	PHI:1597#GzOB037#I1RYF6#5518#Gibberella_zeae#Unaffected_pathogenicity	29.6	0.21	Extracellular	0.22
PSTG_06841	208	4	0.0192308	No	No	No			Yes				Non-effector	1	PHI:515#UKB1#AAL93208#5270#Ustilago_maydis#Reduced_virulence	27.7	0.92	Extracellular	0.21
PSTG_06847	517	0	0	No	No	No							Non-effector	1	PHI:517#CaEAP1#EAK95520#5476#Candida_albicans#Reduced_virulence	36.6	0.006	Cytoplasm	0.47
PSTG_06857	232	1	0.00431034	No	No	No							Non-effector	1	PHI:310#MgAtr4#AAK15314#54734#Mycosphaerella_graminicola#Reduced_virulence	28.5	0.68	Cytoplasm	0.19	Y
PSTG_06864	115	6	0.0521739	No	No	No							Effector	0.998	PHI:3323#sskB#Q4WT11#746128#Aspergillus_fumigatus#loss_of_pathogenicity	24.6	3.2	Extracellular	0.01
PSTG_06867	117	6	0.0512821	No	No	No							Effector	0.999	PHI:485#FTR1#AAF69680#5476#Candida_albicans#Loss_of_pathogenicity	26.2	1	Extracellular	0
PSTG_06874	102	0	0	Yes	No	No							Effector	0.982	PHI:672#CAS1#AAL35099#192011#Cryptococcus_neoformans#Increased_virulence_(Hypervirulence)	26.9	0.39	Extracellular	0.02
PSTG_06887	80	1	0.0125	Yes	No	Yes							Non-effector	0.57	PHI:2386#ACL1#I1S7N4#5518#Gibberella_zeae#Loss_of_pathogenicity	25.4	0.76	Extracellular	0
PSTG_06909	263	9	0.0342205	No	No	No							Effector	0.78	PHI:2401#CaRING1#G0T3B3#456327#Xanthomonas_campestris_pv_vesicatoria#Mixed_outcome	39.7	0.000117	Plasma membrane	0.41			RING-H2 zinc finger domain (PF12678)
PSTG_06915	382	0	0	No	No	No							Non-effector	0.997	PHI:3307#gpf1#G4NII8#318829#Magnaporthe_oryzae#loss_of_pathogenicity	28.5	1.2	Cytoplasm	0.33
PSTG_06946	668	7	0.010479	No	No	No							Non-effector	1	PHI:1294#GzAPSES002#I1RMT5#5518#Gibberella_zeae#Unaffected_pathogenicity	27.7	3.5	Nucleus	0.57
PSTG_06963	428	3	0.00700935	No	No	No							Non-effector	1	PHI:649#invG#AAO70361#216597#Salmonella_enterica#Reduced_virulence	32	0.11	Nucleus	0.89
PSTG_06976	1621	13	0.00801974	No	No	No							Non-effector	1	PHI:1651#GzWing023#I1S0U2#5518#Gibberella_zeae#Unaffected_pathogenicity	29.6	2.6	Golgi apparatus membrane	0.9	Y		Sodium/hydrogen exchanger family (PF00999)
PSTG_06978	421	14	0.0332542	No	No	No							Non-effector	1	PHI:811#MGG_10510#EDK06580#318829#Magnaporthe_oryzae#Reduced_virulence	112	1.17e-28	Extracellular	0.29			Ribonuclease T2 family (PF00445)
PSTG_06986	923	15	0.0162514	No	No	No							Non-effector	1	PHI:1674#GzDHHC002#Q4IA62#5518#Gibberella_zeae#Unaffected_pathogenicity	30.4	0.81	Golgi apparatus membrane	0.24			Sodium/hydrogen exchanger family (PF00999)
PSTG_07000	626	8	0.0127796	No	Yes	No							Non-effector	1	PHI:3089#fac1#I1RCC9#5518#Fusarium_graminearum#mixed_outcome	28.5	2.7	Nucleus	0.87
PSTG_07023	176	6	0.0340909	Yes	No	No							Effector	0.734	PHI:2814#pdr1#P12383#4932#Saccharomyces_cerevisiae#Unaffected_pathogenicity	25.4	3.8	Extracellular	0.48
PSTG_07029	1001	2	0.001998	Yes	No	No							Non-effector	1	PHI:241#CAC1#AAG60619#5207#Cryptococcus_neoformans#Loss_of_pathogenicity	33.5	0.14	Nucleus	0.84
PSTG_07030	928	4	0.00431034	No	No	No							Non-effector	1	PHI:1212#FGSG_12149#I1RCJ5#5518#Gibberella_zeae#Reduced_virulence	29.3	2.6	Plasma membrane	0.75
PSTG_07040	117	6	0.0512821	No	No	Yes							Effector	1	PHI:3277#gnoA#Q4WIQ3#746128#Aspergillus_fumigatus#unaffected_pathogenicity	23.9	6.1	Extracellular	0		[Y/F/W]XC;[R/K]CXXCX12H
PSTG_07042	424	11	0.0259434	No	No	No							Non-effector	1	PHI:2401#CaRING1#G0T3B3#456327#Xanthomonas_campestris_pv_vesicatoria#Mixed_outcome	36.6	0.002	Endoplasmic reticulum	0.56			Ring finger domain (PF13639)
PSTG_07048	149	1	0.00671141	Yes	No	No							Non-effector	0.926	PHI:1182#(Sc_Mec1)#I1S8Y9#5518#Gibberella_zeae#Reduced_virulence	24.6	5.2	Extracellular	0.25
PSTG_07050	678	8	0.0117994	No	Yes	No							Non-effector	1	PHI:2378#DEP4#D2E9W9#29001#Alternaria_brassicicola#Mixed_outcome	30.4	0.72	Cytoplasm	0.66			Protein of unknown function, DUF604 (PF04646)
PSTG_07056	533	6	0.011257	No	Yes	No							Non-effector	1	PHI:1512#GzHOME010#I1RXH4#5518#Gibberella_zeae#Unaffected_pathogenicity	28.9	1.3	Peroxisome	0.31			FAD dependent oxidoreductase (PF01266)
PSTG_07060	229	6	0.0262009	No	No	No							Non-effector	0.916	PHI:2602#Rim9#Q4PH32#5270#Ustilago_maydis#Unaffected_pathogenicity	51.6	1.71e-08	Plasma membrane	0
PSTG_07061	119	1	0.00840336	No	Yes	No							Effector	0.996	PHI:3313#gpf1#G4NII8#318829#Magnaporthe_oryzae#loss_of_pathogenicity	26.6	0.73	Extracellular	0.04
PSTG_07068	324	5	0.0154321	Yes	No	No							Non-effector	0.999	PHI:368#NOT4#AAF66693#5476#Candida_albicans#Reduced_virulence	27.3	2.5	Nucleus	0.44
PSTG_07092	287	5	0.0174216	No	Yes	No							Non-effector	0.987	PHI:160#AMT#AAF01762#5599#Alternaria_alternata#Loss_of_pathogenicity	28.1	1.1	Mitochondrion	0.76
PSTG_07099	389	1	0.00257069	Yes	No	Yes							Non-effector	1	PHI:2215#BIM1#G4N983#148305#Magnaporthe_oryzae#Reduced_virulence	28.1	2	Extracellular	0.37
PSTG_07103	74	4	0.0540541	Yes	No	Yes							Effector	1	PHI:1893#GzZC208#I1RNY0#5518#Gibberella_zeae#Unaffected_pathogenicity	24.3	1.2	Extracellular	0.02
PSTG_07109	191	7	0.0366492	No	Yes	No	Yes						Effector	0.96	PHI:791#MGG_11899#EDJ98555#318829#Magnaporthe_oryzae#Reduced_virulence	30.4	0.11	Extracellular	0.02
PSTG_07113	136	6	0.0441176	No	No	No							Effector	0.999	PHI:1488#GzHMG020#I1RSA6#5518#Gibberella_zeae#Unaffected_pathogenicity	24.3	6	Extracellular	0.06
PSTG_07115	144	6	0.0416667	No	No	Yes							Effector	0.993	PHI:3610#iucD#Q6KD45#562#Escherichia_coli#mixed_outcome	25	3.3	Extracellular	0.04		[L/I]XAR
PSTG_07121	154	6	0.038961	No	Yes	No							Effector	0.996	PHI:4953#Q7CI41#irp2#992166#Yersinia_pestis#mixed_outcome	25.4	3.3	Extracellular	0.15
PSTG_07133	483	1	0.00207039	No	No	No							Non-effector	1	PHI:2178#MoSFl1#MGG_06971#148305#Magnaporthe_oryzae#Reduced_virulence	28.5	1.9	Extracellular	0.24
PSTG_07149	196	10	0.0510204	No	No	Yes							Effector	0.998	PHI:1878#GzZC193#I1RPF6#5518#Gibberella_zeae#Unaffected_pathogenicity	27.7	0.91	Extracellular	0.07
PSTG_07160	227	1	0.00440529	No	No	No							Effector	0.638	PHI:2208#endo-1,4-beta-xylanase_[GH10_family]#MGG_05464#148305#Magnaporthe_oryzae#Reduced_virulence	25	6.1	Extracellular	0.13			Phosphatidylethanolamine-binding protein (PF01161)
PSTG_07166	73	0	0	Yes	No	Yes							Effector	0.621	PHI:1176#(Sc_Atg1)#I1RNG8#5518#Gibberella_zeae#Reduced_virulence	23.5	2.5	Extracellular	0.06
PSTG_07177	206	1	0.00485437	Yes	No	No							Non-effector	0.822	PHI:2672#fruR#P0A2P8#90371#Salmonella_enterica_serovar_Typhimurium#Reduced_virulence	33.1	0.016	Extracellular	0.32
PSTG_07179	218	3	0.0137615	Yes	Yes	No							Non-effector	0.816	PHI:236#WdCHS2#AAC34496#5970#Wangiella_(Exophiala)_dermatitidis#Reduced_virulence	32	0.047	Extracellular	0.24		[Y/F/W]XC
PSTG_07183	178	10	0.0561798	No	Yes	No							Effector	0.997	PHI:634#prgH#AAO70337#90371#Salmonella_enterica#Reduced_virulence	27.3	0.87	Extracellular	0.32
PSTG_07184	600	12	0.02	No	Yes	No							Non-effector	1	PHI:397#LAC2#AAV64894#5207#Cryptococcus_neoformans#Unaffected_pathogenicity	412	1.06e-136	Extracellular	0.08			Multicopper oxidase (PF07732)
PSTG_07190	222	2	0.00900901	Yes	No	No							Non-effector	0.969	PHI:2595#CPH1#P43079#746128#Aspergillus_fumigatus#Mixed_outcome	27.3	1.4	Extracellular	0.41
PSTG_07193	109	2	0.0183486	Yes	No	No							Effector	0.91	PHI:1771#GzZC086#I1RX74#5518#Gibberella_zeae#Unaffected_pathogenicity	28.1	0.18	Extracellular	0.31
PSTG_07195	289	7	0.0242215	No	No	No							Non-effector	0.904	PHI:747#um00445#Not_available#5270#Ustilago_maydis#Unaffected_pathogenicity	79	2.86e-18	Extracellular	0.12			Cutinase (PF01083)
PSTG_07198	397	8	0.0201511	No	No	No							Non-effector	1	PHI:747#um00445#Not_available#5270#Ustilago_maydis#Unaffected_pathogenicity	62	8.23e-12	Extracellular	0.11			Cutinase (PF01083)
PSTG_07213	508	19	0.0374016	No	No	No							Non-effector	1	PHI:566#cel2#AAK19621#5017#Cochliobolus_carbonum#Unaffected_pathogenicity	239	2.86e-73	Extracellular	0.14	Y		Glycosyl hydrolase family 7 (PF00840)
PSTG_07220	273	8	0.029304	Yes	No	No							Non-effector	0.773	PHI:2401#CaRING1#G0T3B3#456327#Xanthomonas_campestris_pv_vesicatoria#Mixed_outcome	42	1.71e-05	Cytoplasm	0.51			Ring finger domain (PF13639)
PSTG_07230	391	6	0.0153453	No	No	No							Non-effector	1	PHI:747#um00445#Not_available#5270#Ustilago_maydis#Unaffected_pathogenicity	72.4	2.53e-15	Extracellular	0.12			Cutinase (PF01083)
PSTG_07239	546	20	0.03663	No	No	No							Non-effector	1	PHI:566#cel2#AAK19621#5017#Cochliobolus_carbonum#Unaffected_pathogenicity	233	8.91e-71	Extracellular	0.14			Glycosyl hydrolase family 7 (PF00840)
PSTG_07274	119	1	0.00840336	Yes	No	No							Effector	0.804	PHI:12#HTS1#AAA33023#5017#Cochliobolus_carbonum#Loss_of_pathogenicity	26.2	1.3	Extracellular	0.17
PSTG_07293	537	8	0.0148976	Yes	No	No							Non-effector	1	PHI:197#ALO1#AAC98913#5476#Candida_albicans#Reduced_virulence	29.3	1.1	Nucleus	0.85
PSTG_07310	334	6	0.0179641	No	No	No							Non-effector	1	PHI:1028#bcpme1#CAC29255#40559#Botrytis_cinerea#Reduced_virulence	133	3.96e-36	Extracellular	0.48			Pectinesterase (PF01095)
PSTG_07321	624	6	0.00961538	No	Yes	No							Non-effector	1	PHI:3057#VvpE#C3VHN8#672#Vibrio_vulnificus#mixed_outcome	28.1	3.3	Nucleus	0.99
PSTG_07334	627	5	0.00797448	Yes	Yes	No							Non-effector	1	PHI:1225#FGSG_12132#I1RP25#5518#Gibberella_zeae#Lethal	37.7	0.003	Nucleus	0.9	Y
PSTG_07342	628	4	0.00636943	Yes	No	No							Non-effector	1	PHI:1225#FGSG_12132#I1RP25#5518#Gibberella_zeae#Lethal	35.8	0.013	Nucleus	0.94	Y
PSTG_07343	94	2	0.0212766	Yes	No	No							Effector	0.738	PHI:2275#ku70#A3KLI8#5111#Claviceps_purpurea#Loss_of_pathogenicity	27.3	0.22	Nucleus	0.23
PSTG_07350	338	3	0.00887574	No	No	No							Non-effector	0.992	PHI:2034#MFP1#G4MZY1#148305#Magnaporthe_oryzae#Reduced_virulence	53.5	1.54e-08	Endoplasmic reticulum	0.21			short chain dehydrogenase (PF00106)
PSTG_07356	152	4	0.0263158	Yes	No	No							Effector	0.918	PHI:1235#FGSG_04416#I1RWQ2#5518#Gibberella_zeae#Lethal	26.6	1.3	Extracellular	0.2			Polysaccharide deacetylase (PF01522)
PSTG_07358	262	5	0.019084	No	No	No	Yes						Non-effector	0.711	PHI:1274#FGSG_02488#I1RME6#5518#Gibberella_zeae#Unaffected_pathogenicity	26.9	2.3	Cytoplasm	0.13			Polysaccharide deacetylase (PF01522)
PSTG_07364	197	4	0.0203046	No	Yes	No							Non-effector	0.551	PHI:4854#G3C9T3#HaRxLL441#272952#Hyaloperonospora_arabidopsidis#mixed_outcome	26.9	1.3	Mitochondrion	0.05
PSTG_07375	205	0	0	No	No	Yes							Non-effector	0.999	PHI:1648#GzWing020#I1RWP1#5518#Gibberella_zeae#Reduced_virulence	27.7	0.86	Endoplasmic reticulum	0.09			Ser-Thr-rich glycosyl-phosphatidyl-inositol-anchored membrane family (PF10342)
PSTG_07376	199	0	0	No	No	No							Non-effector	1	PHI:2453#Snt2#D9J222#61369#Fusarium_oxysporum_f.sp._melonis#Reduced_virulence	26.6	1.9	Extracellular	0.08			Ser-Thr-rich glycosyl-phosphatidyl-inositol-anchored membrane family (PF10342)
PSTG_07381	100	6	0.06	No	No	Yes							Effector	0.998	PHI:4468#A0A068BFA5#mkkA#35717#Epichloe_festucae#effector_(plant_avirulence_determinant)	23.9	4.6	Extracellular	0
PSTG_07384	112	6	0.0535714	No	No	Yes							Effector	1	PHI:1167#NPC1#I1RY25#5518#Gibberella_zeae#Reduced_virulence	23.9	6	Extracellular	0.08
PSTG_07399	321	1	0.00311526	No	Yes	No							Non-effector	1	PHI:1554#GzMyb018#I1RC64#5518#Gibberella_zeae#Unaffected_pathogenicity	30	0.32	Nucleus	0.25
PSTG_07402	487	4	0.00821355	No	No	No							Non-effector	1	PHI:3015#LiaR#Q3K359#1311#Streptococcus_agalactiae#mixed_outcome	26.9	5.5	Nucleus	0.71
PSTG_07423	106	2	0.0188679	Yes	No	No							Effector	0.785	PHI:1491#GzHMG023#I1RST1#5518#Gibberella_zeae#Lethal	28.5	0.14	Extracellular	0.19
PSTG_07427	143	0	0	Yes	No	Yes							Effector	0.942	PHI:4588#G7TIV7#AvrBs2#347#Xanthomonas_oryzae#mixed_outcome	26.6	1.1	Extracellular	0.3
PSTG_07438	251	7	0.0278884	Yes	No	No							Non-effector	0.784	PHI:3666#Q87AN1#HxfA_(pspA)#2371#Xylella_fastidiosa#Increased_virulence_(Hypervirulence)	26.9	2.3	Extracellular	0.43	Y
PSTG_07440	234	3	0.0128205	No	No	No							Non-effector	1	PHI:1620#GzJUM002#I1RD69#5518#Gibberella_zeae#Unaffected_pathogenicity	31.6	0.08	Extracellular	0.16
PSTG_07444	197	11	0.0558376	No	No	Yes							Effector	0.895	PHI:488#IRS4#EAK93583#5476#Candida_albicans#Reduced_virulence	27.3	1.2	Extracellular	0.1
PSTG_07458	257	3	0.0116732	Yes	No	Yes							Non-effector	0.879	PHI:3269#xf#Q8E473#1311#Streptococcus_agalactiae#reduced_virulence	26.2	2.9	Nucleus	0.36
PSTG_07483	107	0	0	Yes	Yes	No							Non-effector	0.989	PHI:1781#GzZC096#I1S389#5518#Gibberella_zeae#Unaffected_pathogenicity	28.1	0.19	Cytoplasm	0.15
PSTG_07493	133	2	0.0150376	No	No	Yes							Effector	0.823	PHI:501#ADE2#CAA99327#4932#Saccharomyces_cerevisiae#Reduced_virulence	25.8	2	Extracellular	0.26
PSTG_07499	102	0	0	Yes	Yes	Yes							Non-effector	0.978	PHI:3162#Mohik8#G4MXJ1#318829#Magnaporthe_oryzae#loss_of_pathogenicity	25.4	1.5	Cytoplasm	0.12
PSTG_07505	542	3	0.00553506	No	No	Yes							Non-effector	1	PHI:106#CAT1#AAC39448#5476#Candida_albicans#Reduced_virulence	374	6.45e-124	Peroxisome	0.34			Catalase (PF00199)
PSTG_07508	499	7	0.0140281	No	Yes	No							Non-effector	1	PHI:2616#InlA#Q2L8G9#1639#Listeria_monocytogenes#Unaffected_pathogenicity	27.7	2.9	Mitochondrion	0.4
PSTG_07512	91	8	0.0879121	Yes	No	No							Effector	1	PHI:2808#gas1#Q2KN79#59765#Fusarium_oxysporum_f._sp._Lycopersici#Reduced_virulence	31.6	0.007	Extracellular	0.01
PSTG_07522	593	2	0.00337268	Yes	Yes	No							Non-effector	1	PHI:2431#ACTT2#C9K1M7#5599#Alternaria_alternata#Reduced_virulence	28.1	2.2	Mitochondrion	0.75
PSTG_07524	519	1	0.00192678	No	No	No							Non-effector	1	PHI:106#CAT1#AAC39448#5476#Candida_albicans#Reduced_virulence	245	8.01e-75	Peroxisome	0.29			Catalase (PF00199)
PSTG_07525	534	2	0.00374532	No	No	No							Non-effector	1	PHI:106#CAT1#AAC39448#5476#Candida_albicans#Reduced_virulence	244	3.81e-74	Peroxisome	0.22			Catalase (PF00199)
PSTG_07528	624	10	0.0160256	No	No	No							Non-effector	1	PHI:105#PLB1#AAC61890#5476#Candida_albicans#Reduced_virulence	280	1.32e-85	Extracellular	0.24			Lysophospholipase catalytic domain (PF01735)
PSTG_07529	634	9	0.0141956	No	No	No							Non-effector	1	PHI:105#PLB1#AAC61890#5476#Candida_albicans#Reduced_virulence	288	2.01e-88	Extracellular	0.28			Lysophospholipase catalytic domain (PF01735)
PSTG_07532	208	14	0.0673077	Yes	No	No							Effector	0.998	PHI:2299#CHS1#G4XVB6#148305#Magnaporthe_oryzae#Reduced_virulence	26.9	1.9	Extracellular	0.13
PSTG_07541	559	4	0.00715564	Yes	Yes	No							Non-effector	1	PHI:3125#Flagellin#Q9RQU7#1496#Clostridium_difficile#reduced_virulence	30	0.67	Nucleus	0.42
PSTG_07548	622	7	0.011254	Yes	Yes	No							Non-effector	1	PHI:3479#Vdcla4#G2X6S4#27337#Verticillium_dahliae#unaffected_pathogenicity	28.5	1.9	Nucleus	0.71
PSTG_07558	680	9	0.0132353	Yes	No	No							Non-effector	1	PHI:4837#A0A024CHY4#cipA#36746#Pseudomonas_cichorii#reduced_virulence	29.3	1.6	Nucleus	0.86
PSTG_07561	90	1	0.0111111	No	No	No							Non-effector	0.731	PHI:1032#Bmp3#ABJ51957#40559#Botrytis_cinerea#Reduced_virulence	25.8	0.67	Extracellular	0.04
PSTG_07562	664	4	0.0060241	No	No	No							Non-effector	1	PHI:4950#A0A0B6NWQ3#feoB#992166#Yersinia_pestis#unaffected_pathogenicity	28.5	2.4	Mitochondrion	0.83
PSTG_07563	468	3	0.00641026	Yes	No	No							Non-effector	1	PHI:2067#ABC4#MGG_00937#148305#Magnaporthe_oryzae#Loss_of_pathogenicity	29.3	0.98	Mitochondrion	0.43
PSTG_07572	216	2	0.00925926	Yes	No	Yes							Effector	0.974	PHI:4914#F9X691#ZtCBR1#1047171#Zymoseptoria_triticii#reduced_virulence	26.2	2.8	Extracellular	0.41
PSTG_07580	451	2	0.00443459	Yes	No	No							Non-effector	1	PHI:1919#GzZC234#I1RCQ4#5518#Gibberella_zeae#Unaffected_pathogenicity	28.9	1.1	Mitochondrion	0.87
PSTG_07592	534	4	0.00749064	No	No	No							Non-effector	1	PHI:4977#Q5WYQ5#RtxA#446#Legionella_pneumophila#reduced_virulence	31.6	0.25	Extracellular	0.69
PSTG_07593	481	4	0.00831601	No	No	No							Non-effector	1	PHI:4963#I6YE93#TcdA#1496#Clostridium_difficile#mixed_outcome	26.6	6.4	Mitochondrion	0.77
PSTG_07607	175	2	0.0114286	Yes	Yes	No							Non-effector	0.587	PHI:948#um05308##5270#Ustilago_maydis#Reduced_virulence	27.3	0.67	Cytoplasm	0.25
PSTG_07610	555	11	0.0198198	No	No	No							Non-effector	1	PHI:1680#GzMIZ002#I1S004#5518#Gibberella_zeae#Unaffected_pathogenicity	27.3	4.3	Nucleus	0.91
PSTG_07611	321	3	0.00934579	No	Yes	No							Non-effector	0.999	PHI:1680#GzMIZ002#I1S004#5518#Gibberella_zeae#Unaffected_pathogenicity	32.3	0.071	Nucleus	0.77
PSTG_07616	253	0	0	No	No	No							Effector	0.513	PHI:3086#prtA#Q49GQ5#29488#Photorhabdus_luminescens#increased_virulence	27.7	1.3	Cytoplasm	0.02
PSTG_07617	255	0	0	No	No	No							Non-effector	0.793	PHI:650#TPS1#ABG25558#332648#Botrytis_cinerea#Unaffected_pathogenicity	27.7	1.2	Cytoplasm	0.01
PSTG_07620	170	2	0.0117647	Yes	Yes	No							Non-effector	0.566	PHI:31#CHS3#BAA02707#5476#Candida_albicans#Reduced_virulence	26.9	1.2	Nucleus	0.39
PSTG_07621	89	1	0.011236	Yes	Yes	No							Effector	0.889	PHI:235#VPH1#AAK81705#5207#Cryptococcus_neoformans#Reduced_virulence	26.9	0.3	Nucleus	0.27
PSTG_07659	899	4	0.00444939	No	No	No							Non-effector	1	PHI:805#MGG_00124#EDK03309#318829#Magnaporthe_oryzae#Reduced_virulence	30	1.3	Endoplasmic reticulum	0.37			Protein of unknown function (DUF1620)(PF07774)
PSTG_07670	68	1	0.0147059	Yes	No	Yes							Effector	0.942	PHI:1423#GzC2H091#I1S2R1#5518#Gibberella_zeae#Unaffected_pathogenicity	28.1	0.051	Extracellular	0
PSTG_07672	485	4	0.00824742	No	No	No							Non-effector	1	PHI:2307#ftf1_#Q2V9X3#5507#Fusarium_oxysporum#Unaffected_pathogenicity	30.4	0.41	Nucleus	0.3	Y
PSTG_07677	500	31	0.062	No	No	No	Yes						Non-effector	1	PHI:1657#GzCCCH001#I1RF25#5518#Gibberella_zeae#Unaffected_pathogenicity	30	0.57	Extracellular	0.48	Y
PSTG_07680	171	6	0.0350877	Yes	Yes	No							Effector	0.996	PHI:1252#FGSG_12132#I1RP15#5518#Gibberella_zeae#Unaffected_pathogenicity	29.6	0.17	Extracellular	0.08
PSTG_07709	611	5	0.00818331	Yes	No	No							Non-effector	1	PHI:127#SAP6#CAA82924#5476#Candida_albicans#Reduced_virulence	28.9	1.7	Nucleus	0.52
PSTG_07720	96	6	0.0625	Yes	No	Yes							Effector	1	PHI:2604#Rim13#Q4PCT8#5270#Ustilago_maydis#Unaffected_pathogenicity	23.9	4.5	Extracellular	0.02
PSTG_07728	612	4	0.00653595	Yes	No	No							Non-effector	1	PHI:2390#ADR1-L2#Q9LZ25#323#Pseudomonas_syringae_pv._tomato#Increased_virulence_(Hypervirulence)	27.3	4.9	Nucleus	0.95
PSTG_07730	847	8	0.0094451	No	Yes	No							Non-effector	1	PHI:352#GLO1#CAD79488#5270#Ustilago_maydis#Loss_of_pathogenicity	231	1.37e-64	Extracellular	0.42			Glyoxal oxidase N-terminus (PF07250)
PSTG_07731	113	4	0.0353982	No	No	No							Non-effector	0.962	PHI:2148#7,8-LDS#MGG_13239#148305#Magnaporthe_oryzae#Unaffected_pathogenicity	25.8	1.2	Extracellular	0.09
PSTG_07732	307	4	0.0130293	Yes	No	No							Non-effector	0.999	PHI:116#PKSP#CAA76740#5085#Aspergillus_fumigatus#Reduced_virulence	27.3	2.3	Nucleus	0.1			Protein of unknown function (DUF3605)(PF12239)
PSTG_07737	276	1	0.00362319	Yes	No	No							Effector	0.976	PHI:1722#GzZC037#I1S8C0#5518#Gibberella_zeae#Unaffected_pathogenicity	26.9	2.6	Cytoplasm	0.19	Y
PSTG_07748	1558	8	0.00513479	No	No	No			Yes				Non-effector	1	PHI:480#SAP7#EAK94461#5476#Candida_albicans#Reduced_virulence	35.4	0.052	Plasma membrane	0.79	Y
PSTG_07760	74	0	0	Yes	No	Yes							Effector	0.699	PHI:372#PKR1#AAG30146#5207#Cryptococcus_neoformans#Increased_virulence_(Hypervirulence)	24.6	0.92	Extracellular	0.04
PSTG_07769	172	0	0	No	No	No							Effector	0.978	PHI:1789#GzZC104#I1RVU7#5518#Gibberella_zeae#Unaffected_pathogenicity	26.2	2	Extracellular	0.02
PSTG_07778	163	1	0.00613497	No	Yes	No							Non-effector	0.999	PHI:1377#GzC2H040#I1RQ34#5518#Gibberella_zeae#Unaffected_pathogenicity	30	0.11	Extracellular	0.04
PSTG_07791	454	9	0.0198238	No	Yes	No							Non-effector	1	PHI:2911#Ss-pth2#A7F6V9#5180#Sclerotinia_sclerotiorum_#Reduced_virulence	30	0.51	Extracellular	0.19
PSTG_07801	449	9	0.0200445	No	Yes	Yes							Non-effector	1	PHI:2365#Hog1#Q4W6D3#5016#Cochliobolus_heterostrophus#Reduced_virulence	27.3	3.3	Extracellular	0.19			Alpha galactosidase A (PF16499)
PSTG_07807	193	4	0.0207254	No	No	No							Effector	0.985	PHI:2841#CnSEC14-2#F6K8L6#5207#Cryptococcus_neoformans#Unaffected_pathogenicity	25.8	2.6	Extracellular	0.23
PSTG_07808	169	0	0	Yes	No	No							Non-effector	1	PHI:3268#YraS#U3M7S2#29486#Yersinia_ruckeri#unaffected_pathogenicity	31.6	0.038	Extracellular	0.19
PSTG_07809	357	2	0.00560224	No	No	No							Non-effector	1	PHI:433#CTB1#AAT69682#29003#Cercospora_nicotianae#Reduced_virulence	26.6	4.9	Extracellular	0.25
PSTG_07823	188	9	0.0478723	No	No	No							Effector	0.973	PHI:2960#frdA#C5BDL7#67780#Edwardsiella_ictaluri#Reduced_virulence	29.3	0.24	Extracellular	0.08
PSTG_07834	196	8	0.0408163	No	No	No							Effector	0.997	PHI:383#SOD5#EAL00626#5476#Candida_albicans#Loss_of_pathogenicity	64.7	1.02e-13	Cytoplasm	0.05			Copper/zinc superoxide dismutase (SODC)(PF00080)
PSTG_07853	318	7	0.0220126	Yes	No	No							Non-effector	0.999	PHI:747#um00445#Not_available#5270#Ustilago_maydis#Unaffected_pathogenicity	77.8	1.08e-17	Extracellular	0.19	Y		Cutinase (PF01083)
PSTG_07854	380	7	0.0184211	Yes	No	No							Non-effector	1	PHI:747#um00445#Not_available#5270#Ustilago_maydis#Unaffected_pathogenicity	79	1.02e-17	Extracellular	0.2	Y		Cutinase (PF01083)
PSTG_07860	99	7	0.0707071	Yes	No	No							Effector	0.999	PHI:4849#C0LT61#Six5#5507#Fusarium_oxysporum#effector_(plant_avirulence_determinant)	24.6	1.5	Extracellular	0.16		[Y/F/W]XC
PSTG_07866	163	8	0.0490798	No	No	No							Effector	1	PHI:2210#endo-1,4-beta-xylanase_B_[GH10_family]#MGG_08401#148305#Magnaporthe_oryzae#Reduced_virulence	27.3	0.71	Extracellular	0.13
PSTG_07899	227	8	0.0352423	No	No	No							Effector	0.975				Extracellular	0.02
PSTG_07902	259	8	0.030888	No	No	No							Effector	0.888	PHI:2050#OMO1#BK005770#148305#Magnaporthe_oryzae#Loss_of_pathogenicity	26.9	2.4	Extracellular	0.03
PSTG_07905	111	7	0.0630631	No	No	Yes							Effector	0.983	PHI:4137#G7TG38#xrp8#347#Xanthomonas_oryzae#effector_(plant_avirulence_determinant)	25.4	1.3	Extracellular	0.13
PSTG_07906	618	7	0.0113269	No	Yes	No							Non-effector	1	PHI:3363#SrbB#B0YEL4#746128#Aspergillus_fumigatus#mixed_outcome	27.7	3	Nucleus	0.54
PSTG_07931	150	6	0.04	Yes	No	No							Non-effector	0.538	PHI:1261#FGSG_07812#I1RGH4#5518#Gibberella_zeae#Unaffected_pathogenicity	25	3.4	Extracellular	0.04
PSTG_07932	206	7	0.0339806	Yes	No	No							Non-effector	0.622	PHI:1261#FGSG_07812#I1RGH4#5518#Gibberella_zeae#Unaffected_pathogenicity	25.4	4.8	Extracellular	0.11
PSTG_07936	121	7	0.0578512	Yes	No	No							Effector	0.997	PHI:3015#LiaR#Q3K359#1311#Streptococcus_agalactiae#mixed_outcome	24.3	4.2	Extracellular	0.07
PSTG_07948	625	4	0.0064	No	No	No							Non-effector	1	PHI:2087#Moatg26#MGG_03459#148305#Magnaporthe_oryzae#Unaffected_pathogenicity	407	3.93e-126	Mitochondrion	0.13			Glycosyltransferase family 28 N-terminal domain (PF03033)
PSTG_07950	338	12	0.035503	No	Yes	No							Non-effector	1	PHI:1680#GzMIZ002#I1S004#5518#Gibberella_zeae#Unaffected_pathogenicity	26.6	4.1	Extracellular	0.44	Y		Transglycosylase SLT domain (PF01464)
PSTG_07966	86	5	0.0581395	No	No	No							Effector	0.848	PHI:1882#GzZC197#I1RJ84#5518#Gibberella_zeae#Unaffected_pathogenicity	27.7	0.12	Extracellular	0.02
PSTG_07988	513	4	0.00779727	Yes	Yes	No							Non-effector	1	PHI:728#PKS5#AAS57290#5518#Fusarium_graminearum#Unaffected_pathogenicity	28.1	2	Nucleus	0.42
PSTG_08005	775	4	0.00516129	Yes	No	No							Non-effector	1	PHI:2133#MoHox3#MGG_01730#148305#Magnaporthe_oryzae#reduced_virulence	30.4	0.84	Nucleus	0.63
PSTG_08007	769	7	0.00910273	Yes	Yes	No							Non-effector	1	PHI:397#LAC2#AAV64894#5207#Cryptococcus_neoformans#Unaffected_pathogenicity	32	0.24	Nucleus	0.84
PSTG_08009	589	7	0.0118846	Yes	Yes	No							Non-effector	1	PHI:4490#G5EGV6#C2H2#318829#Magnaporthe_oryzae	33.1	0.067	Nucleus	0.51	Y
PSTG_08045	521	8	0.0153551	Yes	Yes	Yes							Non-effector	1	PHI:638#sipB#AAO70348#216597#Salmonella_enterica#Reduced_virulence	26.2	8.6	Nucleus	0.71
PSTG_08055	274	4	0.0145985	No	Yes	No							Non-effector	0.989	PHI:2480#wxacO#Q8PGM0#611301#Xanthomonas_citri_subsp._Citri#Reduced_virulence	26.2	4.1	Nucleus	0.31
PSTG_08059	525	6	0.0114286	Yes	Yes	No							Non-effector	1	PHI:101#ALB1#AAC39471#5085#Aspergillus_fumigatus#Reduced_virulence	28.9	1.7	Nucleus	0.73
PSTG_08060	144	8	0.0555556	No	No	No							Effector	1	PHI:4194#V5XZS6#AKT7#5599#Alternaria_alternata#increased_virulence_(Hypervirulence)	28.5	0.26	Extracellular	0.12
PSTG_08064	148	8	0.0540541	No	No	No							Effector	1	PHI:896#um01298##5270#Ustilago_maydis#Unaffected_pathogenicity	24.6	4.2	Extracellular	0.2
PSTG_08065	229	1	0.00436681	No	No	No							Non-effector	0.654	PHI:1495#MAT1-1-1#I1RX43#5518#Gibberella_zeae#Unaffected_pathogenicity	30.4	0.12	Nucleus	0.3
PSTG_08094	508	5	0.00984252	Yes	No	No							Non-effector	1	PHI:903#um01888##5270#Ustilago_maydis#Unaffected_pathogenicity	205	3.96e-59	Vacuole	0.18			Serine carboxypeptidase (PF00450)
PSTG_08100	441	0	0	No	No	No							Non-effector	1	PHI:4977#Q5WYQ5#RtxA#446#Legionella_pneumophila#reduced_virulence	28.9	1.1	Nucleus	0.57
PSTG_08105	722	10	0.0138504	Yes	Yes	No							Non-effector	1	PHI:2358#PLD#Q4WZL4#746128#Aspergillus_fumigatus#Reduced_virulence	31.2	0.46	Cytoplasm	0.67		[R/K]CXXCX12H	PLD-like domain (PF13091)
PSTG_08109	418	0	0	Yes	Yes	No							Non-effector	1	PHI:2160#MoSHO1#MGG_09125#148305#Magnaporthe_oryzae#Reduced_virulence	25.8	7.4	Extracellular	0.62		RXLR
PSTG_08113	659	6	0.0091047	No	Yes	No							Non-effector	1	PHI:3021#msb2#Q5ALT5#5476#Candida_albicans#reduced_virulence	31.2	0.37	Mitochondrion	0.55
PSTG_08131	374	1	0.0026738	Yes	No	No							Non-effector	1	PHI:3024#Cln1#J9VV14#5207#Cryptococcus_neoformans#unaffected_pathogenicity	30	0.44	Nucleus	0.16
PSTG_08133	414	1	0.00241546	Yes	No	No							Non-effector	1	PHI:1522#GzHOMEL026#I1RXA5#5518#Gibberella_zeae#Lethal	28.5	1.2	Nucleus	0.63
PSTG_08178	393	7	0.0178117	No	No	Yes							Non-effector	1	PHI:256#GAS1#AAK52794#318829#Magnaporthe_oryzae#Reduced_virulence	124	1.95e-33	Extracellular	0.33			Protein of unknown function (DUF3129)(PF11327)
PSTG_08237	278	13	0.0467626	No	No	No							Effector	0.604	PHI:1958#GzZC273#I1RMD1#5518#Gibberella_zeae#Unaffected_pathogenicity	28.9	0.61	Extracellular	0.28			Gamma interferon inducible lysosomal thiol reductase (GILT)(PF03227)
PSTG_08263	171	5	0.0292398	Yes	No	No							Effector	0.695	PHI:22#UAC1#AAA57469#5270#Ustilago_maydis#Loss_of_pathogenicity	26.2	2	Nucleus	0.2
PSTG_08268	232	0	0	No	No	No							Effector	0.963	PHI:1683#GzRad001#I1RK33#5518#Gibberella_zeae#Lethal	28.9	0.44	Nucleus	0.44	Y
PSTG_08286	590	5	0.00847458	Yes	No	No							Non-effector	1	PHI:2180#MoTea4#G4N7A0#148305#Magnaporthe_oryzae#Loss_of_pathogenicity	28.5	2.2	Extracellular	0.91
PSTG_08291	144	4	0.0277778	Yes	No	No							Effector	0.525	PHI:1455#GzAra003#I1RKU6#5518#Gibberella_zeae#Unaffected_pathogenicity	29.3	0.14	Extracellular	0.02
PSTG_08293	83	2	0.0240964	Yes	No	No							Non-effector	0.811	PHI:2033#MgPex6#G4NBI6#148305#Magnaporthe_oryzae#Loss_of_pathogenicity	46.6	7.92e-08	Nucleus	0.12			ATPase family associated with various cellular activities (AAA)(PF00004)
PSTG_08294	206	0	0	No	No	No							Effector	0.671	PHI:604#ttrB#AAO68905#216597#Salmonella_enterica#Unaffected_pathogenicity	27.3	0.86	Nucleus	0.15	Y
PSTG_08299	550	4	0.00727273	No	No	No							Non-effector	1	PHI:1522#GzHOMEL026#I1RXA5#5518#Gibberella_zeae#Lethal	28.5	1.5	Extracellular	0.45			Ubiquitin carboxyl-terminal hydrolase (PF00443)
PSTG_08321	212	0	0	Yes	No	No							Non-effector	0.925	PHI:33#PHR1#AAA68196#5476#Candida_albicans#Reduced_virulence	25.8	3.6	Nucleus	0.52
PSTG_08323	265	0	0	Yes	No	No							Effector	0.62	PHI:2185#PIC1#EHA54868#148305#Magnaporthe_oryzae#Unaffected_pathogenicity	28.1	0.91	Mitochondrion	0.41
PSTG_08338	182	2	0.010989	Yes	No	Yes							Non-effector	0.874	PHI:3436#sagB#Q1J7H9#1314#Streptococcus_pyogenes#mixed_outcome	29.3	0.27	Nucleus	0.66	Y
PSTG_08357	1074	7	0.00651769	No	No	No							Non-effector	1	PHI:2296#tmpL#ABW87261.1_#29001#Alternaria_brassicicola#Reduced_virulence	31.6	0.47	Plasma membrane	0.75			Putative Ig domain (PF00026)
PSTG_08364	393	6	0.0152672	No	Yes	No							Non-effector	1	PHI:72#SAP2#AAM21050#5476#Candida_albicans#Reduced_virulence	59.3	2.19e-10	Extracellular	0.11			Eukaryotic aspartyl protease (PF13886)
PSTG_08380	122	4	0.0327869	Yes	No	No							Non-effector	0.691	PHI:1646#GzWing018#I1RW28#5518#Gibberella_zeae#Reduced_virulence	26.6	0.76	Nucleus	0.03
PSTG_08387	578	6	0.0103806	No	No	No							Non-effector	1	PHI:2569#SFL2#Q5AK51#5476#Candida_albicans#Reduced_virulence	32.7	0.12	Mitochondrion	0.74	Y
PSTG_08392	136	6	0.0441176	Yes	No	No							Effector	0.996	PHI:2030#TGL3-1#G4N492#148305#Magnaporthe_oryzae#Unaffected_pathogenicity	26.6	1.1	Extracellular	0.06
PSTG_08393	144	6	0.0416667	Yes	No	No							Effector	0.99	PHI:4735#E6YE64#ATR5#272952#Hyaloperonospora_arabidopsidis#effector_(plant_avirulence_determinant)	29.6	0.088	Extracellular	0.08
PSTG_08405	127	5	0.0393701	No	No	No							Non-effector	0.989	PHI:80#TOP1#AAB39507#5476#Candida_albicans#Reduced_virulence	25	2.8	Golgi apparatus membrane	0.13	Y
PSTG_08409	125	0	0	Yes	No	No							Non-effector	0.556	PHI:333#CaEcm33#AAV27296#5476#Candida_albicans#Loss_of_pathogenicity	24.3	1.1	Extracellular	0.17
PSTG_08447	468	5	0.0106838	No	Yes	No							Non-effector	1	PHI:3386#FVEG_12528#W7NCN7#117187#Fusarium_verticillioides#unaffected_pathogenicity	29.3	1.1	Nucleus	0.57
PSTG_08449	212	8	0.0377358	No	Yes	No							Effector	0.857	PHI:2087#Moatg26#MGG_03459#148305#Magnaporthe_oryzae#Unaffected_pathogenicity	25	7.9	Extracellular	0.43	Y
PSTG_08450	173	0	0	No	Yes	No							Effector	0.904	PHI:3065#MoRga5#G4MQQ3#318829#Magnaporthe_oryzae#mixed_outcome	26.2	2.2	Nucleus	0.75
PSTG_08452	432	2	0.00462963	No	No	No							Non-effector	1	PHI:2821#SNF2#Q5ALP9#5476#Candida_albicans#Reduced_virulence	29.3	0.88	Nucleus	0.26
PSTG_08457	501	5	0.00998004	No	No	No							Non-effector	1	PHI:3157#spr0991#Q8DPV2#1313#Streptococcus_pneumoniae#reduced_virulence	32	0.096	Plasma membrane	0.81
PSTG_08465	132	6	0.0454545	No	Yes	No							Effector	0.949	PHI:2888#MNN26_#Q59R28#5476#Candida_albicans#Reduced_virulence	25.8	1.6	Extracellular	0
PSTG_08466	70	0	0	Yes	No	No							Effector	0.525	PHI:1808#GzZC123#I1RF14#5518#Gibberella_zeae#Unaffected_pathogenicity	25.4	0.42	Extracellular	0
PSTG_08472	602	5	0.00830565	No	No	No	Yes						Non-effector	1	PHI:1164#RRG1#I1RX94#5518#Gibberella_zeae#Reduced_virulence	29.3	1.2	Golgi apparatus membrane	0.82			Domain of unknown function (DUF4203)(PF13886)
PSTG_08473	215	6	0.027907	No	No	No		Yes					Effector	0.78	PHI:2401#CaRING1#G0T3B3#456327#Xanthomonas_campestris_pv_vesicatoria#Mixed_outcome	43.9	2.74e-06	Plasma membrane	0.61			Ring finger domain (PF13639)
PSTG_08474	226	6	0.0265487	No	No	No							Effector	0.599	PHI:2401#CaRING1#G0T3B3#456327#Xanthomonas_campestris_pv_vesicatoria#Mixed_outcome	40	6.95e-05	Endoplasmic reticulum	0.64			Ring finger domain (PF13639)
PSTG_08475	290	7	0.0241379	No	No	No							Non-effector	0.999	PHI:2401#CaRING1#G0T3B3#456327#Xanthomonas_campestris_pv_vesicatoria#Mixed_outcome	42.7	1.23e-05	Nucleus	0.43			Ring finger domain (PF13639)
PSTG_08477	596	7	0.011745	No	Yes	No							Non-effector	1	PHI:256#GAS1#AAK52794#318829#Magnaporthe_oryzae#Reduced_virulence	58.2	3.67e-10	Extracellular	0.45	Y		Protein of unknown function (DUF3129)(PF11327)
PSTG_08479	189	10	0.0529101	Yes	No	Yes							Effector	0.855	PHI:2345#FSR1#Q2TJF8#117187#Gibberella_moniliformis#Loss_of_pathogenicity	29.3	0.24	Extracellular	0.42
PSTG_08484	225	2	0.00888889	No	Yes	Yes							Effector	0.746	PHI:4934#F2MR50#epaB#1351#Enterococcus_faecalis#Effector_(plant_avirulence_determinant)	26.2	2.5	Extracellular	0.05
PSTG_08485	228	2	0.00877193	No	Yes	Yes							Non-effector	0.602	PHI:3602#ESX-5#B2HSU5#1781#Mycobacterium_marinum#mixed_outcome	26.6	2.8	Extracellular	0.24
PSTG_08486	225	3	0.0133333	No	Yes	Yes							Effector	0.625	PHI:2297#tmpL#B0YAP6#746128#Aspergillus_fumigatus#Reduced_virulence	30.4	0.17	Extracellular	0.04
PSTG_08488	232	8	0.0344828	No	No	No							Effector	0.592	PHI:3312#gta1#G4MT75#318829#Magnaporthe_oryzae#reduced_virulence	27.7	0.99	Extracellular	0.06			Pollen allergen (PF01357)
PSTG_08504	831	0	0	No	No	Yes							Non-effector	1	PHI:1876#GzZC191#I1RD28#5518#Gibberella_zeae#Unaffected_pathogenicity	32.3	0.22	Cytoplasm	0.94	Y
PSTG_08507	281	11	0.0391459	No	No	No							Non-effector	0.718	PHI:532#AVRL567-A#AAS66948#5261#Melampsora_lini#Effector_(plant_avirulence_determinant)	24.6	8.6	Extracellular	0.15
PSTG_08511	132	5	0.0378788	No	No	No							Non-effector	0.685	PHI:1799#GzZC114#I1RBN6#5518#Gibberella_zeae#Unaffected_pathogenicity	27.7	0.43	Extracellular	0.31	Y
PSTG_08522	258	12	0.0465116	No	Yes	No							Effector	0.892	PHI:2401#CaRING1#G0T3B3#456327#Xanthomonas_campestris_pv_vesicatoria#Mixed_outcome	33.1	0.015	Nucleus	0.42
PSTG_08523	127	5	0.0393701	No	No	Yes							Effector	0.959	PHI:4907#Q5A5Q9#GYP5#5476#Candida_albicans#reduced_virulence	25.4	2	Extracellular	0.19
PSTG_08524	185	1	0.00540541	No	Yes	No			Yes				Non-effector	0.663	PHI:1667#GzCCHC007#I1RZP2#5518#Gibberella_zeae#Unaffected_pathogenicity	28.1	0.49	Nucleus	0.14		RXLR
PSTG_08543	237	3	0.0126582	Yes	No	No	Yes						Non-effector	0.957	PHI:1398#GzC2H061#I1RV65#5518#Gibberella_zeae#Unaffected_pathogenicity	28.5	0.63	Extracellular	0.34
PSTG_08550	227	2	0.00881057	No	No	No							Effector	0.615	PHI:694#STE12??_/_NOG2#AAS92520#292817#Cryptococcus_gattii#Reduced_virulence	26.2	3	Extracellular	0.08
PSTG_08560	168	0	0	No	No	No							Non-effector	0.89	PHI:2103#Vacuolar_calcium_ion_transporter#MGG_08710#148305#Magnaporthe_oryzae#Unaffected_pathogenicity	28.1	0.48	Extracellular	0.11
PSTG_08562	116	1	0.00862069	Yes	No	No							Non-effector	1	PHI:2469#AcrB#Q7WTQ9#552#Erwinia_amylovora#Reduced_virulence	25.8	1.3	Extracellular	0.01
PSTG_08566	305	2	0.00655738	No	Yes	No							Non-effector	1	PHI:1502#GzHMG034#I1S652#5518#Gibberella_zeae#Unaffected_pathogenicity	29.6	0.38	Extracellular	0.13		[L/I]XAR
PSTG_08573	113	6	0.0530973	Yes	No	Yes							Effector	0.723	PHI:1376#GzC2H039#I1RPM7#5518#Gibberella_zeae#Unaffected_pathogenicity	28.5	0.13	Extracellular	0.02
PSTG_08580	268	11	0.0410448	No	Yes	No							Effector	0.703	PHI:325#ACE1#CAG28797#318829#Magnaporthe_oryzae#Effector_(plant_avirulence_determinant)	33.5	0.021	Extracellular	0.14
PSTG_08586	86	7	0.0813953	Yes	No	No	Yes						Effector	1	PHI:4894#Q4WEI0#aspC#746128#Aspergillus_fumigatus#mixed_outcome	25	1.1	Extracellular	0
PSTG_08587	489	2	0.00408998	Yes	No	No							Non-effector	1	PHI:2741#MmpL5#P9WJV0#1773#Mycobacterium_tuberculosis#Reduced_virulence	32.7	0.085	Nucleus	0.74
PSTG_08590	243	0	0	Yes	No	No							Non-effector	1	PHI:2544#PAB1#Q4WK03#746128#Aspergillus_fumigatus#Mixed_outcome	27.7	1.3	Nucleus	0.09
PSTG_08593	171	1	0.00584795	Yes	Yes	No							Effector	0.795	PHI:3049#CSMB#Q4X0H7#746128#Aspergillus_fumigatus#mixed_outcome	28.1	0.52	Nucleus	0.27
PSTG_08606	194	1	0.00515464	No	No	Yes							Effector	0.521	PHI:463#HSP90#AAA02743#4932#Saccharomyces_cerevisiae#Increased_virulence_(Hypervirulence)	31.2	0.055	Extracellular	0.46	Y
PSTG_08620	134	8	0.0597015	Yes	No	No							Effector	0.999	PHI:2976#CgOPT1#C6ZRH8#29905#Colletotrichum_gloeosporioides_f._sp._aeschynomenes#Reduced_virulence	24.6	3.8	Extracellular	0.02
PSTG_08626	134	8	0.0597015	Yes	No	No							Effector	0.998	PHI:326#ACE2#CAF34431#5478#Candida_glabrata#Increased_virulence_(Hypervirulence)	30.8	0.034	Extracellular	0.1
PSTG_08635	133	8	0.0601504	No	No	No							Effector	1	PHI:2148#7,8-LDS#MGG_13239#148305#Magnaporthe_oryzae#Unaffected_pathogenicity	23.9	7.9	Extracellular	0.02
PSTG_08656	107	5	0.046729	No	Yes	No							Effector	0.979	PHI:226#PEX6#AAK16738#5462#Colletotrichum_lagenarium#Loss_of_pathogenicity	25.8	1	Extracellular	0
PSTG_08660	1089	10	0.00918274	Yes	No	No							Non-effector	1	PHI:1369#GzC2H031#I1RLS1#5518#Gibberella_zeae#Unaffected_pathogenicity	28.1	4.5	Cytoplasm	0.56			Galactose oxidase, central domain (PF13418)
PSTG_08667	127	6	0.0472441	Yes	No	No							Effector	0.994	PHI:1503#GzHMG035#I1S828#5518#Gibberella_zeae#Unaffected_pathogenicity	26.2	1.1	Extracellular	0.09
PSTG_08671	126	6	0.047619	Yes	No	No							Effector	0.999	PHI:1998#GzZC313#I1R9B9#5518#Gibberella_zeae#Unaffected_pathogenicity	23.9	6.6	Extracellular	0.27
PSTG_08686	116	4	0.0344828	Yes	No	No							Non-effector	1	PHI:373#PLD1#EAK93902#5476#Candida_albicans#Reduced_virulence	26.9	0.63	Cytoplasm	0.03
PSTG_08709	123	10	0.0813008	No	No	No							Effector	0.903	PHI:1949#GzZC264#I1RI60#5518#Gibberella_zeae#Lethal	24.6	3.5	Extracellular	0.02
PSTG_08745	434	10	0.0230415	No	Yes	No							Non-effector	1	PHI:194#URE1#AAC62257#5207#Cryptococcus_neoformans#Reduced_virulence	26.9	4.6	Extracellular	0.38		YXSL[R/K]	SET domain (PF00856)
PSTG_08748	305	4	0.0131148	No	Yes	No							Non-effector	0.993	PHI:1497#GzHMG029#I1RZL9#5518#Gibberella_zeae#Reduced_virulence	26.2	4.9	Extracellular	0.06
PSTG_08754	241	5	0.0207469	No	Yes	No							Effector	0.555	PHI:2331#Ave1#H9DUR1#27337#Verticillium_dahliae#Effector_(plant_avirulence_determinant)	27.3	0.78	Extracellular	0.03
PSTG_08755	253	6	0.0237154	No	Yes	No							Non-effector	0.529	PHI:2512#HapX#Q4WER3_#746128#Aspergillus_fumigatus#Reduced_virulence	29.6	0.27	Extracellular	0.18
PSTG_08760	104	6	0.0576923	Yes	No	No							Effector	0.995	PHI:1234#FGSG_07812#I1RV69#5518#Gibberella_zeae#Lethal	28.1	0.15	Extracellular	0.23
PSTG_08765	180	2	0.0111111	No	No	No							Non-effector	0.993	PHI:2533#FKS1#Q4WLT4#746128#Aspergillus_fumigatus#Lethal	26.6	2.1	Endoplasmic reticulum	0.27
PSTG_08776	164	0	0	Yes	No	No							Non-effector	0.69	PHI:3175#MoSnf4#G4NGW8#318829#Magnaporthe_oryzae#loss_of_pathogenicity	26.6	1.5	Extracellular	0.41
PSTG_08783	141	1	0.0070922	Yes	No	No							Effector	0.88	PHI:1828#GzZC143#I1S351#5518#Gibberella_zeae#Unaffected_pathogenicity	26.2	1.6	Plasma membrane	0.06
PSTG_08786	149	2	0.0134228	Yes	No	No							Effector	0.953	PHI:1828#GzZC143#I1S351#5518#Gibberella_zeae#Unaffected_pathogenicity	25.8	1.9	Extracellular	0.26
PSTG_08797	313	1	0.00319489	No	No	No							Non-effector	1	PHI:1685#GzRad003#I1S5Z3#5518#Gibberella_zeae#Unaffected_pathogenicity	31.2	0.14	Extracellular	0.23	Y	[KRHQSA][DENQ]EL
PSTG_08811	493	10	0.020284	No	No	No							Non-effector	1	PHI:3653#PrfA#Q4TVQ0#1639#Listeria_monocytogenes#mixed_outcome	30.8	0.27	Nucleus	0.15			hAT family C-terminal dimerisation region (PF05699)
PSTG_08828	248	0	0	Yes	No	No							Effector	0.695	PHI:461#CST20#AAB38875#5476#Candida_albicans#Reduced_virulence	29.3	0.41	Nucleus	0.32
PSTG_08829	118	6	0.0508475	Yes	No	No							Effector	0.99	PHI:1387#GzBrlA#I1RT19#5518#Gibberella_zeae#Unaffected_pathogenicity	25.8	1.3	Extracellular	0.26
PSTG_08831	301	4	0.013289	No	No	No							Non-effector	0.998	PHI:2715#PEX6_#I1RNL3#5518#Fusarium_graminearum#Reduced_virulence	25.8	6.5	Nucleus	0.49
PSTG_08833	263	7	0.026616	Yes	No	No							Effector	0.703	PHI:2401#CaRING1#G0T3B3#456327#Xanthomonas_campestris_pv_vesicatoria#Mixed_outcome	46.2	6.87e-07	Plasma membrane	0.63	Y		RING-H2 zinc finger domain (PF12678)
PSTG_08834	401	1	0.00249377	No	Yes	No							Non-effector	1	PHI:2555#CaAFT2#Q59Z29#5476#Candida_albicans#Reduced_virulence	28.9	1.1	Mitochondrion	0.38
PSTG_08838	135	9	0.0666667	Yes	Yes	No							Effector	1	PHI:1878#GzZC193#I1RPF6#5518#Gibberella_zeae#Unaffected_pathogenicity	26.2	1.6	Extracellular	0.51
PSTG_08840	224	5	0.0223214	No	No	No							Non-effector	1	PHI:2566#Skn7p#Q6FTT1#5478#Candida_glabrata#Reduced_virulence	26.9	2	Extracellular	0.13
PSTG_08845	128	6	0.046875	No	No	No							Effector	0.991	PHI:1682#GzNF002#I1RSF8#5518#Gibberella_zeae#Unaffected_pathogenicity	24.6	4.4	Extracellular	0.15		[L/I]XAR
PSTG_08858	84	3	0.0357143	Yes	Yes	No							Non-effector	1	PHI:2566#Skn7p#Q6FTT1#5478#Candida_glabrata#Reduced_virulence	25.8	0.57	Extracellular	0.08
PSTG_08863	249	8	0.0321285	No	No	No							Effector	0.658	PHI:2401#CaRING1#G0T3B3#456327#Xanthomonas_campestris_pv_vesicatoria#Mixed_outcome	42	1.52e-05	Plasma membrane	0.28			RING-H2 zinc finger domain (PF12678)
PSTG_08864	251	9	0.0358566	No	No	No							Effector	0.596	PHI:2401#CaRING1#G0T3B3#456327#Xanthomonas_campestris_pv_vesicatoria#Mixed_outcome	42.7	1.07e-05	Plasma membrane	0.37			RING-H2 zinc finger domain (PF12678)
PSTG_08866	259	10	0.03861	No	No	No							Non-effector	0.536	PHI:2401#CaRING1#G0T3B3#456327#Xanthomonas_campestris_pv_vesicatoria#Mixed_outcome	42	1.87e-05	Plasma membrane	0.19			RING-H2 zinc finger domain (PF12678)
PSTG_08869	268	7	0.0261194	Yes	No	No							Non-effector	0.51	PHI:2401#CaRING1#G0T3B3#456327#Xanthomonas_campestris_pv_vesicatoria#Mixed_outcome	45.1	1.96e-06	Nucleus	0.61			RING-H2 zinc finger domain (PF12678)
PSTG_08874	146	4	0.0273973	Yes	No	No							Non-effector	0.557				Extracellular	0.01
PSTG_08875	179	6	0.0335196	Yes	Yes	No							Effector	0.979	PHI:725#PKS11#AAS57295#5518#Fusarium_graminearum#Unaffected_pathogenicity	24.6	4.5	Extracellular	0.23
PSTG_08878	109	0	0	No	No	No							Effector	0.973	PHI:674#Can2#AAZ30051#178876#Cryptococcus_neoformans#Increased_virulence_(Hypervirulence)	24.6	2.3	Extracellular	0.42		RXLR
PSTG_08888	69	3	0.0434783	Yes	No	No							Effector	0.958	PHI:1399#GzC2H062#I1RV74#5518#Gibberella_zeae#Unaffected_pathogenicity	27.3	0.099	Extracellular	0.13
PSTG_08889	84	3	0.0357143	No	No	No							Effector	0.724	PHI:3607#sidN#K7NCV2#35717#Epichloe_festucae#increased_virulence	23.1	5.4	Extracellular	0.23
PSTG_08904	208	4	0.0192308	Yes	No	No							Non-effector	1	PHI:88#PECA#AAA85279#5059#Aspergillus_flavus#Reduced_virulence	30.8	0.078	Extracellular	0.24
PSTG_08928	830	5	0.0060241	No	No	No							Non-effector	1	PHI:1740#GzZC055#I1S791#5518#Gibberella_zeae#Unaffected_pathogenicity	30.8	0.63	Nucleus	0.33
PSTG_08932	404	0	0	Yes	No	No							Non-effector	1	PHI:2839#RED1#Q8NJQ2#5016#Cochliobolus_heterostrophus#Reduced_virulence	30.4	0.27	Nucleus	0.84
PSTG_08942	1015	13	0.0128079	Yes	No	No							Non-effector	1	PHI:2029#TGL2#G4NEK6#148305#Magnaporthe_oryzae#Unaffected_pathogenicity	29.6	1.7	Endoplasmic reticulum	0.81		G[I/F/Y][A/L/S/T]R	PGAP1-like protein (PF07819)
PSTG_08950	124	6	0.0483871	Yes	No	No							Effector	0.997	PHI:440#PMR1#CAB87245#5476#Candida_albicans#Reduced_virulence	25.4	2.4	Extracellular	0.05
PSTG_08952	121	5	0.0413223	Yes	No	No							Effector	0.923	PHI:465#KIN2#AAB63337#5270#Ustilago_maydis#Reduced_virulence	25.8	1.5	Extracellular	0.07
PSTG_08956	127	6	0.0472441	No	Yes	No							Effector	0.963	PHI:1800#GzZC115#I1RE61#5518#Gibberella_zeae#Unaffected_pathogenicity	26.9	0.64	Extracellular	0.01		[Y/F/W]XC
PSTG_08958	216	8	0.037037	No	No	No							Effector	0.974	PHI:3320#ompP2#B8F3F8#738#Haemophilus_parasuis#reduced_virulence	31.2	0.081	Extracellular	0.08
PSTG_08962	528	5	0.0094697	No	No	No							Non-effector	1	PHI:169#CLTA1#AAG25917#290576#Colletotrichum_lindemuthianum#Loss_of_pathogenicity	34.7	0.026	Peroxisome membrane	0.24			Mpv17 / PMP22 family (PF04117)
PSTG_08966	51	6	0.117647	Yes	No	No							Effector	1	PHI:2731#VdSge1#G2XD29#27337#Verticillium_dahliae#Loss_of_pathogenicity	25.4	0.27	Extracellular	0
PSTG_08969	216	8	0.037037	No	Yes	No							Effector	0.879	PHI:1674#GzDHHC002#Q4IA62#5518#Gibberella_zeae#Unaffected_pathogenicity	25.4	5.6	Extracellular	0.09
PSTG_08971	53	6	0.113208	Yes	No	No							Effector	1	PHI:1454#GzAra002#I1RCI0#5518#Gibberella_zeae#Unaffected_pathogenicity	23.9	1	Extracellular	0
PSTG_08974	88	1	0.0113636	Yes	No	No							Effector	0.865	PHI:317#RHBA#AAN17787#5085#Aspergillus_fumigatus#Reduced_virulence	23.5	3.8	Extracellular	0
PSTG_08975	65	1	0.0153846	Yes	No	No							Non-effector	0.716	PHI:1822#GzZC137#I1S1D3#5518#Gibberella_zeae#Unaffected_pathogenicity	22.7	3.4	Extracellular	0
PSTG_08977	167	2	0.011976	Yes	Yes	No							Effector	0.825	PHI:1949#GzZC264#I1RI60#5518#Gibberella_zeae#Lethal	24.6	5.8	Cytoplasm	0.09
PSTG_08985	95	5	0.0526316	Yes	No	No							Effector	0.919	PHI:581#hopAH1#AAO54439#223283#Pseudomonas_syringae#Unaffected_pathogenicity	23.9	3.7	Extracellular	0.09
PSTG_09006	106	6	0.0566038	No	No	No							Effector	0.9	PHI:4923#D2TV59#picC#67825#Citrobacter_rodentium#reduced_virulence	26.6	0.58	Extracellular	0.04
PSTG_09011	54	6	0.111111	Yes	No	No							Effector	1	PHI:1657#GzCCCH001#I1RF25#5518#Gibberella_zeae#Unaffected_pathogenicity	23.1	1.8	Extracellular	0.05
PSTG_09029	217	3	0.0138249	No	No	No							Effector	0.701	PHI:1219#FGSG_05549#I1RC35#5518#Gibberella_zeae#Lethal	29.3	0.29	Extracellular	0.08
PSTG_09032	228	5	0.0219298	No	Yes	No							Effector	0.722	PHI:2646#MliC#E0IWR8#562#Escherichia_coli#Mixed_outcome	26.9	0.71	Extracellular	0.07
PSTG_09044	313	21	0.0670927	Yes	No	No							Effector	0.612	PHI:201#AVR-Pita	25.4	6.6	Extracellular	0.38
PSTG_09047	386	6	0.015544	No	Yes	No							Non-effector	1	PHI:256#GAS1#AAK52794#318829#Magnaporthe_oryzae#Reduced_virulence	62	1.02e-11	Extracellular	0.22	Y		Protein of unknown function (DUF3129)(PF11327)
PSTG_09048	357	7	0.0196078	No	No	No							Non-effector	1	PHI:61#BGL2#AAA21151#5476#Candida_albicans#Reduced_virulence	40	0.000216	Extracellular	0.16		[Y/F/W]XC
PSTG_09051	225	2	0.00888889	No	No	No							Non-effector	0.678	PHI:3410#rsaL#Q9X7H4#287#Pseudomonas_aeruginosa#reduced_virulence	26.2	3	Extracellular	0.28
PSTG_09053	214	2	0.00934579	No	No	Yes							Effector	0.9	PHI:1813#GzZC128#I1RV20#5518#Gibberella_zeae#Unaffected_pathogenicity	25.8	3.2	Extracellular	0.29
PSTG_09054	108	6	0.0555556	No	No	No							Effector	0.998	PHI:2534#ERG11A#Q4WNT5#746128#Aspergillus_fumigatus#Mixed_outcome	25.8	1.2	Extracellular	0.11
PSTG_09056	385	1	0.0025974	No	Yes	No	Yes						Non-effector	1	PHI:2351#AMT1#XP_381310#5518#Gibberella_zeae#Reduced_virulence	29.6	0.44	Nucleus	0.79
PSTG_09057	350	1	0.00285714	No	Yes	No	Yes						Non-effector	0.998	PHI:128#SUM1#AAC34140#318829#Magnaporthe_oryzae#Unaffected_pathogenicity	29.6	0.42	Nucleus	0.37
PSTG_09075	221	2	0.00904977	Yes	No	No							Non-effector	0.678	PHI:2152#PWL2#Q01144#148305#Magnaporthe_oryzae	27.3	0.73	Nucleus	0.29
PSTG_09103	249	4	0.0160643	Yes	No	No							Non-effector	0.982	PHI:1425#GzC2H093#I1S3M6#5518#Gibberella_zeae#Reduced_virulence	26.2	4.2	Nucleus	0.88
PSTG_09108	93	2	0.0215054	Yes	No	No							Non-effector	0.596	PHI:714#PKS4#ABB90283#5518#Fusarium_graminearum#Unaffected_pathogenicity	23.9	3.4	Mitochondrion	0.09
PSTG_09118	291	6	0.0206186	No	No	No							Non-effector	0.542	PHI:257#GAS2#AAF74764#318829#Magnaporthe_oryzae#Reduced_virulence	74.7	2.68e-16	Extracellular	0.18			Protein of unknown function (DUF3129)(PF11327)
PSTG_09134	58	2	0.0344828	Yes	No	No							Non-effector	0.716	PHI:313#MPK1#AAO61669#5207#Cryptococcus_neoformans#Reduced_virulence	23.5	1.4	Extracellular	0.02
PSTG_09135	134	6	0.0447761	Yes	No	No							Effector	0.997	PHI:2097#Neo1#MGG_04066#148305#Magnaporthe_oryzae#Loss_of_pathogenicity	25.4	2.3	Extracellular	0.04
PSTG_09146	265	6	0.0226415	No	No	No							Non-effector	0.969	PHI:2833#Cir1#Q09RL3#5207#Cryptococcus_neoformans#Loss_of_pathogenicity	33.5	0.023	Nucleus	0.19
PSTG_09148	116	6	0.0517241	Yes	No	No							Effector	0.999	PHI:1758#GzZC073#I1RXV2#5518#Gibberella_zeae#Unaffected_pathogenicity	28.5	0.17	Extracellular	0
PSTG_09201	129	6	0.0465116	No	No	No							Effector	0.998	PHI:1283#FGSG_02153#I1S1I6#5518#Gibberella_zeae#Unaffected_pathogenicity	25	3.3	Extracellular	0.18
PSTG_09205	271	11	0.0405904	No	Yes	No							Effector	0.808	PHI:2991#MGG_01426.6#Q52G60#148305#Magnaporthe_oryzae#Reduced_virulence	26.9	2.6	Extracellular	0.09
PSTG_09207	271	11	0.0405904	No	Yes	No							Effector	0.842	PHI:325#ACE1#CAG28797#318829#Magnaporthe_oryzae#Effector_(plant_avirulence_determinant)	32	0.081	Extracellular	0.05
PSTG_09218	271	11	0.0405904	No	Yes	No							Effector	0.85	PHI:325#ACE1#CAG28797#318829#Magnaporthe_oryzae#Effector_(plant_avirulence_determinant)	31.2	0.14	Extracellular	0.07
PSTG_09219	271	11	0.0405904	No	Yes	No							Effector	0.824	PHI:325#ACE1#CAG28797#318829#Magnaporthe_oryzae#Effector_(plant_avirulence_determinant)	30.8	0.15	Extracellular	0.09
PSTG_09232	250	1	0.004	Yes	No	No							Non-effector	0.91	PHI:1227#FGSG_07742#I1RPV7#5518#Gibberella_zeae#Lethal	30.4	0.17	Cytoplasm	0.35
PSTG_09240	170	1	0.00588235	No	No	No							Effector	0.977	PHI:4873#Q3C018#XopAX#456327#Xanthomonas_euvesicatoria#Effector_(plant_avirulence_determinant)	27.3	0.78	Extracellular	0.02
PSTG_09256	738	13	0.0176152	Yes	No	No							Non-effector	1	PHI:1537#MYT1#I1RA01#5518#Gibberella_zeae#Unaffected_pathogenicity	32	0.2	Nucleus	0.77
PSTG_09266	192	8	0.0416667	No	Yes	No							Effector	0.976	PHI:160#AMT#AAF01762#5599#Alternaria_alternata#Loss_of_pathogenicity	27.3	1.1	Extracellular	0.13
PSTG_09268	347	7	0.0201729	Yes	No	No							Non-effector	0.999	PHI:55#PKS1#AAB08104#5016#Cochliobolus_heterostrophus#Reduced_virulence	29.6	0.47	Nucleus	0.5
PSTG_09271	898	9	0.0100223	No	No	No							Non-effector	1	PHI:3662#Q87ET0#PspB_(not_PD0218)#2371#Xylella_fastidiosa#Increased_virulence_(Hypervirulence)	38.1	0.004	Extracellular	0.06			Subtilase family (PF00082)
PSTG_09273	328	8	0.0243902	Yes	No	No							Non-effector	0.995	PHI:359#KER1#AAK14386#5476#Candida_albicans#Reduced_virulence	30.8	0.21	Nucleus	0.52
PSTG_09282	449	22	0.0489978	Yes	Yes	No							Non-effector	1	PHI:1757#GzZC072#I1RYY1#5518#Gibberella_zeae#Unaffected_pathogenicity	29.6	0.73	Extracellular	0.15
PSTG_09294	73	0	0	Yes	No	No	Yes						Non-effector	0.998	PHI:210#CAP1#AAD42978#5476#Candida_albicans#Loss_of_pathogenicity	24.6	1	Extracellular	0.05
PSTG_09310	361	4	0.0110803	Yes	No	No							Non-effector	1	PHI:1225#FGSG_12132#I1RP25#5518#Gibberella_zeae#Lethal	26.2	6.9	Extracellular	0.25		RSIVEQD	DDE superfamily endonuclease (PF13359)
PSTG_09313	529	2	0.00378072	No	Yes	No							Non-effector	1	PHI:608#ssaV#AAO68934#216597#Salmonella_enterica#Reduced_virulence	30	0.71	Cytoplasm	0.4
PSTG_09325	521	8	0.0153551	No	No	No	Yes						Non-effector	1	PHI:3234#MoLYS20#G4NCG1#318829#Magnaporthe_oryzae#reduced_virulence	389	2.59e-129	Extracellular	0.51			Histidine phosphatase superfamily (branch 2)(PF00328)
PSTG_09340	220	8	0.0363636	No	No	No							Effector	0.995	PHI:3666#Q87AN1#HxfA_(pspA)#2371#Xylella_fastidiosa#Increased_virulence_(Hypervirulence)	28.1	0.87	Extracellular	0.11
PSTG_09360	538	0	0	No	No	No							Non-effector	1	PHI:1925#GzZC240#I1RH59#5518#Gibberella_zeae#Unaffected_pathogenicity	31.2	0.29	Nucleus	0.97	Y
PSTG_09370	388	1	0.00257732	Yes	Yes	No							Non-effector	1	PHI:823#beta-tubulin#CAA56936#38038#Rhynchosporium_secalis#Chemistry_target	30	0.44	Nucleus	0.51
PSTG_09380	576	1	0.00173611	Yes	No	No							Non-effector	1	PHI:4953#Q7CI41#irp2#992166#Yersinia_pestis#mixed_outcome	28.9	1.7	Nucleus	0.72
PSTG_09382	505	3	0.00594059	No	Yes	No							Non-effector	1	PHI:1206#(Sp_Prp4)#I1RJM8#5518#Gibberella_zeae#Reduced_virulence	29.6	0.71	Extracellular	0.08
PSTG_09406	297	4	0.013468	Yes	No	No							Non-effector	0.979	PHI:195#VPS34#CAA70254#5476#Candida_albicans#Loss_of_pathogenicity	34.3	0.015	Cytoplasm	0.2			C2 domain in Dock180 and Zizimin proteins (PF14429)
PSTG_09422	80	0	0	Yes	No	No							Non-effector	0.855	PHI:3407#TssA#W8DUB8#553#Pantoea_ananatis#unaffected_pathogenicity	23.9	2.5	Extracellular	0.04
PSTG_09424	446	13	0.029148	No	Yes	No							Non-effector	1	PHI:4493#G4MS28#CGT#318829#Magnaporthe_oryzae	27.3	3.5	Extracellular	0.22
PSTG_09428	118	6	0.0508475	No	No	No							Effector	0.992	PHI:1799#GzZC114#I1RBN6#5518#Gibberella_zeae#Unaffected_pathogenicity	27.3	0.42	Extracellular	0.05
PSTG_09429	119	6	0.0504202	No	No	No							Effector	0.996	PHI:2051#COS1#MGG_03977#148305#Magnaporthe_oryzae	25.4	1.6	Extracellular	0.01
PSTG_09431	468	13	0.0277778	No	Yes	No							Non-effector	1	PHI:325#ACE1#CAG28797#318829#Magnaporthe_oryzae#Effector_(plant_avirulence_determinant)	33.5	0.047	Extracellular	0.14
PSTG_09435	112	1	0.00892857	Yes	No	No							Effector	0.912	PHI:4944#F9X9S4#KU80#1047171#Zymoseptoria_triticii#unaffected_pathogenicity	24.6	3.2	Extracellular	0.22
PSTG_09440	215	3	0.0139535	No	No	No							Non-effector	0.718	PHI:3462#RpfF#A0A023Y9U3#40324#Stenotrophomonas_maltophilia#reduced_virulence	30.8	0.12	Extracellular	0.16
PSTG_09447	173	3	0.017341	No	No	No							Effector	0.952	PHI:3176#MoSak1#G4MNZ0#318829#Magnaporthe_oryzae#mixed_outcome	28.1	0.46	Plasma membrane	0.06		G[I/F/Y][A/L/S/T]R
PSTG_09458	235	1	0.00425532	Yes	No	Yes							Effector	0.974	PHI:1828#GzZC143#I1S351#5518#Gibberella_zeae#Unaffected_pathogenicity	30	0.2	Golgi apparatus membrane	0.3	Y
PSTG_09459	281	1	0.00355872	Yes	No	No							Effector	0.706	PHI:3659#Q879S6#HxfB_(pspA)_(not_PD2118)#2371#Xylella_fastidiosa#Increased_virulence_(Hypervirulence)	30.4	0.24	Golgi apparatus membrane	0.51	Y
PSTG_09464	279	4	0.0143369	No	No	No	Yes						Non-effector	0.955	PHI:4914#F9X691#ZtCBR1#1047171#Zymoseptoria_triticii#reduced_virulence	251	2.02e-82	Mitochondrion	0.15			Oxidoreductase FAD-binding domain (PF00970,(PF00175)
PSTG_09466	363	4	0.0110193	No	Yes	No							Non-effector	0.998	PHI:257#GAS2#AAF74764#318829#Magnaporthe_oryzae#Reduced_virulence	27.3	2.4	Extracellular	0.13
PSTG_09472	92	4	0.0434783	No	No	Yes							Effector	0.973	PHI:1368#GzC2H029#I1RK97#5518#Gibberella_zeae#Unaffected_pathogenicity	23.9	3.9	Extracellular	0.14
PSTG_09476	212	5	0.0235849	No	No	No							Non-effector	1	PHI:389#Umchs6#AAB84285#5270#Ustilago_maydis#Reduced_virulence	29.6	0.25	Extracellular	0.16
PSTG_09480	298	7	0.0234899	No	No	No							Non-effector	0.987	PHI:4980#G5A0G9#XEG1#67593#Phytophthora_sojae#Effector_(plant_avirulence_determinant)	67	9.27e-14	Extracellular	0.06			Glycosyl hydrolase family 12 (PF01670)
PSTG_09482	167	3	0.0179641	Yes	No	No							Effector	0.728				Nucleus	0.23		[R/K]CXXCX12H
PSTG_09484	294	6	0.0204082	No	No	No							Non-effector	0.982	PHI:4980#G5A0G9#XEG1#67593#Phytophthora_sojae#Effector_(plant_avirulence_determinant)	73.2	4.75e-16	Extracellular	0.06			Glycosyl hydrolase family 12 (PF01670)
PSTG_09495	106	6	0.0566038	Yes	No	No							Effector	0.996	PHI:936#um12302##5270#Ustilago_maydis#Reduced_virulence	28.5	0.11	Extracellular	0.11
PSTG_09497	163	3	0.0184049	Yes	Yes	No							Non-effector	0.869	PHI:1222#FGSG_00132#I1RMV6#5518#Gibberella_zeae#Lethal	28.1	0.42	Plasma membrane	0.5
PSTG_09502	537	0	0	No	No	No			Yes				Non-effector	1	PHI:3014#MoAND1#G5EHD3#318829#Magnaporthe_oryzae#reduced_virulence	33.5	0.034	Nucleus	0.5
PSTG_09505	153	5	0.0326797	No	No	No							Non-effector	0.563	PHI:1058#MoSNF1#ABF48563#318829#Magnaporthe_oryzae#Reduced_virulence	26.6	1.3	Extracellular	0.12
PSTG_09509	140	9	0.0642857	Yes	No	No							Effector	1	PHI:1506#GzHOME001#I1RC01#5518#Gibberella_zeae#Unaffected_pathogenicity	25	3.9	Extracellular	0.1
PSTG_09511	77	6	0.0779221	Yes	No	Yes							Effector	0.959	PHI:1502#GzHMG034#I1S652#5518#Gibberella_zeae#Unaffected_pathogenicity	25	0.82	Extracellular	0.01
PSTG_09513	166	10	0.060241	No	Yes	No							Effector	0.998	PHI:1774#GzZC089#I1S3Z9#5518#Gibberella_zeae#Lethal	27.7	0.66	Extracellular	0.07
PSTG_09514	636	9	0.0141509	No	Yes	No							Non-effector	1	PHI:397#LAC2#AAV64894#5207#Cryptococcus_neoformans#Unaffected_pathogenicity	399	4.77e-131	Extracellular	0.06		G[I/F/Y][A/L/S/T]R	Multicopper oxidase (PF07732)
PSTG_09515	221	0	0	No	No	No							Effector	0.775	PHI:3391#FVEG_12519#W7N293#117187#Fusarium_verticillioides#unaffected_pathogenicity	26.9	1.7	Mitochondrion	0.19	Y
PSTG_09517	636	5	0.00786164	No	Yes	No							Non-effector	1	PHI:1034#Cpcat1#CAA04716#5111#Claviceps_purpurea#Unaffected_pathogenicity	28.1	2.8	Nucleus	0.93
PSTG_09524	117	6	0.0512821	No	No	No							Effector	1	PHI:2368#bac#Q9P880#40559#Botrytis_cinerea#Reduced_virulence	24.3	4.6	Extracellular	0.01
PSTG_09541	724	3	0.00414365	No	No	Yes							Non-effector	1	PHI:2820#SWI1#Q59UR3#5476#Candida_albicans#Reduced_virulence	40.4	0.000589	Nucleus	0.6
PSTG_09559	201	7	0.0348259	No	Yes	No							Effector	0.996	PHI:2184#HTF1#MGG_00184#148305#Magnaporthe_oryzae#Unaffected_pathogenicity	27.7	0.95	Extracellular	0.07
PSTG_09561	180	5	0.0277778	No	No	No							Effector	0.985	PHI:1348#GzC2H008#I1RC07#5518#Gibberella_zeae#Reduced_virulence	26.2	2	Extracellular	0.08
PSTG_09562	181	5	0.0276243	No	No	No							Effector	0.99	PHI:4837#A0A024CHY4#cipA#36746#Pseudomonas_cichorii#reduced_virulence	28.9	0.29	Extracellular	0.1
PSTG_09563	289	7	0.0242215	No	No	No							Non-effector	0.999	PHI:2088#Moatg27#MGG_02386#148305#Magnaporthe_oryzae#Unaffected_pathogenicity	62.4	8.59e-12	Extracellular	0.34			Autophagy-related protein 27 (PF09451)
PSTG_09564	463	12	0.0259179	No	Yes	No							Non-effector	1	PHI:973#avrE1#AAC43431#323#Pseudomonas_syringae#Effector_(plant_avirulence_determinant)	28.1	1.9	Extracellular	0.1
PSTG_09565	166	0	0	No	No	No							Non-effector	0.812	PHI:2215#BIM1#G4N983#148305#Magnaporthe_oryzae#Reduced_virulence	24.6	7	Extracellular	0.19		RSIVEQD
PSTG_09588	81	1	0.0123457	Yes	No	No							Non-effector	0.959	PHI:1475#GzHMG007#I1RBB7#5518#Gibberella_zeae#Unaffected_pathogenicity	25.8	0.45	Extracellular	0.01
PSTG_09591	177	2	0.0112994	No	No	Yes							Non-effector	1	PHI:2533#FKS1#Q4WLT4#746128#Aspergillus_fumigatus#Lethal	26.9	1.3	Nucleus	0.23
PSTG_09593	339	2	0.00589971	No	No	No							Non-effector	0.997	PHI:714#PKS4#ABB90283#5518#Fusarium_graminearum#Unaffected_pathogenicity	26.2	6.8	Cytoplasm	0.11
PSTG_09595	100	6	0.06	No	No	No							Effector	1	PHI:2810#MPK1#C4MEZ6#552467#Cryptococcus_gattii#Reduced_virulence	25.8	0.84	Extracellular	0.06
PSTG_09596	204	5	0.0245098	No	No	No							Effector	0.864	PHI:383#SOD5#EAL00626#5476#Candida_albicans#Loss_of_pathogenicity	42.7	6.51e-06	Extracellular	0.08			Copper/zinc superoxide dismutase (SODC) (PF00080)
PSTG_09603	351	1	0.002849	No	Yes	No							Non-effector	0.995	PHI:2530#TUB1#Q4WKG5#746128#Aspergillus_fumigatus#Mixed_outcome	32.7	0.051	Extracellular	0.37
PSTG_09604	490	7	0.0142857	No	No	No							Non-effector	1	PHI:2085#Moatg11#MGG_04486#148305#Magnaporthe_oryzae#Unaffected_pathogenicity	30.4	0.41	Nucleus	0.64
PSTG_09607	63	3	0.047619	Yes	No	No							Non-effector	0.843	PHI:2656#pmrF#D0ZPP5#90371#Salmonella_enterica_serovar_Typhimurium#Reduced_virulence	25.8	0.29	Extracellular	0
PSTG_09608	373	5	0.0134048	No	Yes	No							Non-effector	1	PHI:2713#TALE1#E1AYJ2#43353#Xanthomonas_axonopodis_pv._manihotis_#Effector_(plant_avirulence_determinant)	29.6	0.63	Extracellular	0.09			Dioxygenase (PF00775)
PSTG_09620	88	7	0.0795455	No	No	Yes							Effector	0.954	PHI:135#BAD1#AAA91036#5039#Blastomyces_dermatitidis#Loss_of_pathogenicity	22.7	7.4	Extracellular	0
PSTG_09642	353	5	0.0141643	No	No	No							Non-effector	1	PHI:4025#Q8XQE6#PopS#305#Ralstonia_solanacearum#Increased_virulence_(Hypervirulence)	28.9	0.97	Mitochondrion	0.4
PSTG_09647	463	19	0.0410367	No	No	No							Non-effector	1	PHI:566#cel2#AAK19621#5017#Cochliobolus_carbonum#Unaffected_pathogenicity	238	1.47e-73	Extracellular	0.05			Glycosyl hydrolase family 7 (PF00840)
PSTG_09655	161	3	0.0186335	No	No	No							Effector	0.933	PHI:4590#G7TLG0#XopN#347#Xanthomonas_oryzae#effector_(plant_avirulence_determinant)	27.7	0.63	Cytoplasm	0.21
PSTG_09656	95	6	0.0631579	Yes	No	No							Effector	1	PHI:2635#putA#Q2FFX4#1280#Staphylococcus_aureus#Unaffected_pathogenicity	25.4	1.2	Extracellular	0.05
PSTG_09664	70	2	0.0285714	Yes	No	No							Non-effector	0.573	PHI:464#KIN1#AAB63336#5270#Ustilago_maydis#Unaffected_pathogenicity	26.6	0.21	Extracellular	0.06
PSTG_09671	61	2	0.0327869	Yes	No	No							Non-effector	0.557	PHI:1970#GzZC285#I1RFB5#5518#Gibberella_zeae#Unaffected_pathogenicity	23.1	2.3	Extracellular	0
PSTG_09672	60	2	0.0333333	Yes	No	No							Non-effector	0.983	PHI:3108#RavR#B0RPP4#339#Xanthomonas_campestris#reduced_virulence	27.7	0.065	Extracellular	0.04
PSTG_09676	66	2	0.030303	Yes	No	No							Effector	0.882	PHI:113#MPS1#AAC63682#318829#Magnaporthe_oryzae#Loss_of_pathogenicity	25	0.57	Extracellular	0.01
PSTG_09677	68	2	0.0294118	Yes	No	No							Effector	0.644	PHI:3279#CoRAS2#N4UYN1#5465#Colletotrichum_orbiculare#reduced_virulence	24.3	1.2	Extracellular	0.07
PSTG_09678	107	2	0.0186916	Yes	No	No							Non-effector	0.975	PHI:301#foSNF1#AAN32715#5507#Fusarium_oxysporum#Reduced_virulence	25.4	1.4	Extracellular	0.09
PSTG_09686	344	5	0.0145349	No	No	No							Non-effector	0.999	PHI:3440#CbrA#Q9HV74#287#Pseudomonas_aeruginosa#mixed_outcome	29.6	0.41	Nucleus	0.53		RXLX[EDQ]
PSTG_09691	122	4	0.0327869	Yes	No	Yes							Effector	0.994	PHI:40#PKS1#BAA18956#5462#Colletotrichum_lagenarium#Reduced_virulence	24.6	3.8	Extracellular	0.25		RSIVEQD
PSTG_09694	143	4	0.027972	Yes	Yes	No							Non-effector	0.798	PHI:1225#FGSG_12132#I1RP25#5518#Gibberella_zeae#Lethal	29.6	0.12	Extracellular	0.05
PSTG_09705	635	5	0.00787402	No	Yes	No							Non-effector	1	PHI:922#um03615##5270#Ustilago_maydis#Unaffected_pathogenicity	233	2.21e-67	Vacuole	0.35			GMC oxidoreductase (PF00732)
PSTG_09716	641	6	0.00936037	No	Yes	No							Non-effector	1	PHI:922#um03615##5270#Ustilago_maydis#Unaffected_pathogenicity	250	1.79e-73	Vacuole	0.46			GMC oxidoreductase (PF00732)
PSTG_09723	456	3	0.00657895	No	No	No							Non-effector	1	PHI:4837#A0A024CHY4#cipA#36746#Pseudomonas_cichorii#reduced_virulence	30.8	0.35	Nucleus	0.4
PSTG_09747	336	5	0.014881	Yes	No	No							Non-effector	1	PHI:4912#Q7VL81#PtdB#730#Haemophilus_ducreyi#unaffected_pathogenicity	27.7	1.8	Cytoplasm	0.31
PSTG_09761	501	5	0.00998004	Yes	Yes	No							Non-effector	1	PHI:5020#B1MGX0#PLC#36809#Mycobacterium_abscessus#mixed_outcome	29.6	0.73	Nucleus	0.8	Y
PSTG_09803	303	4	0.0132013	Yes	No	No							Non-effector	0.954	PHI:454#PMT2#EAL01044#5476#Candida_albicans#Reduced_virulence	26.6	3.8	Extracellular	0.08			DDE superfamily endonuclease (PF13359)
PSTG_09811	600	9	0.015	No	No	No							Non-effector	1	PHI:105#PLB1#AAC61890#5476#Candida_albicans#Reduced_virulence	246	4.6e-73	Extracellular	0.55			Lysophospholipase catalytic domain (PF01735)
PSTG_09813	116	6	0.0517241	Yes	No	No							Effector	0.947	PHI:4889#Q5AJA4#tos1#5476#Candida_albicans#unaffected_pathogenicity	27.3	0.33	Extracellular	0.04		RXLR;[KRHQSA][DENQ]EL
PSTG_09814	112	6	0.0535714	Yes	No	No							Effector	0.982	PHI:581#hopAH1#AAO54439#223283#Pseudomonas_syringae#Unaffected_pathogenicity	25	2.3	Extracellular	0
PSTG_09819	193	6	0.0310881	No	No	Yes							Effector	0.955	PHI:748#um00446#Not_available#5270#Ustilago_maydis#Unaffected_pathogenicity	32.3	0.026	Extracellular	0.26
PSTG_09825	803	21	0.0261519	Yes	No	No							Non-effector	1	PHI:3057#VvpE#C3VHN8#672#Vibrio_vulnificus#mixed_outcome	40	0.001	Nucleus	0.78			LIM domain (PF00412)
PSTG_09826	264	10	0.0378788	No	No	Yes							Effector	0.654	PHI:2459#nlpI#D4ICB6#552#Erwinia_amylovora#Reduced_virulence	28.5	0.65	Extracellular	0.07
PSTG_09839	328	1	0.00304878	Yes	No	No							Effector	1	PHI:3063#MoRga3#G4NKL4#318829#Magnaporthe_oryzae#mixed_outcome	26.9	3.1	Vacuole	0.45	Y
PSTG_09841	292	2	0.00684932	Yes	No	No							Non-effector	0.886	PHI:3617#trcS#P96368#1773#Mycobacterium_tuberculosis#mixed_outcome	26.9	2.6	Nucleus	0.6	Y
PSTG_09842	275	8	0.0290909	No	Yes	Yes							Effector	0.919	PHI:911#um11451##5270#Ustilago_maydis#Reduced_virulence	27.7	1.2	Extracellular	0.2
PSTG_09843	485	5	0.0103093	Yes	No	Yes							Non-effector	1	PHI:3594#Ptp2#H6VMG0#5207#Cryptococcus_neoformans#mixed_outcome	69.3	7.62e-14	Cytoplasm	0.43			Protein-tyrosine phosphatase (PF00102)
PSTG_09845	404	3	0.00742574	No	No	No							Non-effector	1	PHI:3607#sidN#K7NCV2#35717#Epichloe_festucae#increased_virulence	65.1	5.9e-12	Plasma membrane	0.3	Y
PSTG_09850	339	4	0.0117994	Yes	No	No							Non-effector	0.851	PHI:1468#GzCCAAT008#Q4HTT1#5518#Gibberella_zeae#Unaffected_pathogenicity	30.8	0.073	Extracellular	0.46	Y
PSTG_09875	479	2	0.00417537	No	No	No							Non-effector	1	PHI:1876#GzZC191#I1RD28#5518#Gibberella_zeae#Unaffected_pathogenicity	26.9	4.5	Nucleus	0.68
PSTG_09881	656	0	0	Yes	No	No							Non-effector	1	PHI:3607#sidN#K7NCV2#35717#Epichloe_festucae#increased_virulence	27.3	6.1	Extracellular	0.71	Y
PSTG_09888	206	2	0.00970874	No	Yes	No							Effector	0.51	PHI:1683#GzRad001#I1RK33#5518#Gibberella_zeae#Lethal	26.6	2.3	Nucleus	0.88
PSTG_09890	639	4	0.00625978	No	Yes	No							Non-effector	1	PHI:2251#Gox1#Q696X2#13684#Phaeosphaeria_nodorum#Unaffected_pathogenicity	29.6	0.89	Nucleus	0.69
PSTG_09904	125	6	0.048	Yes	No	No							Effector	0.996	PHI:17#ACP#CAA43678#5482#Candida_tropicalis#Reduced_virulence	28.9	0.14	Extracellular	0.03		RSIVEQD
PSTG_09908	116	7	0.0603448	Yes	No	No							Effector	0.999	PHI:1834#GzZC149#I1RP23#5518#Gibberella_zeae#Unaffected_pathogenicity	25.4	1.6	Extracellular	0.07		[Y/F/W]XC
PSTG_09914	182	3	0.0164835	Yes	Yes	Yes							Non-effector	0.736	PHI:2504#AGS2#Q96UR0#746128#Aspergillus_fumigatus#Unaffected_pathogenicity	27.3	1.2	Plasma membrane	0.32
PSTG_09921	603	13	0.0215589	Yes	No	Yes							Non-effector	1	PHI:2482#AlHK1#Q09JB7#160389#Alternaria_longipes#Increased_virulence_(Hypervirulence)	31.6	0.25	Extracellular	0.24		YXSL[R/K]
PSTG_09938	1353	7	0.00517369	No	No	No							Non-effector	1	PHI:2199#MoRgs8#XP_001405673#148305#Magnaporthe_oryzae#Unaffected_pathogenicity	30	1.7	Nucleus	0.96	Y
PSTG_09941	216	9	0.0416667	No	No	No							Effector	0.986	PHI:3320#ompP2#B8F3F8#738#Haemophilus_parasuis#reduced_virulence	27.3	1.3	Extracellular	0.02
PSTG_09942	490	0	0	No	Yes	No							Non-effector	1	PHI:1621#GzRUM1#I1RP98#5518#Gibberella_zeae#Unaffected_pathogenicity	31.6	0.2	Extracellular	0.11
PSTG_09944	567	0	0	Yes	Yes	No							Non-effector	1	PHI:1227#FGSG_07742#I1RPV7#5518#Gibberella_zeae#Lethal	32.3	0.13	Nucleus	0.13	Y
PSTG_09951	234	6	0.025641	Yes	No	Yes							Non-effector	0.948	PHI:2168#Hypothetical_protein#MGG_11346#148305#Magnaporthe_oryzae#Reduced_virulence	32	0.06	Extracellular	0.07			Lytic transglycolase (PF03330)
PSTG_09953	235	1	0.00425532	No	Yes	No							Non-effector	1	PHI:1394#GzC2H057#I1RUL1#5518#Gibberella_zeae#Lethal	28.5	0.56	Cytoplasm	0.15	Y
PSTG_09955	76	0	0	No	No	Yes							Non-effector	0.538	PHI:204#CaCDC35#AAG18428#5476#Candida_albicans#Loss_of_pathogenicity	25	0.72	Nucleus	0.56	Y
PSTG_09957	129	0	0	Yes	Yes	No							Effector	0.966	PHI:3353#PsPSR2#G5ADB3#67593#Phytophthora_sojae#effector_(plant_avirulence_determinant)	25.8	2	Extracellular	0.24
PSTG_09959	184	0	0	Yes	Yes	No							Effector	0.868	PHI:2386#ACL1#I1S7N4#5518#Gibberella_zeae#Loss_of_pathogenicity	25.8	2.9	Nucleus	0.1
PSTG_09963	136	3	0.0220588	Yes	No	No							Non-effector	0.599	PHI:284#CHK1#O59892#5476#Candida_albicans#Loss_of_pathogenicity	30	0.065	Extracellular	0.16
PSTG_09964	865	2	0.00231214	Yes	No	No	Yes						Non-effector	1	PHI:1620#GzJUM002#I1RD69#5518#Gibberella_zeae#Unaffected_pathogenicity	30.4	1	Nucleus	0.97	Y
PSTG_09965	611	4	0.00654664	No	Yes	No							Non-effector	1	PHI:998#hopM1#AAY36240#205918#Pseudomonas_syringae#Effector_(plant_avirulence_determinant)	30.8	0.5	Nucleus	0.47
PSTG_09967	95	6	0.0631579	Yes	No	No							Non-effector	0.897	PHI:1222#FGSG_00132#I1RMV6#5518#Gibberella_zeae#Lethal	24.6	2.3	Extracellular	0.02
PSTG_10037	97	2	0.0206186	Yes	No	No							Effector	0.923	PHI:2503#AGS1#Q96UQ6#746128#Aspergillus_fumigatus#Unaffected_pathogenicity	26.6	0.53	Extracellular	0.09
PSTG_10047	451	3	0.00665188	No	No	No							Non-effector	1	PHI:697#ugt51E1#AAM81358#5022#Leptosphaeria_maculans#Unaffected_pathogenicity	108	1.3e-26	Extracellular	0.27			Eukaryotic aspartyl protease (PF00026)
PSTG_10052	489	9	0.0184049	No	No	No							Non-effector	1	PHI:389#Umchs6#AAB84285#5270#Ustilago_maydis#Reduced_virulence	28.1	2.5	Nucleus	0.77
PSTG_10055	316	3	0.00949367	Yes	Yes	Yes							Non-effector	0.998	PHI:2350#MID1#I1RTB7#5518#Gibberella_zeae#Unaffected_pathogenicity	30	0.34	Nucleus	0.56
PSTG_10056	520	3	0.00576923	No	Yes	No							Non-effector	1	PHI:697#ugt51E1#AAM81358#5022#Leptosphaeria_maculans#Unaffected_pathogenicity	117	1.94e-29	Extracellular	0.26			Eukaryotic aspartyl protease (PF00026)
PSTG_10062	734	12	0.0163488	No	No	No			Yes				Non-effector	1	PHI:3591#rpfF#G3K6H9#56454#Xanthomonas_hortorum#reduced_virulence	30	0.9	Nucleus	0.84
PSTG_10063	462	4	0.00865801	No	Yes	No							Non-effector	1	PHI:1595#GzOB035#I1RX22#5518#Gibberella_zeae#Unaffected_pathogenicity	31.2	0.25	Nucleus	0.88	Y
PSTG_10068	570	16	0.0280702	No	Yes	No							Non-effector	1	PHI:953#um05313##5270#Ustilago_maydis#Reduced_virulence	35	0.02	Extracellular	0.48
PSTG_10077	472	11	0.0233051	No	Yes	No	Yes						Non-effector	1	PHI:901#um01886##5270#Ustilago_maydis#Unaffected_pathogenicity	194	1.68e-55	Vacuole	0.18			Serine carboxypeptidase (PF00450)
PSTG_10078	465	10	0.0215054	No	No	No							Non-effector	1	PHI:901#um01886##5270#Ustilago_maydis#Unaffected_pathogenicity	189	7.85e-54	Vacuole	0.15			Serine carboxypeptidase (PF00450)
PSTG_10081	159	1	0.00628931	Yes	No	Yes							Non-effector	0.998	PHI:1983#GzZC298#I1RB90#5518#Gibberella_zeae#Lethal	27.3	0.73	Nucleus	0.06			FHA domain (PF00498)
PSTG_10084	246	9	0.0365854	No	No	No							Effector	0.834	PHI:1245#FGSG_01559#I1RTL1#5518#Gibberella_zeae#Unaffected_pathogenicity	28.5	0.63	Extracellular	0.17
PSTG_10092	506	7	0.013834	No	No	No							Non-effector	1	PHI:1247#FGSG_02488#I1S0G8#5518#Gibberella_zeae#Unaffected_pathogenicity	30	0.59	Nucleus	0.8
PSTG_10127	460	1	0.00217391	No	No	No							Non-effector	1	PHI:2284#Msb2#J9N257#5507#Fusarium_oxysporum#Reduced_virulence	32.3	0.11	Plasma membrane	0.53
PSTG_10129	581	4	0.00688468	No	No	No							Non-effector	1	PHI:2897#BEC1019#KJ571201.1#62688#Blumeria_graminis_f._sp._hordei#Effector_(plant_avirulence_determinant)	28.5	1.9	Extracellular	0.29			Glycosyl hydrolases family 43 (PF04616)
PSTG_10141	497	11	0.0221328	No	Yes	No							Non-effector	1	PHI:1569#GzOB009#I1RCH5#5518#Gibberella_zeae#Lethal	26.9	4.7	Nucleus	0.34
PSTG_10153	132	8	0.0606061	Yes	No	No							Effector	1	PHI:1521#GzHOMEL025#I1RX98#5518#Gibberella_zeae#Lethal	25	2.6	Extracellular	0.01
PSTG_10154	266	11	0.0413534	No	Yes	No							Effector	0.748	PHI:325#ACE1#CAG28797#318829#Magnaporthe_oryzae#Effector_(plant_avirulence_determinant)	35	0.007	Extracellular	0.2
PSTG_10155	348	2	0.00574713	No	No	No							Non-effector	1	PHI:1925#GzZC240#I1RH59#5518#Gibberella_zeae#Unaffected_pathogenicity	30.8	0.23	Mitochondrion	0.43	Y
PSTG_10163	162	7	0.0432099	Yes	No	No							Effector	0.919	PHI:1528#GzHOMEL041#I1SAN0#5518#Gibberella_zeae#Unaffected_pathogenicity	27.3	0.88	Extracellular	0.06			Zinc finger, C3HC4 type (RING finger)(PF00097)
PSTG_10164	543	1	0.00184162	No	No	No							Non-effector	1	PHI:1048#CTB7#ABK64184#29003#Cercospora_nicotianae#Reduced_virulence	27.3	3.9	Extracellular	0.28			Prenylcysteine lyase (PF07156)
PSTG_10179	186	3	0.016129	Yes	No	No							Effector	1	PHI:1227#FGSG_07742#I1RPV7#5518#Gibberella_zeae#Lethal	27.7	0.81	Extracellular	0.29	Y
PSTG_10181	317	1	0.00315457	No	Yes	Yes							Non-effector	0.998	PHI:1869#GzZC184#I1RDY4#5518#Gibberella_zeae#Unaffected_pathogenicity	28.1	1.2	Extracellular	0.13			Glycosyl hydrolase family 26 (PF02156)
PSTG_10207	213	2	0.00938967	No	No	No							Non-effector	0.711	PHI:2471#Ams#Q46631#552#Erwinia_amylovora#Loss_of_pathogenicity	26.6	2.4	Nucleus	0.49
PSTG_10208	295	0	0	No	No	No							Non-effector	0.993	PHI:2368#bac#Q9P880#40559#Botrytis_cinerea#Reduced_virulence	26.9	3.3	Nucleus	0.76
PSTG_10211	306	0	0	Yes	Yes	No							Non-effector	0.993	PHI:3024#Cln1#J9VV14#5207#Cryptococcus_neoformans#unaffected_pathogenicity	26.6	4.2	Extracellular	0.09
PSTG_10215	252	1	0.00396825	No	Yes	No							Non-effector	0.827	PHI:237#WdCHS3#AAC35278#5970#Wangiella_(Exophiala)_dermatitidis#Reduced_virulence	29.3	0.39	Nucleus	0.43
PSTG_10221	217	9	0.0414747	No	No	No							Effector	0.968	PHI:2540#IPP1#Q4WX65#746128#Aspergillus_fumigatus#Mixed_outcome	25	7.5	Extracellular	0.02
PSTG_10243	164	1	0.00609756	Yes	No	No							Effector	0.966	PHI:1677#GzDHHC005#Q4I1J3#5518#Gibberella_zeae#Unaffected_pathogenicity	26.6	1.4	Nucleus	0.49
PSTG_10258	89	0	0	No	No	No							Non-effector	0.965	PHI:1796#GzZC111#I1RSR7#5518#Gibberella_zeae#Unaffected_pathogenicity	26.2	0.53	Extracellular	0.21
PSTG_10265	108	2	0.0185185	Yes	Yes	Yes							Effector	0.834	PHI:1800#GzZC115#I1RE61#5518#Gibberella_zeae#Unaffected_pathogenicity	24.6	2.5	Endoplasmic reticulum	0.25
PSTG_10270	125	8	0.064	Yes	No	No							Effector	1	PHI:238#WdPKS1#AAD31436#5970#Wangiella_(Exophiala)_dermatitidis#Reduced_virulence	28.5	0.21	Extracellular	0.03
PSTG_10271	360	0	0	No	No	No							Non-effector	1	PHI:2219#don1#XP_758565#5270#Ustilago_maydis#Reduced_virulence	27.7	2.2	Extracellular	0.4			FAM180 family (PF15173)
PSTG_10279	289	3	0.0103806	Yes	Yes	No							Non-effector	0.999	PHI:2317#aapk1#B0LW64#5599#Alternaria_alternata#Reduced_virulence	30.8	0.17	Nucleus	0.32
PSTG_10293	439	10	0.022779	No	Yes	No							Non-effector	1	PHI:2500#rcsC#D4I7B7#552#Erwinia_amylovora#Loss_of_pathogenicity	26.9	4.8	Extracellular	0.19			Polysaccharide deacetylase (PF01522)
PSTG_10316	640	3	0.0046875	Yes	Yes	No							Non-effector	1				Nucleus	0.53
PSTG_10318	640	3	0.0046875	Yes	Yes	No							Non-effector	1	PHI:2476#CcpelA#G8AA67#27358#Colletotrichum_coccodes#Mixed_outcome	27.3	4.4	Nucleus	0.5
PSTG_10319	352	4	0.0113636	Yes	Yes	No							Non-effector	1	PHI:476#STE11alpha#AAG30205#5207#Cryptococcus_neoformans#Reduced_virulence	28.5	1.1	Nucleus	0.2
PSTG_10326	397	2	0.00503778	No	No	No							Non-effector	1	PHI:4913#Q3S2Y8#Srr2#1311#Streptococcus_agalactiae#unaffected_pathogenicity	29.3	0.9	Nucleus	0.4
PSTG_10327	567	6	0.010582	No	No	No							Non-effector	1	PHI:1211#FGSG_06970#I1RRQ8#5518#Gibberella_zeae#Reduced_virulence	26.6	8.7	Golgi apparatus membrane	0.09			Lung seven transmembrane receptor (PF06814)
PSTG_10328	588	4	0.00680272	No	Yes	No	Yes						Non-effector	1	PHI:1767#GzZC082#I1S134#5518#Gibberella_zeae#Unaffected_pathogenicity	30	0.64	Nucleus	0.68
PSTG_10336	444	4	0.00900901	No	No	Yes							Non-effector	1	PHI:2604#Rim13#Q4PCT8#5270#Ustilago_maydis#Unaffected_pathogenicity	28.9	1.4	Extracellular	0.5			Polysaccharide deacetylase (PF01522)
PSTG_10337	528	2	0.00378788	No	No	No							Non-effector	1	PHI:2368#bac#Q9P880#40559#Botrytis_cinerea#Reduced_virulence	27.7	3.1	Endoplasmic reticulum	0.96	Y	[L/I]XAR
PSTG_10338	243	1	0.00411523	No	No	Yes							Non-effector	0.982	PHI:1280#FGSG_11614#I1RU62#5518#Gibberella_zeae#Unaffected_pathogenicity	28.1	0.79	Nucleus	0.3
PSTG_10340	388	2	0.00515464	Yes	No	No							Non-effector	1	PHI:1227#FGSG_07742#I1RPV7#5518#Gibberella_zeae#Lethal	33.1	0.054	Cytoplasm	0.56
PSTG_10342	211	2	0.00947867	No	No	No							Effector	0.825	PHI:3449#crc1#D2TV46#67825#Citrobacter_rodentium#increased_virulence	28.9	0.45	Nucleus	0.15
PSTG_10344	228	0	0	No	No	No							Effector	0.968	PHI:2452#FAED1#I1S2N6#5518#Gibberella_zeae#Unaffected_pathogenicity	31.2	0.06	Nucleus	0.12
PSTG_10345	215	0	0	No	No	No							Effector	0.836	PHI:3074#hupA#D0Z9U0#636#Edwardsiella_tarda#reduced_virulence	26.9	2	Cytoplasm	0.11		RSIVEQD
PSTG_10359	210	6	0.0285714	No	Yes	No							Effector	0.95	PHI:383#SOD5#EAL00626#5476#Candida_albicans#Loss_of_pathogenicity	47.8	1.47e-07	Peroxisome	0.12		G[I/F/Y][A/L/S/T]R	Copper/zinc superoxide dismutase (SODC) (PF00080)
PSTG_10364	178	7	0.0393258	No	Yes	No							Effector	0.991	PHI:383#SOD5#EAL00626#5476#Candida_albicans#Loss_of_pathogenicity	49.7	1.92e-08	Cytoplasm	0.04			Copper/zinc superoxide dismutase (SODC) (PF00080)
PSTG_10366	193	4	0.0207254	No	No	No							Effector	0.876	PHI:383#SOD5#EAL00626#5476#Candida_albicans#Loss_of_pathogenicity	41.6	1.54e-05	Extracellular	0.02			Copper/zinc superoxide dismutase (SODC) (PF00080)
PSTG_10380	110	8	0.0727273	Yes	No	Yes							Effector	1	PHI:1546#GzMyb010#Q4IB96#5518#Gibberella_zeae#Lethal	27.7	0.28	Extracellular	0.03		RSIVEQD
PSTG_10389	517	4	0.00773694	Yes	Yes	Yes							Non-effector	1	PHI:2487#ste12#B6VCT8#40559#Botrytis_cinerea#Reduced_virulence	26.6	6.8	Nucleus	0.41
PSTG_10399	401	9	0.0224439	Yes	No	No							Non-effector	1	PHI:292#CPRa#AAK31936#5207#Cryptococcus_neoformans#Reduced_virulence	30	0.39	Extracellular	0.09			Glycosyl hydrolases family 16 (PF00722)
PSTG_10400	399	9	0.0225564	Yes	No	No							Non-effector	1	PHI:3130#Tin2#G0X840#5270#Ustilago_maydis#mixed_outcome	30.4	0.36	Extracellular	0.08	Y		Glycosyl hydrolases family 16 (PF00722)
PSTG_10401	305	1	0.00327869	No	No	No							Non-effector	0.993	PHI:242#CaTPS2#CAC17748#5476#Candida_albicans#Reduced_virulence	41.6	6.91e-05	Cytoplasm	0.07			Trehalose-phosphatase (PF02358)
PSTG_10402	191	4	0.0209424	No	Yes	Yes							Non-effector	0.519	PHI:704#Hfq#AAF93520#243277#Vibrio_cholerae#Reduced_virulence	26.2	0.79	Cytoplasm	0.1
PSTG_10405	124	5	0.0403226	Yes	No	Yes							Non-effector	0.655	PHI:2124#MGSTE7p#C5MK57#54734#Mycosphaerella_graminicola#Loss_of_pathogenicity	23.9	5.7	Extracellular	0.53
PSTG_10428	1054	7	0.00664137	Yes	No	No							Non-effector	1	PHI:2211#endo-1,4-beta-xylanase_B_[GH10_family]#MGG_08331#148305#Magnaporthe_oryzae#Reduced_virulence	28.9	2.2	Extracellular	0.39			Glycosyl hydrolases family 35 (PF01301.16,(PF10435)
PSTG_10429	234	5	0.0213675	No	Yes	No							Effector	0.902	PHI:2991#MGG_01426.6#Q52G60#148305#Magnaporthe_oryzae#Reduced_virulence	27.3	1.4	Extracellular	0		G[I/F/Y][A/L/S/T]R
PSTG_10442	125	3	0.024	Yes	No	No							Effector	0.951	PHI:3593#MgtC#B2HSV6#1781#Mycobacterium_marinum#unaffected_pathogenicity	24.6	3.6	Extracellular	0.17
PSTG_10460	391	5	0.0127877	Yes	No	No							Non-effector	1	PHI:3087#CPK1#I1RSW5#5518#Fusarium_graminearum#mixed_outcome	32	0.095	Nucleus	0.57
PSTG_10466	212	9	0.0424528	No	Yes	No							Non-effector	1	PHI:2202#PdeH#D0ERY7#148305#Magnaporthe_oryzae#Mixed_outcome	30	0.17	Extracellular	0.12
PSTG_10472	109	6	0.0550459	Yes	No	No							Effector	1	PHI:1354#GzC2H014#I1RCM9#5518#Gibberella_zeae#Reduced_virulence	26.6	0.65	Extracellular	0.1		[R/K]CXXCX12H
PSTG_10481	520	9	0.0173077	Yes	No	No							Non-effector	1	PHI:590#HopAU1#AAZ38005#264730#Pseudomonas_syringae#Effector_(plant_avirulence_determinant)	28.5	1.7	Endoplasmic reticulum	0.52
PSTG_10491	101	2	0.019802	Yes	Yes	No							Effector	0.965	PHI:2622#sseB#Q7BVH7#90371#Salmonella_enterica_serovar_Typhimurium#Reduced_virulence	26.2	0.59	Extracellular	0.11
PSTG_10499	110	6	0.0545455	Yes	No	No							Effector	0.999	PHI:1906#GzZC221#I1RHN1#5518#Gibberella_zeae#Unaffected_pathogenicity	26.9	0.44	Extracellular	0.06
PSTG_10500	110	6	0.0545455	Yes	No	No							Effector	1	PHI:3885#G7TFJ1#XopZ#347#Xanthomonas_oryzae#mixed_outcome	26.2	1	Extracellular	0.06
PSTG_10502	621	5	0.00805153	No	No	No							Non-effector	1	PHI:3273#oppA#X8AYS1#1764#Mycobacterium_avium#reduced_virulence	30.4	0.74	Endoplasmic reticulum	0.96
PSTG_10503	627	3	0.00478469	No	No	No							Non-effector	1	PHI:3273#oppA#X8AYS1#1764#Mycobacterium_avium#reduced_virulence	30.4	0.69	Plasma membrane	0.99
PSTG_10510	111	6	0.0540541	Yes	No	No							Effector	0.996	PHI:165#CgMEK1#AAD55385#5457#Colletotrichum_gloeosporioides#Loss_of_pathogenicity	28.1	0.16	Extracellular	0.07
PSTG_10512	111	6	0.0540541	Yes	No	Yes							Effector	1	PHI:2109#CNB#MGG_06933#148305#Magnaporthe_oryzae#Mixed_outcome	30.4	0.023	Extracellular	0
PSTG_10525	347	1	0.00288184	No	No	No							Non-effector	0.999	PHI:3273#oppA#X8AYS1#1764#Mycobacterium_avium#reduced_virulence	31.6	0.12	Extracellular	0.06			Glycosyl hydrolase family 26 (PF02156)
PSTG_10563	83	1	0.0120482	Yes	No	No							Effector	0.862	PHI:2570#CYB2#Q6FM61#5478#Candida_glabrata#Reduced_virulence	25	1	Extracellular	0.22
PSTG_10570	120	6	0.05	Yes	No	No	Yes						Effector	0.999	PHI:477#ICL1#EAK93039#5476#Candida_albicans#Reduced_virulence	25.4	1.8	Extracellular	0.14
PSTG_10571	668	4	0.00598802	Yes	No	No							Non-effector	1	PHI:1334#GzbZIP016#I1RZI7#5518#Gibberella_zeae#Reduced_virulence	26.6	9	Mitochondrion	0.68
PSTG_10579	202	2	0.00990099	No	Yes	No							Non-effector	1	PHI:2617#SEF1#Q59UY7#5476#Candida_albicans#Reduced_virulence	33.5	0.013	Extracellular	0.15
PSTG_10583	83	1	0.0120482	Yes	No	Yes							Effector	0.862	PHI:2570#CYB2#Q6FM61#5478#Candida_glabrata#Reduced_virulence	25	1	Extracellular	0.22
PSTG_10593	301	3	0.00996678	No	No	No			Yes				Non-effector	0.987	PHI:133#AKT1#BAA36588#5599#Alternaria_alternata#Loss_of_pathogenicity	26.6	3.5	Cytoplasm	0.08			OTU-like cysteine protease (PF02338)
PSTG_10610	538	4	0.00743494	No	No	No							Non-effector	1	PHI:394#CRK1#AAM21640#5270#Ustilago_maydis#Loss_of_pathogenicity	27.3	4.1	Endoplasmic reticulum	0.63			Gpi16 subunit, GPI transamidase component (PF04113)
PSTG_10622	225	3	0.0133333	No	No	Yes							Non-effector	0.942	PHI:914#um02537##5270#Ustilago_maydis#Reduced_virulence	25.8	2.9	Cytoplasm	0.08			Phosphatidylethanolamine-binding protein (PF01161)
PSTG_10627	518	10	0.019305	Yes	No	No							Non-effector	1	PHI:398#PacC#CAA87390#162425#Aspergillus_nidulans#Reduced_virulence	28.5	1.8	Nucleus	0.41
PSTG_10632	374	2	0.00534759	Yes	No	No							Non-effector	1	PHI:157#TOXF#AAD45321#5017#Cochliobolus_carbonum#Loss_of_pathogenicity	30.4	0.3	Cytoplasm	0.52	Y	G[I/F/Y][A/L/S/T]R
PSTG_10637	97	1	0.0103093	Yes	No	Yes							Effector	0.684	PHI:2430#areA#I1RWG5#5518#Gibberella_zeae#Reduced_virulence	24.3	2.6	Mitochondrion	0.3
PSTG_10653	188	2	0.0106383	No	No	No							Effector	0.907	PHI:3178#FgKin1#I1RY42#5518#Fusarium_graminearum#reduced_virulence	28.5	0.48	Extracellular	0.11
PSTG_10654	200	4	0.02	No	No	No							Effector	0.839	PHI:1218#FGSG_01559#I1RAY2#5518#Gibberella_zeae#Lethal	25.8	3	Extracellular	0.26
PSTG_10655	298	1	0.0033557	Yes	Yes	No							Non-effector	0.98	PHI:2662#HP0197#A4VZ16#1307#Streptococcus_suis#Reduced_virulence	30	0.29	Nucleus	0.4
PSTG_10657	79	1	0.0126582	Yes	No	Yes							Effector	0.933	PHI:2088#Moatg27#MGG_02386#148305#Magnaporthe_oryzae#Unaffected_pathogenicity	24.3	1.7	Extracellular	0
PSTG_10668	447	3	0.00671141	No	Yes	No							Non-effector	1	PHI:1214#FGSG_07816#I1RN54#5518#Gibberella_zeae#Reduced_virulence	28.5	1.6	Extracellular	0.08			Glycosyl Hydrolase Family 88 (PF07470)
PSTG_10671	985	10	0.0101523	No	No	No							Non-effector	1	PHI:1660#GzCCCH004#I1S4C9#5518#Gibberella_zeae#Unaffected_pathogenicity	32.3	0.3	Nucleus	0.64
PSTG_10674	170	5	0.0294118	Yes	No	No							Effector	0.846	PHI:2503#AGS1#Q96UQ6#746128#Aspergillus_fumigatus#Unaffected_pathogenicity	29.3	0.22	Cytoplasm	0.02
PSTG_10698	251	9	0.0358566	Yes	No	No							Effector	0.825	PHI:4177#U6ZEP7#pecT#1089444#Dickeya_solani#increased_virulence_(Hypervirulence)	26.6	2.9	Extracellular	0.35	Y
PSTG_10721	414	1	0.00241546	Yes	No	No							Non-effector	1	PHI:1214#FGSG_07816#I1RN54#5518#Gibberella_zeae#Reduced_virulence	28.5	1.3	Extracellular	0.3	Y
PSTG_10727	488	4	0.00819672	No	No	No							Non-effector	1	PHI:903#um01888##5270#Ustilago_maydis#Unaffected_pathogenicity	241	1.22e-72	Golgi apparatus membrane	0.2			Serine carboxypeptidase (PF00450)
PSTG_10730	557	2	0.00359066	No	No	No							Non-effector	1	PHI:3046#CHSB#Q4W9P7#746128#Aspergillus_fumigatus#mixed_outcome	29.3	1.2	Nucleus	0.95	Y
PSTG_10746	413	1	0.00242131	No	Yes	No							Non-effector	1	PHI:1517#GzHOMEL013#I1RPZ1#5518#Gibberella_zeae#Lethal	30	0.46	Mitochondrion	0.43
PSTG_10752	255	1	0.00392157	Yes	Yes	No							Non-effector	0.936	PHI:2967#cvfC#Q5HFZ4#1280#Staphylococcus_aureus#Reduced_virulence	28.5	0.66	Extracellular	0.27			Protein of unknown function (DUF2012)(PF09430)
PSTG_10753	201	3	0.0149254	Yes	Yes	No							Effector	0.868	PHI:1491#GzHMG023#I1RST1#5518#Gibberella_zeae#Lethal	31.6	0.054	Extracellular	0.38
PSTG_10763	143	8	0.0559441	Yes	No	No							Effector	0.999	PHI:2382#Upa2#Q6QIY0#5270#Ustilago_maydis#Unaffected_pathogenicity	27.3	0.56	Extracellular	0.01
PSTG_10767	110	6	0.0545455	No	No	No							Non-effector	0.929	PHI:89#CNA1#AAB97372#5207#Cryptococcus_neoformans#Loss_of_pathogenicity	25	1.8	Extracellular	0.4
PSTG_10783	245	9	0.0367347	Yes	No	No							Effector	0.848	PHI:3160#spr1268#Q8DPA4#1313#Streptococcus_pneumoniae#unaffected_pathogenicity	30	0.26	Extracellular	0.09
PSTG_10790	123	6	0.0487805	Yes	No	No							Effector	0.98	PHI:3088#CPK2#I1RWQ0#5518#Fusarium_graminearum#mixed_outcome	30	0.049	Extracellular	0.11
PSTG_10795	264	4	0.0151515	No	No	Yes							Non-effector	0.528	PHI:2644#thioredoxin_1#P0AA28#90371#Salmonella_enterica_serovar_Typhimurium#Reduced_virulence	41.2	9.61e-06	Endoplasmic reticulum	0.06			Endoplasmic reticulum protein ERp29, C-terminal domain (PF07749)
PSTG_10796	200	7	0.035	No	No	No							Effector	0.575	PHI:2880#AspA#Q48S75#1314#Streptococcus_pyogenes#Reduced_virulence	28.1	0.64	Extracellular	0.1
PSTG_10801	311	4	0.0128617	Yes	Yes	No							Non-effector	0.984	PHI:242#CaTPS2#CAC17748#5476#Candida_albicans#Reduced_virulence	50.1	1.61e-07	Cytoplasm	0.09			Trehalose-phosphatase (PF02358)
PSTG_10802	223	9	0.0403587	No	No	No							Effector	0.844	PHI:1914#GzZC229#I1RQ27#5518#Gibberella_zeae#Unaffected_pathogenicity	25.4	6.4	Extracellular	0.01
PSTG_10812	106	6	0.0566038	Yes	Yes	No							Effector	0.912	PHI:204#CaCDC35#AAG18428#5476#Candida_albicans#Loss_of_pathogenicity	25.4	1.6	Extracellular	0.21
PSTG_10818	196	0	0	Yes	No	No							Non-effector	1	PHI:1836#GzZC151#I1RFH1#5518#Gibberella_zeae#Unaffected_pathogenicity	27.7	0.73	Nucleus	0.11
PSTG_10820	141	8	0.0567376	No	No	No							Effector	0.987	PHI:1716#GzZC031#I1RLI0#5518#Gibberella_zeae#Unaffected_pathogenicity	27.3	0.62	Extracellular	0.21
PSTG_10829	478	12	0.0251046	No	Yes	No							Non-effector	1	PHI:2704#Tri12#F6MFB4#5518#Fusarium_graminearum#Reduced_virulence	30.4	0.41	Extracellular	0.18
PSTG_10831	114	2	0.0175439	Yes	No	No							Effector	0.717	PHI:14#ADE2#AAB09711#5207#Cryptococcus_neoformans#Loss_of_pathogenicity	27.3	0.34	Nucleus	0.39
PSTG_10836	113	7	0.0619469	No	No	No							Effector	1	PHI:1246#FGSG_05549#I1RYQ5#5518#Gibberella_zeae#Unaffected_pathogenicity	25.4	1.6	Extracellular	0.01
PSTG_10837	113	7	0.0619469	No	No	No							Effector	1	PHI:212#COS1/CHIK1#AAC23929#5476#Candida_albicans#Reduced_virulence	26.9	0.47	Extracellular	0
PSTG_10852	168	0	0	Yes	No	Yes							Effector	0.795	PHI:1401#GzC2H064#I1RVY6#5518#Gibberella_zeae#Unaffected_pathogenicity	26.2	2	Nucleus	0.53	Y
PSTG_10854	154	0	0	Yes	No	Yes							Effector	0.966	PHI:1961#GzZC276#I1RD74#5518#Gibberella_zeae#Unaffected_pathogenicity	27.3	0.84	Nucleus	0.31
PSTG_10856	245	9	0.0367347	No	No	No							Effector	0.977	PHI:803#MGG_04629#EDJ95969#318829#Magnaporthe_oryzae#Reduced_virulence	27.3	1.9	Extracellular	0.1
PSTG_10859	424	7	0.0165094	No	No	No							Non-effector	1	PHI:2401#CaRING1#G0T3B3#456327#Xanthomonas_campestris_pv_vesicatoria#Mixed_outcome	41.2	5.99e-05	Plasma membrane	0.53		RSIVEQD	Ring finger domain (PF13639)
PSTG_10862	333	0	0	No	No	No							Non-effector	0.996	PHI:1228#FGSG_07745#I1RR00#5518#Gibberella_zeae#Lethal	34.3	0.014	Mitochondrion	0.27	Y
PSTG_10885	745	6	0.00805369	No	No	No							Non-effector	1	PHI:2600#GAT1#Q4WZG4#746128#Aspergillus_fumigatus#Mixed_outcome	30.8	0.61	Nucleus	0.99	Y
PSTG_10886	668	4	0.00598802	No	Yes	No							Non-effector	1	PHI:2058#LHS1#MGG_06648.5#148305#Magnaporthe_oryzae#Reduced_virulence	27.7	4.2	Endoplasmic reticulum	0.43
PSTG_10887	527	7	0.0132827	Yes	No	No							Non-effector	1	PHI:2231#kpp6#0#5270#Ustilago_maydis#Mixed_outcome	30.4	0.5	Nucleus	0.77
PSTG_10893	218	6	0.0275229	Yes	No	No							Non-effector	0.877	PHI:1467#GzCCAAT007#I1RXZ0#5518#Gibberella_zeae#Unaffected_pathogenicity	123	9.73e-36	Nucleus	0.54			Histone-like transcription factor (CBF/NF-Y) and archaeal histone (PF00808)
PSTG_10915	738	2	0.00271003	No	Yes	Yes							Non-effector	1	PHI:1953#GzZC268#I1RKB4#5518#Gibberella_zeae#Unaffected_pathogenicity	29.6	1	Nucleus	0.79	Y
PSTG_10917	131	6	0.0458015	Yes	Yes	No							Effector	0.858	PHI:2220#don3#XP_761690#5270#Ustilago_maydis#Reduced_virulence	27.7	0.39	Extracellular	0.03
PSTG_10918	132	6	0.0454545	Yes	No	Yes							Effector	0.978	PHI:4488#Q9X7H4#RsaL#287#Pseudomonas_aeruginosa#effector_(plant_avirulence_determinant)	24.3	2.3	Extracellular	0.02
PSTG_10920	133	6	0.0451128	Yes	No	Yes							Effector	0.924	PHI:433#CTB1#AAT69682#29003#Cercospora_nicotianae#Reduced_virulence	26.2	1.2	Extracellular	0.01
PSTG_10927	109	7	0.0642202	Yes	No	No							Effector	1	PHI:1378#GzC2H041#I1RQG9#5518#Gibberella_zeae#Unaffected_pathogenicity	30.8	0.018	Extracellular	0.08		[KRHQSA][DENQ]EL
PSTG_10928	487	3	0.00616016	No	No	Yes							Non-effector	1	PHI:2117#SPM1#P58371#148305#Magnaporthe_oryzae#Reduced_virulence	252	2.83e-77	Vacuole	0.31			Subtilase family (PF00082)
PSTG_10985	348	4	0.0114943	No	No	No							Non-effector	1	PHI:1029#bcpme2#CAD21438#40559#Botrytis_cinerea#Unaffected_pathogenicity	157	5.62e-45	Extracellular	0.25			Pectinesterase (PF01095)
PSTG_11005	789	8	0.0101394	Yes	Yes	No							Non-effector	1	PHI:2332#PehA#A8YPP2#337#Burkholderia_glumae#Unaffected_pathogenicity	28.9	2.1	Nucleus	0.68
PSTG_11023	394	9	0.0228426	No	No	No							Non-effector	1	PHI:912#um02535##5270#Ustilago_maydis#Reduced_virulence	29.3	0.53	Extracellular	0.14			Glycosyl hydrolases family 16 (PF00722)
PSTG_11038	238	1	0.00420168	Yes	No	No							Non-effector	0.972	PHI:903#um01888##5270#Ustilago_maydis#Unaffected_pathogenicity	93.6	2.29e-22	Vacuole	0			Serine carboxypeptidase (PF00450)
PSTG_11043	264	4	0.0151515	No	No	No							Non-effector	0.624	PHI:2644#thioredoxin_1#P0AA28#90371#Salmonella_enterica_serovar_Typhimurium#Reduced_virulence	38.1	0.000117	Mitochondrion	0.02		G[I/F/Y][A/L/S/T]R	Thioredoxin (PF00085)
PSTG_11079	831	4	0.00481348	No	Yes	Yes							Non-effector	1	PHI:1595#GzOB035#I1RX22#5518#Gibberella_zeae#Unaffected_pathogenicity	26.9	9.5	Nucleus	0.74
PSTG_11095	831	4	0.00481348	No	Yes	Yes							Non-effector	1	PHI:1595#GzOB035#I1RX22#5518#Gibberella_zeae#Unaffected_pathogenicity	26.9	9.5	Nucleus	0.74
PSTG_11102	428	2	0.0046729	Yes	Yes	No							Non-effector	1	PHI:477#ICL1#EAK93039#5476#Candida_albicans#Reduced_virulence	30	0.44	Nucleus	0.19
PSTG_11105	97	6	0.0618557	No	No	No							Effector	1	PHI:2309#BcatrB#Q9UW03#40559#Botrytis_cinerea#Reduced_virulence	26.2	0.57	Extracellular	0
PSTG_11109	95	6	0.0631579	No	No	No							Effector	1	PHI:433#CTB1#AAT69682#29003#Cercospora_nicotianae#Reduced_virulence	28.5	0.081	Extracellular	0
PSTG_11111	141	4	0.0283688	Yes	No	No							Effector	0.813	PHI:660#CBEL	29.3	0.12	Extracellular	0.06
PSTG_11114	767	7	0.00912647	No	Yes	No							Non-effector	1	PHI:2962#glyA#C5BEV2#67780#Edwardsiella_ictaluri#Reduced_virulence	31.6	0.26	Vacuole	0.1			Glycosyl hydrolases family 32 N-terminal domain (PF00251)
PSTG_11124	826	29	0.035109	No	Yes	No							Non-effector	1	PHI:1227#FGSG_07742#I1RPV7#5518#Gibberella_zeae#Lethal	43.5	0.0001	Plasma membrane	0.32		[R/K]CXXCX12H
PSTG_11149	254	11	0.0433071	No	No	No							Effector	0.699	PHI:1184#(Sc_Gin4-like)#I1RWM5#5518#Gibberella_zeae#Reduced_virulence	26.6	2.9	Extracellular	0.2		[L/I]XAR
PSTG_11156	112	6	0.0535714	Yes	No	No							Effector	0.986	PHI:1286#FGSG_03499#I1RUC3#5518#Gibberella_zeae#Unaffected_pathogenicity	27.3	0.35	Extracellular	0.14
PSTG_11159	256	11	0.0429688	Yes	No	No							Non-effector	0.838	PHI:2914#AaNoxR#J7H6V8#5599#Alternaria_alternata#Reduced_virulence	25.4	6.3	Extracellular	0.29
PSTG_11160	254	10	0.0393701	No	No	Yes							Effector	0.787	PHI:1690#GzZC005#I1S463#5518#Gibberella_zeae#Unaffected_pathogenicity	25.8	5.5	Extracellular	0.28
PSTG_11165	184	8	0.0434783	No	No	Yes							Effector	0.999	PHI:1630#GzWing002#I1RB71#5518#Gibberella_zeae#Unaffected_pathogenicity	25	5.3	Cytoplasm	0.03			Thaumatin family (PF00314)
PSTG_11166	151	6	0.0397351	No	No	Yes							Effector	0.995	PHI:675#ROM2#AAW45289#192011#Cryptococcus_neoformans#Increased_virulence_(Hypervirulence)	25.4	3.1	Extracellular	0.02
PSTG_11173	146	1	0.00684932	No	Yes	Yes							Effector	0.632	PHI:1739#GzZC054#I1S7B9#5518#Gibberella_zeae#Unaffected_pathogenicity	26.9	1	Extracellular	0.24
PSTG_11183	219	3	0.0136986	Yes	No	No							Non-effector	0.522	PHI:2087#Moatg26#MGG_03459#148305#Magnaporthe_oryzae#Unaffected_pathogenicity	26.6	2.6	Nucleus	0.49
PSTG_11185	285	4	0.0140351	No	No	No							Non-effector	0.981	PHI:3336#rpoS#D4HX24#552#Erwinia_amylovora#mixed_outcome	25.8	6	Nucleus	0.71	Y
PSTG_11187	660	5	0.00757576	No	Yes	No							Non-effector	1	PHI:3160#spr1268#Q8DPA4#1313#Streptococcus_pneumoniae#unaffected_pathogenicity	28.9	1.8	Endoplasmic reticulum	0.93	Y
PSTG_11189	647	5	0.00772798	No	No	No							Non-effector	1	PHI:367#MRB1#AAT81148#5270#Ustilago_maydis#Reduced_virulence	27.7	3	Endoplasmic reticulum	0.84
PSTG_11193	424	4	0.00943396	Yes	No	No							Non-effector	1	PHI:440#PMR1#CAB87245#5476#Candida_albicans#Reduced_virulence	33.5	0.037	Nucleus	0.72
PSTG_11194	678	8	0.0117994	Yes	No	No							Non-effector	1	PHI:1759#GzZC074#I1RXS2#5518#Gibberella_zeae#Unaffected_pathogenicity	27.3	6.2	Nucleus	0.74
PSTG_11200	570	10	0.0175439	No	Yes	Yes							Non-effector	1	PHI:2032#VTL1#G4NGA7#148305#Magnaporthe_oryzae#Unaffected_pathogenicity	105	1.23e-24	Extracellular	0.22			Carboxylesterase family (PF00135)
PSTG_11204	174	1	0.00574713	Yes	Yes	No							Effector	0.864	PHI:4684#Q9HVI8#MorA#287#Pseudomonas_aeruginosa#increased_virulence_(Hypervirulence)	27.7	0.8	Cytoplasm	0.07
PSTG_11206	139	1	0.00719424	Yes	Yes	No							Non-effector	0.997	PHI:2113#Kin4#MGG_01196#148305#Magnaporthe_oryzae#Mixed_outcome	29.6	0.11	Extracellular	0.08
PSTG_11208	143	1	0.00699301	Yes	Yes	No							Effector	0.852	PHI:1542#GzMyb006#I1RE51#5518#Gibberella_zeae#Unaffected_pathogenicity	28.1	0.39	Extracellular	0.11
PSTG_11219	569	10	0.0175747	No	Yes	No							Non-effector	1	PHI:2032#VTL1#G4NGA7#148305#Magnaporthe_oryzae#Unaffected_pathogenicity	105	1.55e-24	Extracellular	0.22			Carboxylesterase family (PF00135)
PSTG_11234	219	3	0.0136986	No	No	Yes							Effector	0.847	PHI:238#WdPKS1#AAD31436#5970#Wangiella_(Exophiala)_dermatitidis#Reduced_virulence	26.9	1.8	Extracellular	0.07			Protein of unknown function (DUF3455)(PF11937)
PSTG_11239	174	5	0.0287356	Yes	No	Yes							Effector	0.937	PHI:1243#FGSG_06420#I1RBW7#5518#Gibberella_zeae#Unaffected_pathogenicity	25.8	2.8	Extracellular	0.15
PSTG_11240	202	3	0.0148515	No	No	No							Effector	0.928	PHI:4785#J9VJ99#PFA4#5207#Cryptococcus_neoformans#reduced_virulence	30	0.15	Extracellular	0.03			Protein of unknown function (DUF3455)(PF11937)
PSTG_11244	520	2	0.00384615	Yes	Yes	No							Non-effector	1	PHI:3293#spxA1#C6GMR2#1307#Streptococcus_suis#reduced_virulence	27.3	2.3	Nucleus	0.73
PSTG_11256	517	4	0.00773694	No	No	Yes							Non-effector	1	PHI:317#RHBA#AAN17787#5085#Aspergillus_fumigatus#Reduced_virulence	32	0.077	Mitochondrion	0.56		[Y/F/W]XC	Dyp-type peroxidase family (PF04261)
PSTG_11262	196	3	0.0153061	No	Yes	No							Non-effector	0.876	PHI:1792#GzZC107#I1RVS7#5518#Gibberella_zeae#Unaffected_pathogenicity	28.5	0.47	Extracellular	0.09	Y		Protein of unknown function (DUF3455)(PF11937)
PSTG_11264	315	12	0.0380952	No	No	No							Non-effector	0.853	PHI:2334#BcNma#E2GL14#40559#Botrytis_cinerea#Reduced_virulence	30	0.33	Extracellular	0.53	Y
PSTG_11265	391	1	0.00255754	Yes	Yes	No							Non-effector	1	PHI:2092#Cch1#MGG_05643#148305#Magnaporthe_oryzae#Reduced_virulence	30.8	0.31	Nucleus	0.4
PSTG_11322	161	0	0	Yes	Yes	Yes							Effector	0.827	PHI:2118#MgSM1#MGG_05344#148305#Magnaporthe_oryzae	25	3.2	Cytoplasm	0.09		[KRHQSA][DENQ]EL;RSIVEQD
PSTG_11325	161	0	0	Yes	Yes	No							Effector	0.517	PHI:2219#don1#XP_758565#5270#Ustilago_maydis#Reduced_virulence	26.9	1.1	Cytoplasm	0
PSTG_11331	138	0	0	Yes	Yes	No							Non-effector	0.911	PHI:541#LIP1#AAU87359#332648#Botrytis_cinerea#Unaffected_pathogenicity	25	3.8	Extracellular	0.13		YXSL[R/K]
PSTG_11333	118	6	0.0508475	No	Yes	No							Effector	0.974	PHI:2425#PKS2#Q6RKG2#5016#Cochliobolus_heterostrophus#Reduced_virulence	26.9	0.52	Extracellular	0.02
PSTG_11340	89	6	0.0674157	Yes	No	No							Effector	0.837	PHI:1931#GzZC246#I1REJ4#5518#Gibberella_zeae#Unaffected_pathogenicity	25	1.2	Extracellular	0.12
PSTG_11343	519	3	0.00578035	Yes	Yes	No							Non-effector	1	PHI:284#CHK1#O59892#5476#Candida_albicans#Loss_of_pathogenicity	33.5	0.062	Nucleus	0.47
PSTG_11345	189	6	0.031746	No	Yes	Yes							Effector	0.683	PHI:1542#GzMyb006#I1RE51#5518#Gibberella_zeae#Unaffected_pathogenicity	25	5	Extracellular	0.09			ML domain (PF02221)
PSTG_11349	254	9	0.0354331	No	No	Yes							Effector	0.913	PHI:614#ssaD#AAO68915#216597#Salmonella_enterica#Reduced_virulence	28.1	0.78	Extracellular	0.17
PSTG_11350	502	7	0.0139442	No	No	No							Non-effector	1	PHI:1351#GzC2H011#I1RCJ3#5518#Gibberella_zeae#Unaffected_pathogenicity	30	0.56	Extracellular	0.18			Glycosyl hydrolase family 79 C-terminal beta domain (PF16862)
PSTG_11354	344	1	0.00290698	No	No	No							Non-effector	0.997	PHI:3268#YraS#U3M7S2#29486#Yersinia_ruckeri#unaffected_pathogenicity	27.7	1.9	Cytoplasm	0.13
PSTG_11365	176	7	0.0397727	Yes	Yes	Yes							Effector	0.999	PHI:318#SOD1#AAK31919#292817#Cryptococcus_gattii#Loss_of_pathogenicity	45.1	3.52e-07	Cytoplasm	0.08			Copper/zinc superoxide dismutase (SODC)(PF00080)
PSTG_11367	192	4	0.0208333	Yes	No	Yes							Effector	0.953	PHI:383#SOD5#EAL00626#5476#Candida_albicans#Loss_of_pathogenicity	42	1.08e-05	Mitochondrion	0.05			Copper/zinc superoxide dismutase (SODC)(PF00080)
PSTG_11369	186	8	0.0430108	No	No	No							Effector	0.994	PHI:383#SOD5#EAL00626#5476#Candida_albicans#Loss_of_pathogenicity	60.5	2.55e-12	Cytoplasm	0.05			Copper/zinc superoxide dismutase (SODC)(PF00080)
PSTG_11370	186	4	0.0215054	No	No	No							Effector	0.98	PHI:383#SOD5#EAL00626#5476#Candida_albicans#Loss_of_pathogenicity	58.9	1.04e-11	Cytoplasm	0.06			Copper/zinc superoxide dismutase (SODC)(PF00080)
PSTG_11373	160	2	0.0125	No	No	No							Effector	0.603	PHI:132#ABC1#AAB86640#318829#Magnaporthe_oryzae#Reduced_virulence	29.3	0.18	Plasma membrane	0.15
PSTG_11383	261	4	0.0153257	No	Yes	No							Non-effector	0.736	PHI:446#TBL1##5518#Fusarium_graminearum#Reduced_virulence	28.9	0.61	Extracellular	0.12
PSTG_11396	552	10	0.0181159	No	Yes	No							Non-effector	1	PHI:1227#FGSG_07742#I1RPV7#5518#Gibberella_zeae#Lethal	30.4	0.5	Nucleus	0.31
PSTG_11420	530	4	0.00754717	Yes	Yes	No							Non-effector	1	PHI:923#um03616##5270#Ustilago_maydis#Unaffected_pathogenicity	29.3	1.1	Endoplasmic reticulum	0.83		[L/I]XAR
PSTG_11428	97	8	0.0824742	No	No	No							Effector	1	PHI:257#GAS2#AAF74764#318829#Magnaporthe_oryzae#Reduced_virulence	29.3	0.046	Extracellular	0.01
PSTG_11429	253	16	0.0632411	No	Yes	Yes							Effector	0.987	PHI:1910#GzZC225#I1RHG2#5518#Gibberella_zeae#Unaffected_pathogenicity	26.2	4	Extracellular	0.08			Thaumatin family(PF00314)
PSTG_11431	59	3	0.0508475	Yes	No	Yes							Non-effector	0.633	PHI:4889#Q5AJA4#tos1#5476#Candida_albicans#unaffected_pathogenicity	28.9	0.025	Extracellular	0.02
PSTG_11433	179	4	0.0223464	Yes	No	No							Effector	0.753	PHI:2110#Serine/threonine-protein_phosphatase_2B_catalytic_subunit_#MGG_07456#148305#Magnaporthe_oryzae#Unaffected_pathogenicity	27.7	0.73	Plasma membrane	0.2
PSTG_11434	656	5	0.00762195	No	No	No							Non-effector	1	PHI:2969#argEF#Q4WCZ1#746128#Aspergillus_fumigatus#Reduced_virulence	29.6	1.1	Extracellular	0.15		[L/I]XAR	Peptide N-acetyl-beta-D-glucosaminyl asparaginase amidase A (PF12222)
PSTG_11438	473	9	0.0190275	No	No	No							Non-effector	1	PHI:1019#Nec1#AAC97882#85558#Streptomyces_turgidiscabies#Reduced_virulence	31.6	0.093	Cytoplasm	0.08			Polysaccharide deacetylase (PF01522)
PSTG_11460	140	1	0.00714286	No	Yes	No							Effector	0.992	PHI:1227#FGSG_07742#I1RPV7#5518#Gibberella_zeae#Lethal	27.3	0.7	Extracellular	0.01
PSTG_11468	516	14	0.0271318	No	No	No							Non-effector	1	PHI:2708#EccD#C9Z5Q3#1930#Streptomyces_scabies#Unaffected_pathogenicity	33.1	0.054	Extracellular	0.5		[L/I]XAR
PSTG_11481	398	2	0.00502513	No	No	No	Yes						Non-effector	1	PHI:3161#Mohik5#G4MKP6#318829#Magnaporthe_oryzae#loss_of_pathogenicity	29.3	0.89	Extracellular	0.11	Y		Glycosyl hydrolase family 26 (PF02156)
PSTG_11493	156	3	0.0192308	No	Yes	No							Non-effector	0.924	PHI:3039#MoSPA2#U3MXJ8#318829#Magnaporthe_oryzae#mixed_outcome	26.2	1.9	Nucleus	0.16
PSTG_11494	79	2	0.0253165	No	Yes	No							Effector	0.981	PHI:2042#ABC3#Q3Y5V5#148305#Magnaporthe_oryzae#Loss_of_pathogenicity	24.3	1.6	Extracellular	0.01
PSTG_11501	185	1	0.00540541	No	Yes	Yes							Non-effector	0.638	PHI:599#TCO1#ABD49452#5207#Cryptococcus_neoformans#Reduced_virulence	33.1	0.016	Cytoplasm	0.36
PSTG_11514	102	4	0.0392157	No	No	Yes							Effector	0.993	PHI:3462#RpfF#A0A023Y9U3#40324#Stenotrophomonas_maltophilia#reduced_virulence	25.4	1.2	Extracellular	0.02
PSTG_11521	326	2	0.00613497	Yes	Yes	No							Non-effector	0.999	PHI:1792#GzZC107#I1RVS7#5518#Gibberella_zeae#Unaffected_pathogenicity	30	0.35	Nucleus	0.38
PSTG_11538	74	2	0.027027	Yes	No	Yes							Effector	0.667	PHI:275#AOX1#AAM22475#5207#Cryptococcus_neoformans#Reduced_virulence	24.6	1.1	Cytoplasm	0.05
PSTG_11555	407	2	0.004914	No	No	No							Non-effector	1	PHI:1750#GzZC065#I1S487#5518#Gibberella_zeae#Unaffected_pathogenicity	26.2	6.3	Nucleus	0.36		[L/I]XAR;[R/K]CXXCX12H;[KRHQSA][DENQ]EL
PSTG_11559	223	0	0	Yes	No	No							Non-effector	0.956	PHI:2746#treZ#Q02LV7#287#Pseudomonas_aeruginosa#Mixed_outcome	25.4	5.8	Nucleus	0.37
PSTG_11561	868	13	0.014977	No	No	No							Non-effector	1	PHI:2401#CaRING1#G0T3B3#456327#Xanthomonas_campestris_pv_vesicatoria#Mixed_outcome	43.9	1.89e-05	Plasma membrane	0.97			Ring finger domain (PF13639)
PSTG_11562	383	0	0	No	No	No							Effector	1	PHI:2092#Cch1#MGG_05643#148305#Magnaporthe_oryzae#Reduced_virulence	31.2	0.18	Plasma membrane	0.31
PSTG_11594	600	6	0.01	No	No	No							Non-effector	1	PHI:1280#FGSG_11614#I1RU62#5518#Gibberella_zeae#Unaffected_pathogenicity	30.8	0.36	Endoplasmic reticulum	0.12		YXSL[R/K]	Alg9-like mannosyltransferase family (PF03901)
PSTG_11600	105	5	0.047619	No	No	Yes							Non-effector	0.567	PHI:1756#GzZC071#I1S4Q3#5518#Gibberella_zeae#Unaffected_pathogenicity	25.8	0.98	Extracellular	0.28
PSTG_11601	98	7	0.0714286	Yes	Yes	No							Effector	1	PHI:864#ZafA#ABJ98717#5085#Aspergillus_fumigatus#Loss_of_pathogenicity	28.1	0.15	Extracellular	0.22		[Y/F/W]XC
PSTG_11611	504	3	0.00595238	No	No	No							Non-effector	1	PHI:2557#CaSch9p#Q5AHG6#5476#Candida_albicans#Reduced_virulence	29.6	0.76	Nucleus	0.81
PSTG_11613	163	6	0.0368098	Yes	No	No							Effector	0.644	PHI:3419#fcs#Q8XT88#305#Ralstonia_solanacearum#reduced_virulence	26.9	1.2	Plasma membrane	0.48
PSTG_11625	262	2	0.00763359	No	No	No							Non-effector	0.943	PHI:813#MGG_11388#EDK05635#318829#Magnaporthe_oryzae#Reduced_virulence	25	2.3	Nucleus	0.66
PSTG_11628	697	2	0.00286944	No	No	No							Non-effector	1	PHI:4204#D0NMF6#SFI5#4787#Phytophthora_infestans#mixed_outcome	29.6	0.76	Nucleus	0.6
PSTG_11629	462	2	0.004329	Yes	No	Yes							Non-effector	1	PHI:1762#GzZC077#I1RXJ4#5518#Gibberella_zeae#Unaffected_pathogenicity	30.4	0.37	Nucleus	0.53
PSTG_11638	472	2	0.00423729	Yes	No	No							Non-effector	1	PHI:3448#pgaC#B5Y383#573#Klebsiella_pneumoniae#reduced_virulence	28.9	1.3	Nucleus	0.83	Y
PSTG_11645	151	5	0.0331126	Yes	No	Yes							Effector	0.668	PHI:2219#don1#XP_758565#5270#Ustilago_maydis#Reduced_virulence	25	4.3	Extracellular	0.12
PSTG_11651	126	4	0.031746	No	No	Yes							Effector	0.952	PHI:1287#FGSG_13944#I1RT82#5518#Gibberella_zeae#Unaffected_pathogenicity	27.3	0.4	Extracellular	0			Lytic transglycolase (PF03330)
PSTG_11666	165	5	0.030303	Yes	No	No							Effector	0.994	PHI:1055#CgCHSIII#AAL23718#31870#Colletotrichum_graminicola#Unaffected_pathogenicity	28.1	0.46	Extracellular	0.2		[R/K]CXXCX12H
PSTG_11669	372	7	0.0188172	No	No	No							Non-effector	1	PHI:432#FGL1#AAQ23181#5518#Fusarium_graminearum#Reduced_virulence	51.6	4.57e-08	Extracellular	0.08			Lipase (class 3) (PF01764)
PSTG_11673	210	2	0.00952381	No	Yes	No							Effector	0.526	PHI:2009#HOS4#EDK06449#148305#Magnaporthe_oryzae#Unaffected_pathogenicity	27.3	1.4	Extracellular	0.08
PSTG_11681	193	0	0	Yes	No	Yes							Non-effector	0.512	PHI:886#MGG_13052#EDK06087#318829#Magnaporthe_oryzae#Reduced_virulence	27.3	1	Cytoplasm	0.58
PSTG_11682	630	7	0.0111111	Yes	No	No							Non-effector	1	PHI:101#ALB1#AAC39471#5085#Aspergillus_fumigatus#Reduced_virulence	27.7	3.9	Nucleus	0.56
PSTG_11687	118	0	0	No	Yes	Yes							Effector	0.835	PHI:2478#rsa1#D6BK26#305#Ralstonia_solanacearum#Effector_(plant_avirulence_determinant)	28.5	0.083	Extracellular	0.46
PSTG_11691	124	6	0.0483871	No	Yes	No							Effector	0.998	PHI:315#PacC#AAM95700#5507#Fusarium_oxysporum#Increased_virulence_(Hypervirulence)	25.4	2.2	Extracellular	0.03
PSTG_11693	292	7	0.0239726	No	No	No							Non-effector	0.991	PHI:2401#CaRING1#G0T3B3#456327#Xanthomonas_campestris_pv_vesicatoria#Mixed_outcome	41.2	3.76e-05	Plasma membrane	0.08		YXSL[R/K]	Ring finger domain (PF13639)
PSTG_11694	123	4	0.0325203	No	No	No							Effector	0.872	PHI:791#MGG_11899#EDJ98555#318829#Magnaporthe_oryzae#Reduced_virulence	33.5	0.003	Extracellular	0.01
PSTG_11715	560	8	0.0142857	No	No	No							Non-effector	1	PHI:2464#HsvA#Q58PW8#552#Erwinia_amylovora#Mixed_outcome	29.3	1	Nucleus	0.6
PSTG_11728	154	9	0.0584416	No	No	No							Effector	1	PHI:589#avrD1#AAZ38061#264730#Pseudomonas_syringae#Effector_(plant_avirulence_determinant)	26.2	2	Extracellular	0.04
PSTG_11771	114	6	0.0526316	No	No	Yes							Effector	1				Extracellular	0.04		[R/K]CXXCX12H
PSTG_11836	1220	12	0.00983607	Yes	No	No							Non-effector	1	PHI:2226#Mcs1#XP_759351#5270#Ustilago_maydis#Reduced_virulence	30.4	1.4	Nucleus	0.98	Y		Galactose oxidase, central domain (13415)
PSTG_11838	114	7	0.0614035	Yes	No	No							Effector	0.998	PHI:1394#GzC2H057#I1RUL1#5518#Gibberella_zeae#Lethal	25.8	1.3	Extracellular	0.08
PSTG_11847	277	3	0.0108303	No	No	Yes							Non-effector	0.898	PHI:1420#GzC2H088#I1S172#5518#Gibberella_zeae#Unaffected_pathogenicity	29.3	0.49	Extracellular	0.14	Y
PSTG_11858	401	10	0.0249377	No	Yes	No							Non-effector	1	PHI:1256#FGSG_02153#I1RAA6#5518#Gibberella_zeae#Unaffected_pathogenicity	29.6	0.63	Plasma membrane	0.34		RSIVEQD
PSTG_11873	191	2	0.0104712	Yes	No	No							Non-effector	0.777	PHI:1841#GzZC156#I1RIY6#5518#Gibberella_zeae#Unaffected_pathogenicity	25.4	3.9	Nucleus	0.63
PSTG_11878	659	3	0.00455235	No	Yes	No							Non-effector	1	PHI:2980#pic#Q54151#42897#Shigella_flexneri_2a#Reduced_virulence	28.5	2.9	Nucleus	0.67	Y	[R/K]CXXCX12H
PSTG_11894	151	5	0.0331126	Yes	No	Yes							Effector	0.668	PHI:2219#don1#XP_758565#5270#Ustilago_maydis#Reduced_virulence	25	4.3	Extracellular	0.12
PSTG_11905	192	2	0.0104167	No	Yes	No							Non-effector	1	PHI:4930#A4VXE2#SsTGase#1307#Streptococcus_suis#unaffected_pathogenicity	28.5	0.49	Extracellular	0.18
PSTG_11906	426	9	0.0211268	No	No	No							Non-effector	1	PHI:2401#CaRING1#G0T3B3#456327#Xanthomonas_campestris_pv_vesicatoria#Mixed_outcome	35.8	0.004	Endoplasmic reticulum	0.62			Ring finger domain (PF13639)
PSTG_11912	131	2	0.0152672	Yes	No	No							Effector	0.997	PHI:188#SNF1#AAD43341#5017#Cochliobolus_carbonum#Reduced_virulence	26.6	1.1	Extracellular	0.35		RSIVEQD
PSTG_11917	111	1	0.00900901	No	Yes	Yes							Effector	0.522	PHI:2077#Moatg9#MGG_09559#148305#Magnaporthe_oryzae#Loss_of_pathogenicity	25.8	1.1	Extracellular	0.49
PSTG_11919	424	10	0.0235849	No	No	No							Non-effector	1	PHI:2401#CaRING1#G0T3B3#456327#Xanthomonas_campestris_pv_vesicatoria#Mixed_outcome	35.8	0.004	Endoplasmic reticulum	0.64			Ring finger domain (PF13639)
PSTG_11923	552	15	0.0271739	No	No	No				Yes			Non-effector	1	PHI:3179#MoKIN1#G4MY59#318829#Magnaporthe_oryzae#reduced_virulence	111	1.96e-26	Extracellular	0.31			Stretch-activated Ca2+-permeable channel component (PF12929)
PSTG_11933	555	0	0	No	No	No							Non-effector	1	PHI:1809#GzZC124#I1REW1#5518#Gibberella_zeae#Lethal	30.4	0.55	Mitochondrion	0.16
PSTG_11938	166	2	0.0120482	No	No	No							Non-effector	0.501	PHI:4887#P0A9A9#Fur#562#Escherichia_coli#mixed_outcome	24.6	3.9	Extracellular	0.04			Protein of unknown function (DUF3455) (PF11937)
PSTG_11943	518	1	0.0019305	No	No	No							Non-effector	1	PHI:3019#MoLys2#G5EI34#318829#Magnaporthe_oryzae#reduced_virulence	33.1	0.075	Nucleus	0.3
PSTG_11951	148	9	0.0608108	Yes	No	No							Effector	0.922	PHI:1548#GzMyb012#I1RTE5#5518#Gibberella_zeae#Unaffected_pathogenicity	28.5	0.27	Extracellular	0.07
PSTG_11952	268	1	0.00373134	Yes	No	No							Effector	0.75	PHI:55#PKS1#AAB08104#5016#Cochliobolus_heterostrophus#Reduced_virulence	34.7	0.01	Cytoplasm	0.37			Zinc-binding dehydrogenase (PF00107)
PSTG_11967	500	6	0.012	No	Yes	Yes							Non-effector	1	PHI:2044#MoSOM1#XP_362263#148305#Magnaporthe_oryzae#Loss_of_pathogenicity	27.7	3.4	Extracellular	0.16			Cellulase (glycosyl hydrolase family 5) (PF00150)
PSTG_12010	103	7	0.0679612	Yes	No	No							Effector	1	PHI:3234#MoLYS20#G4NCG1#318829#Magnaporthe_oryzae#reduced_virulence	25.8	0.87	Extracellular	0.06
PSTG_12043	100	4	0.04	No	No	No							Non-effector	0.997	PHI:37#MYP1#AAC37439#5270#Ustilago_maydis#Reduced_virulence	27.3	0.27	Extracellular	0.05
PSTG_12046	80	4	0.05	Yes	No	No							Non-effector	0.558	PHI:140#CaSLN1#BAA24951#5476#Candida_albicans#Reduced_virulence	26.2	0.39	Nucleus	0.2
PSTG_12070	117	8	0.0683761	No	No	No							Effector	1	PHI:3495#AvrRPM1#Q4ZYH0#317#Pseudomonas_syringae#mixed_outcome	25.4	2	Extracellular	0.01
PSTG_12090	160	1	0.00625	Yes	No	No							Effector	0.825	PHI:3369#stv1#Q59RL4#5476#Candida_albicans#unaffected_pathogenicity	25	3.9	Nucleus	0.45
PSTG_12091	150	2	0.0133333	Yes	Yes	Yes							Effector	0.972	PHI:3162#Mohik8#G4MXJ1#318829#Magnaporthe_oryzae#loss_of_pathogenicity	29.3	0.17	Nucleus	0.02
PSTG_12118	207	4	0.0193237	No	No	No							Non-effector	0.825	PHI:1680#GzMIZ002#I1S004#5518#Gibberella_zeae#Unaffected_pathogenicity	28.9	0.42	Extracellular	0.02
PSTG_12124	596	9	0.0151007	Yes	No	No							Non-effector	1	PHI:4484#Q63K38#BapA#28450#Burkholderia_pseudomallei#effector_(plant_avirulence_determinant)	28.5	2.5	Nucleus	0.85
PSTG_12145	543	4	0.00736648	Yes	Yes	No							Non-effector	1	PHI:454#PMT2#EAL01044#5476#Candida_albicans#Reduced_virulence	28.5	2.2	Nucleus	0.64
PSTG_12148	724	2	0.00276243	Yes	No	No							Non-effector	1	PHI:4836#W0H5E5#Cif_B#36746#Pseudomonas_cichorii#reduced_virulence	31.6	0.34	Nucleus	0.7
PSTG_12211	288	12	0.0416667	Yes	Yes	No							Non-effector	0.874	PHI:59#THR1#BAA18962#5462#Colletotrichum_lagenarium#Reduced_virulence	27.3	1.5	Extracellular	0.35
PSTG_12216	534	7	0.0131086	No	No	No							Non-effector	1	PHI:323#VFGLU1#AAO63562#93591#Verticillium_fungicola#Reduced_virulence	115	1.39e-28	Extracellular	0.39			Cellulase (glycosyl hydrolase family 5) (PF00150)
PSTG_12219	271	1	0.00369004	No	Yes	No							Non-effector	0.931	PHI:3363#SrbB#B0YEL4#746128#Aspergillus_fumigatus#mixed_outcome	26.2	4.1	Nucleus	0.13
PSTG_12222	284	4	0.0140845	No	No	No							Non-effector	0.857	PHI:590#HopAU1#AAZ38005#264730#Pseudomonas_syringae#Effector_(plant_avirulence_determinant)	29.3	0.55	Nucleus	0.41
PSTG_12224	222	3	0.0135135	Yes	No	No							Effector	0.821	PHI:1851#GzZC166#I1RXJ3#5518#Gibberella_zeae#Lethal	29.3	0.33	Nucleus	0.21
PSTG_12230	263	1	0.00380228	No	Yes	No							Non-effector	0.925	PHI:1286#FGSG_03499#I1RUC3#5518#Gibberella_zeae#Unaffected_pathogenicity	28.5	0.71	Nucleus	0.04
PSTG_12232	62	2	0.0322581	Yes	No	No							Effector	0.77	PHI:76#GPA1#AAC49724#5270#Ustilago_maydis#Unaffected_pathogenicity	48.9	4.08e-09	Extracellular	0.06		G[I/F/Y][A/L/S/T]R
PSTG_12233	204	2	0.00980392	No	Yes	No							Effector	0.838	PHI:386#TSA1#AAP68994#5207#Cryptococcus_neoformans#Reduced_virulence	25.4	3.1	Nucleus	0.03
PSTG_12237	243	2	0.00823045	Yes	Yes	No							Non-effector	0.809	PHI:2263#StuA#Q0U086#13684#Phaeosphaeria_nodorum#Reduced_virulence	28.9	0.47	Extracellular	0.32	Y		Ser-Thr-rich glycosyl-phosphatidyl-inositol-anchored membrane family (PF10342.6)
PSTG_12238	283	4	0.0141343	No	No	Yes							Non-effector	0.99	PHI:1581#GzOB021#I1RPX8#5518#Gibberella_zeae#Unaffected_pathogenicity	62	6.84e-12	Extracellular	0.46	Y		Glycosyl hydrolase family 61 (PF03443)
PSTG_12243	263	1	0.00380228	No	Yes	No							Non-effector	0.836	PHI:3134#pykF#Q66A26#633#Yersinia_pseudotuberculosis#reduced_virulence	26.9	1.8	Nucleus	0.17
PSTG_12244	293	1	0.00341297	Yes	No	No							Non-effector	0.991	PHI:1280#FGSG_11614#I1RU62#5518#Gibberella_zeae#Unaffected_pathogenicity	28.5	0.79	Nucleus	0.49
PSTG_12265	215	9	0.0418605	No	No	No							Effector	0.927	PHI:2272#CpkB#A9Z1V6#13684#Phaeosphaeria_nodorum#Unaffected_pathogenicity	26.2	2.8	Extracellular	0.07
PSTG_12281	1112	3	0.00269784	Yes	No	No							Non-effector	1	PHI:1262#FGSG_04416#I1RQS1#5518#Gibberella_zeae#Unaffected_pathogenicity	30.8	0.84	Nucleus	1	Y
PSTG_12284	117	6	0.0512821	No	No	No							Non-effector	0.584	PHI:1282#FGSG_07745#I1S9H8#5518#Gibberella_zeae#Unaffected_pathogenicity	25.4	2.1	Extracellular	0.02
PSTG_12285	178	6	0.0337079	No	No	No							Effector	0.63	PHI:12#HTS1#AAA33023#5017#Cochliobolus_carbonum#Loss_of_pathogenicity	28.1	0.51	Extracellular	0.33
PSTG_12290	215	8	0.0372093	Yes	No	No							Effector	0.975	PHI:384#SPE3-LYS9#AAS48112#5207#Cryptococcus_neoformans#Loss_of_pathogenicity	34.3	0.007	Extracellular	0.07
PSTG_12298	563	7	0.0124334	No	No	No							Non-effector	1	PHI:97#TOXC#AAC62818#5017#Cochliobolus_carbonum#Reduced_virulence	28.9	1.5	Nucleus	0.68
PSTG_12311	317	4	0.0126183	No	No	No							Non-effector	1	PHI:389#Umchs6#AAB84285#5270#Ustilago_maydis#Reduced_virulence	30	0.33	Endoplasmic reticulum	0.2
PSTG_12319	111	7	0.0630631	Yes	Yes	No			Yes				Effector	1	PHI:188#SNF1#AAD43341#5017#Cochliobolus_carbonum#Reduced_virulence	28.1	0.2	Extracellular	0.2
PSTG_12320	160	1	0.00625	Yes	No	No							Non-effector	0.962	PHI:1685#GzRad003#I1S5Z3#5518#Gibberella_zeae#Unaffected_pathogenicity	26.9	0.99	Extracellular	0.13
PSTG_12321	811	11	0.0135635	No	Yes	No							Non-effector	1	PHI:2167#EXP5#G4N1A3#148305#Magnaporthe_oryzae#Reduced_virulence	28.5	3.6	Nucleus	0.87
PSTG_12325	239	2	0.0083682	No	No	No							Non-effector	0.781	PHI:1535#GzMADS002#I1RXD6#5518#Gibberella_zeae#Unaffected_pathogenicity	39.3	0.000216	Cytoplasm	0.15			Phosphatidylethanolamine-binding protein (PF01161)
PSTG_12337	133	6	0.0451128	No	No	Yes							Effector	0.995	PHI:1245#FGSG_01559#I1RTL1#5518#Gibberella_zeae#Unaffected_pathogenicity	25.4	2.7	Extracellular	0.19		[Y/F/W]XC
PSTG_12351	398	3	0.00753769	Yes	No	No							Non-effector	1	PHI:1644#GzRFX1#I1RTB9#5518#Gibberella_zeae#Unaffected_pathogenicity	28.1	1.6	Nucleus	0.74
PSTG_12359	373	4	0.0107239	No	No	No							Non-effector	1	PHI:1227#FGSG_07742#I1RPV7#5518#Gibberella_zeae#Lethal	33.9	0.026	Nucleus	0.71
PSTG_12360	141	1	0.0070922	No	No	No							Effector	0.703	PHI:741#BeNEP2#ABB43267#278938#Botrytis_elliptica#Unaffected_pathogenicity	25.8	1.5	Extracellular	0.01
PSTG_12363	115	1	0.00869565	No	No	No							Non-effector	0.836	PHI:174#GNA1#BAA36496#5476#Candida_albicans#Reduced_virulence	24.3	3.6	Extracellular	0.02	Y
PSTG_12364	119	1	0.00840336	No	No	No							Non-effector	0.728	PHI:2114#Calnexin#MGG_01607#148305#Magnaporthe_oryzae#Loss_of_pathogenicity	24.6	3.2	Extracellular	0.01	Y
PSTG_12366	65	0	0	Yes	Yes	Yes							Non-effector	0.976	PHI:3380#FVEG_12534#W7MT41#117187#Fusarium_verticillioides#unaffected_pathogenicity	24.6	0.76	Extracellular	0.02
PSTG_12368	626	6	0.00958466	No	No	No							Non-effector	1	PHI:360#KIN1#AAW46354#5207#Cryptococcus_neoformans#Reduced_virulence	31.2	0.41	Cytoplasm	0.75
PSTG_12383	446	5	0.0112108	No	Yes	No		Yes					Non-effector	1	PHI:323#VFGLU1#AAO63562#93591#Verticillium_fungicola#Reduced_virulence	86.7	3.67e-19	Extracellular	0.07		RXLR	Cellulase (glycosyl hydrolase family 5) (PF00150)
PSTG_12387	231	7	0.030303	No	No	Yes							Effector	0.957	PHI:2895#F-avi4330#B9JV05#373#Agrobacterium_vitis#Loss_of_pathogenicity	28.5	0.63	Extracellular	0.03		RXLR
PSTG_12413	462	7	0.0151515	Yes	No	No			Yes				Non-effector	1	PHI:236#WdCHS2#AAC34496#5970#Wangiella_(Exophiala)_dermatitidis#Reduced_virulence	30.8	0.33	Cytoplasm	0.74	Y
PSTG_12423	129	2	0.0155039	Yes	No	Yes							Non-effector	0.985	PHI:409#BbCHIT1#AAN41259#176275#Beauveria_bassiana#Increased_virulence_(Hypervirulence)	26.2	1	Extracellular	0.04
PSTG_12424	298	3	0.0100671	Yes	No	No							Non-effector	0.996	PHI:1939#GzZC254#I1RMX8#5518#Gibberella_zeae#Unaffected_pathogenicity	29.3	0.43	Cytoplasm	0.56	Y
PSTG_12430	557	9	0.016158	No	No	No							Non-effector	1	PHI:471#CDC42#AAB69764#5476#Candida_albicans#Loss_of_pathogenicity	29.6	0.46	Nucleus	0.84
PSTG_12442	462	3	0.00649351	No	No	Yes							Non-effector	1	PHI:258#GPABC1#CAC40023#5128#Gibberella_pulicaris#Reduced_virulence	26.6	7	Nucleus	0.75
PSTG_12447	162	1	0.00617284	Yes	Yes	No							Non-effector	0.984	PHI:2234#Cmu1#Q4P2D2#5270#Ustilago_maydis#Mixed_outcome	28.5	0.25	Nucleus	0.14
PSTG_12458	203	8	0.0394089	No	No	Yes							Effector	0.972	PHI:932#um03752##5270#Ustilago_maydis#Reduced_virulence	26.9	1.5	Extracellular	0.34		[Y/F/W]XC
PSTG_12479	558	11	0.0197133	No	Yes	No							Non-effector	1	PHI:2511#Pes1#Q4WT66#746128#Aspergillus_fumigatus#Reduced_virulence	29.3	1.2	Nucleus	0.33
PSTG_12486	162	8	0.0493827	Yes	No	No							Effector	0.999	PHI:3380#FVEG_12534#W7MT41#117187#Fusarium_verticillioides#unaffected_pathogenicity	26.2	1.6	Extracellular	0.16		[R/K]CXXCX12H
PSTG_12493	169	1	0.00591716	Yes	No	No							Effector	0.904	PHI:205#CaCHS1#CAA21947#5476#Candida_albicans#Loss_of_pathogenicity	25.8	2.4	Extracellular	0.28
PSTG_12496	487	4	0.00821355	Yes	No	No							Non-effector	1	PHI:903#um01888##5270#Ustilago_maydis#Unaffected_pathogenicity	200	1.41e-57	Golgi apparatus membrane	0.22			Serine carboxypeptidase (PF00450)
PSTG_12498	481	4	0.00831601	No	No	Yes							Non-effector	1	PHI:903#um01888##5270#Ustilago_maydis#Unaffected_pathogenicity	291	1.22e-91	Extracellular	0.06			Serine carboxypeptidase (PF00450)
PSTG_12501	635	5	0.00787402	No	No	No							Non-effector	1	PHI:352#GLO1#CAD79488#5270#Ustilago_maydis#Loss_of_pathogenicity	438	9.95e-143	Extracellular	0.11			Glyoxal oxidase N-terminus (PF07250)
PSTG_12505	488	4	0.00819672	No	No	No							Non-effector	1	PHI:903#um01888##5270#Ustilago_maydis#Unaffected_pathogenicity	248	2.93e-75	Golgi apparatus membrane	0.18			Serine carboxypeptidase (PF00450)
PSTG_12516	721	7	0.00970874	No	No	Yes							Non-effector	1	PHI:676#STE20alpha#AAN75173#178876#Cryptococcus_neoformans#Lethal	30.4	0.68	Nucleus	0.9
PSTG_12528	73	1	0.0136986	Yes	No	Yes							Effector	1	PHI:1640#GzWing012#I1RPI0#5518#Gibberella_zeae#Unaffected_pathogenicity	24.6	0.92	Mitochondrion	0.08
PSTG_12529	174	6	0.0344828	No	Yes	No							Effector	0.989	PHI:1227#FGSG_07742#I1RPV7#5518#Gibberella_zeae#Lethal	33.9	0.007	Extracellular	0.05	Y
PSTG_12534	519	1	0.00192678	No	No	Yes							Non-effector	1	PHI:4835#B9WGE7#Csr1/ZAP1#42374#Candida_dubliniensis#reduced_virulence	30.4	0.47	Mitochondrion	0.95
PSTG_12537	617	9	0.0145867	No	Yes	No							Non-effector	1	PHI:3602#ESX-5#B2HSU5#1781#Mycobacterium_marinum#mixed_outcome	34.3	0.043	Endoplasmic reticulum	0.84
PSTG_12540	185	12	0.0648649	No	Yes	No							Effector	0.985	PHI:2392#Gat2#Q5ALK1#5476#Candida_albicans#Reduced_virulence	30	0.11	Extracellular	0.14
PSTG_12571	78	6	0.0769231	No	No	No							Effector	0.951	PHI:747#um00445#Not_available#5270#Ustilago_maydis#Unaffected_pathogenicity	26.9	0.15	Extracellular	0.01
PSTG_12578	723	5	0.00691563	Yes	No	No							Non-effector	1	PHI:1298#GzAT002#I1RYF7#5518#Gibberella_zeae#Unaffected_pathogenicity	28.9	1.1	Nucleus	0.7	Y
PSTG_12605	813	7	0.00861009	No	No	No							Non-effector	1	PHI:1796#GzZC111#I1RSR7#5518#Gibberella_zeae#Unaffected_pathogenicity	28.1	4.7	Nucleus	0.97
PSTG_12611	148	9	0.0608108	No	No	No							Effector	1	PHI:538#FRT1#AAU87358#40559#Botrytis_cinerea#Unaffected_pathogenicity	25	4	Extracellular	0
PSTG_12612	129	6	0.0465116	No	No	No							Non-effector	0.686	PHI:4837#A0A024CHY4#cipA#36746#Pseudomonas_cichorii#reduced_virulence	29.3	0.11	Extracellular	0.17
PSTG_12614	265	7	0.0264151	No	No	No							Non-effector	0.995	PHI:1756#GzZC071#I1S4Q3#5518#Gibberella_zeae#Unaffected_pathogenicity	29.3	0.44	Extracellular	0.16
PSTG_12625	536	9	0.016791	No	Yes	No							Non-effector	1	PHI:1312#GzbHLH013#I1RVV8#5518#Gibberella_zeae#Unaffected_pathogenicity	31.2	0.3	Extracellular	0.25		RXLX[EDQ]	Alpha amylase, catalytic domain (PF00128)
PSTG_12653	983	12	0.0122075	No	No	No							Non-effector	1	PHI:1522#GzHOMEL026#I1RXA5#5518#Gibberella_zeae#Lethal	38.9	0.002	Nucleus	0.92	Y
PSTG_12655	465	6	0.0129032	No	No	No							Non-effector	1	PHI:4611#Q18A49#Opp#1496#Clostridium_difficile#increased_virulence_(Hypervirulence)	28.5	1.5	Extracellular	0.14
PSTG_12661	439	15	0.0341686	No	No	No							Non-effector	1	PHI:566#cel2#AAK19621#5017#Cochliobolus_carbonum#Unaffected_pathogenicity	229	2.91e-70	Extracellular	0.17			Glycosyl hydrolase family 7 (PF00840)
PSTG_12669	130	6	0.0461538	Yes	Yes	No							Effector	0.92	PHI:1428#GzC2H096#I1S5D9#5518#Gibberella_zeae#Unaffected_pathogenicity	25.4	2.3	Extracellular	0.02
PSTG_12671	170	0	0	No	No	No							Effector	0.714	PHI:1396#GzC2H059#I1RUM9#5518#Gibberella_zeae#Reduced_virulence	27.3	0.78	Extracellular	0
PSTG_12674	221	5	0.0226244	No	Yes	No							Effector	0.698	PHI:135#BAD1#AAA91036#5039#Blastomyces_dermatitidis#Loss_of_pathogenicity	27.7	1.2	Extracellular	0.2
PSTG_12685	149	6	0.0402685	Yes	No	No							Effector	0.935	PHI:2394#Conserved_hypothetical_protein_#I1S104#5518#Gibberella_zeae	26.9	0.84	Extracellular	0.06
PSTG_12697	350	0	0	No	No	No							Non-effector	1	PHI:3139#PlCBP49#J7I5J0#147375#Paenibacillus_larvae#reduced_virulence	26.6	4.5	Nucleus	0.39
PSTG_12698	346	0	0	No	No	No							Non-effector	1	PHI:2930#ctf2#J9MFF7#59765#Fusarium_oxysporum_f._sp._Lycopersici#Reduced_virulence	28.5	1.1	Nucleus	0.43
PSTG_12716	149	3	0.0201342	Yes	No	No							Non-effector	1	PHI:4953#Q7CI41#irp2#992166#Yersinia_pestis#mixed_outcome	25.4	2.9	Extracellular	0.13
PSTG_12719	149	3	0.0201342	Yes	No	No							Non-effector	0.823	PHI:649#invG#AAO70361#216597#Salmonella_enterica#Reduced_virulence	25.8	2	Nucleus	0.29
PSTG_12720	169	3	0.0177515	No	No	No							Non-effector	0.731	PHI:2119#MST11p#MGG_14847#148305#Magnaporthe_oryzae#Loss_of_pathogenicity	26.6	1.7	Plasma membrane	0.11
PSTG_12725	665	6	0.00902256	No	No	No							Non-effector	1	PHI:1459#GzAra007#I1RYE2#5518#Gibberella_zeae#Unaffected_pathogenicity	27.7	2.8	Nucleus	0.67		[L/I]XAR;[KRHQSA][DENQ]EL
PSTG_12741	114	0	0	Yes	Yes	No							Effector	0.692	PHI:285#CHSV#AAO49384#5507#Fusarium_oxysporum#Increased_virulence_(Hypervirulence)	25.8	1.2	Extracellular	0.13
PSTG_12743	278	10	0.0359712	No	No	No							Effector	0.502	PHI:3032#GapA#Q595M4#2096#Mycoplasma_gallisepticum#unaffected_pathogenicity	30.8	0.15	Extracellular	0.21	Y
PSTG_12744	285	10	0.0350877	No	No	Yes							Non-effector	0.779	PHI:1895#GzZC210#I1RNU2#5518#Gibberella_zeae#Unaffected_pathogenicity	33.1	0.032	Extracellular	0.21	Y
PSTG_12760	700	0	0	No	Yes	No							Non-effector	1	PHI:339#CLPT1#CAC41973#290576#Colletotrichum_lindemuthianum#Reduced_virulence	28.9	1.3	Nucleus	0.46
PSTG_12763	607	0	0	No	Yes	No							Non-effector	1	PHI:1979#GzZC294#I1RLI4#5518#Gibberella_zeae#Unaffected_pathogenicity	27.3	5.1	Nucleus	0.56
PSTG_12764	806	2	0.00248139	No	Yes	No							Non-effector	1	PHI:262#MAD2#EAK94586#5476#Candida_albicans#Reduced_virulence	136	1.39e-36	Nucleus	0.71			HORMA domain (PF02301)
PSTG_12773	75	0	0	Yes	No	Yes							Effector	0.758	PHI:1253#FGSG_11614#I1RS57#5518#Gibberella_zeae#Unaffected_pathogenicity	25.8	0.5	Extracellular	0.04
PSTG_12774	718	0	0	No	Yes	No							Non-effector	1	PHI:896#um01298##5270#Ustilago_maydis#Unaffected_pathogenicity	30.8	0.39	Nucleus	0.57
PSTG_12778	419	3	0.0071599	No	No	No							Non-effector	1	PHI:1812#GzZC127#I1RV71#5518#Gibberella_zeae#Unaffected_pathogenicity	26.2	7.9	Endoplasmic reticulum	0.02			GPI transamidase subunit PIG-U (PF06728)
PSTG_12779	151	1	0.00662252	No	No	No							Effector	0.944	PHI:2336#NIA1#O00101#13684#Stagonospora_nodorum#Unaffected_pathogenicity	28.9	0.2	Extracellular	0.14
PSTG_12782	171	2	0.0116959	No	No	No							Effector	0.986	PHI:2377#DEP3#D2E9W8#29001#Alternaria_brassicicola#Mixed_outcome	27.3	0.93	Mitochondrion	0.02
PSTG_12786	219	5	0.0228311	No	No	No							Non-effector	0.996	PHI:2130#MoHox4#MGG_06285#148305#Magnaporthe_oryzae#reduced_virulence	26.2	3.2	Extracellular	0.12
PSTG_12800	237	2	0.00843882	Yes	No	No							Effector	0.594	PHI:599#TCO1#ABD49452#5207#Cryptococcus_neoformans#Reduced_virulence	25.8	5	Extracellular	0.18
PSTG_12803	477	12	0.0251572	No	No	No							Non-effector	1	PHI:70#ECP1#CAA78400#5499#Cladosporium_fulvum#Reduced_virulence	31.2	0.046	Extracellular	0.64	Y
PSTG_12806	147	6	0.0408163	No	No	No							Effector	0.92	PHI:2820#SWI1#Q59UR3#5476#Candida_albicans#Reduced_virulence	29.3	0.17	Extracellular	0.08
PSTG_12812	125	4	0.032	No	No	No	Yes						Effector	0.963	PHI:2085#Moatg11#MGG_04486#148305#Magnaporthe_oryzae#Unaffected_pathogenicity	25.8	1.5	Extracellular	0.19		RSIVEQD
PSTG_12818	278	14	0.0503597	No	No	Yes							Effector	0.732	PHI:2401#CaRING1#G0T3B3#456327#Xanthomonas_campestris_pv_vesicatoria#Mixed_outcome	40.8	4.88e-05	Endoplasmic reticulum	0.44			Ring finger domain (PF13639)
PSTG_12823	123	7	0.0569106	No	No	Yes							Effector	0.999	PHI:2654#DUR1,2#Q59VF3#5476#Candida_albicans#Reduced_virulence	25.8	1.7	Extracellular	0.06
PSTG_12829	242	8	0.0330579	Yes	No	No							Effector	0.983	PHI:1746#GzZC061#I1RWV5#5518#Gibberella_zeae#Unaffected_pathogenicity	25.8	5.4	Extracellular	0.02
PSTG_12831	465	1	0.00215054	No	No	No							Non-effector	1	PHI:680#PAK1#AAL58842#214684#Cryptococcus_neoformans#Reduced_virulence	29.6	0.63	Cytoplasm	0.67		RSIVEQD
PSTG_12835	265	5	0.0188679	No	Yes	No	Yes						Non-effector	0.716	PHI:432#FGL1#AAQ23181#5518#Fusarium_graminearum#Reduced_virulence	32.3	0.044	Extracellular	0.02			Lipase (class 3) (PF01764)
PSTG_12836	116	1	0.00862069	Yes	No	No							Non-effector	0.826	PHI:2684#crp#P0A2T6#90371#Salmonella_enterica_serovar_Typhimurium#Reduced_virulence	27.7	0.21	Extracellular	0.33
PSTG_12845	480	3	0.00625	Yes	No	No							Non-effector	1	PHI:2080#Moatg13#MGG_00454#148305#Magnaporthe_oryzae#Reduced_virulence	29.3	0.91	Endoplasmic reticulum	0.75
PSTG_12846	623	8	0.0128411	No	No	No							Non-effector	1	PHI:2126#MGSTE12p#C5J0G7#54734#Mycosphaerella_graminicola#reduced_virulence	32.7	0.11	Mitochondrion	0.96
PSTG_12848	578	6	0.0103806	No	No	No							Non-effector	1	PHI:352#GLO1#CAD79488#5270#Ustilago_maydis#Loss_of_pathogenicity	246	6.98e-72	Extracellular	0.2			Glyoxal oxidase N-terminus (PF07250)
PSTG_12864	118	1	0.00847458	Yes	No	No							Effector	0.903	PHI:1638#GzWing010#I1RN27#5518#Gibberella_zeae#Unaffected_pathogenicity	25.8	1.5	Extracellular	0.27
PSTG_12880	618	9	0.0145631	No	Yes	No							Non-effector	1	PHI:2192#MoRgs1##148305#Magnaporthe_oryzae#Mixed_outcome	28.1	3	Nucleus	0.79
PSTG_12884	341	3	0.00879765	No	Yes	No							Non-effector	0.998	PHI:345#CRG1#AAR06257#5207#Cryptococcus_neoformans#Increased_virulence_(Hypervirulence)	27.3	2.4	Extracellular	0.46			DNA/RNA non-specific endonuclease (PF01223)
PSTG_12889	259	10	0.03861	No	No	No	Yes						Effector	0.895	PHI:2713#TALE1#E1AYJ2#43353#Xanthomonas_axonopodis_pv._manihotis_#Effector_(plant_avirulence_determinant)	26.9	2.1	Extracellular	0.09
PSTG_12904	720	7	0.00972222	No	No	Yes							Non-effector	1	PHI:541#LIP1#AAU87359#332648#Botrytis_cinerea#Unaffected_pathogenicity	224	2.45e-64	Extracellular	0.58	Y		Carboxylesterase family (PF00135)
PSTG_12913	137	6	0.0437956	Yes	No	Yes							Effector	0.992	PHI:3977#C9WMG8#Six6#5507#Fusarium_oxysporum#increased_virulence_(Hypervirulence)	27.3	0.49	Extracellular	0.03
PSTG_12914	112	1	0.00892857	Yes	No	No							Effector	0.607	PHI:383#SOD5#EAL00626#5476#Candida_albicans#Loss_of_pathogenicity	26.6	0.56	Nucleus	0.41
PSTG_12924	349	1	0.00286533	No	No	No							Non-effector	1	PHI:1835#GzZC150#I1RIL1#5518#Gibberella_zeae#Unaffected_pathogenicity	28.1	1.6	Nucleus	0.77
PSTG_12931	502	6	0.0119522	No	No	No							Non-effector	1	PHI:697#ugt51E1#AAM81358#5022#Leptosphaeria_maculans#Unaffected_pathogenicity	144	8.59e-39	Extracellular	0.23			Eukaryotic aspartyl protease (PF00026)
PSTG_12934	491	3	0.00610998	Yes	No	No							Non-effector	1	PHI:1971#GzZC286#I1RF99#5518#Gibberella_zeae#Unaffected_pathogenicity	29.6	0.67	Nucleus	0.06
PSTG_12936	544	5	0.00919118	Yes	No	No							Non-effector	1	PHI:304#GzCPS1#AAP12366#5518#Fusarium_graminearum#Reduced_virulence	28.9	1.5	Extracellular	0.38
PSTG_12950	122	7	0.057377	Yes	No	Yes							Effector	1	PHI:2465#HsvB#Q58PW9#552#Erwinia_amylovora#Mixed_outcome	25	2.8	Extracellular	0.03
PSTG_12958	480	6	0.0125	Yes	No	No							Non-effector	1	PHI:81#MAC1#AAB66482#318829#Magnaporthe_oryzae#Reduced_virulence	26.9	4.9	Extracellular	0.03
PSTG_12959	75	0	0	No	No	No							Effector	0.869	PHI:2187#MST12#G4N3L5#148305#Magnaporthe_oryzae#Loss_of_pathogenicity	25.4	0.51	Extracellular	0.01
PSTG_12960	155	5	0.0322581	No	No	No							Effector	0.815	PHI:2608#ACRTS2#F8R4Y0#5599#Alternaria_alternata#Reduced_virulence	24.6	5.4	Extracellular	0.14
PSTG_12961	75	0	0	No	No	No							Effector	0.992	PHI:1788#GzZC103#I1S1N1#5518#Gibberella_zeae#Unaffected_pathogenicity	23.1	3.8	Extracellular	0.04
PSTG_12968	164	0	0	No	Yes	No			Yes				Non-effector	0.887	PHI:3108#RavR#B0RPP4#339#Xanthomonas_campestris#reduced_virulence	25.8	2.8	Extracellular	0.14
PSTG_12972	500	7	0.014	No	Yes	No							Non-effector	1	PHI:1358#GzC2H018#I1RG87#5518#Gibberella_zeae#Unaffected_pathogenicity	28.9	1.4	Nucleus	0.83
PSTG_12979	124	8	0.0645161	No	No	No							Effector	0.999	PHI:3457#PHO84#J9VMW8#5207#Cryptococcus_neoformans#mixed_outcome	24.6	3.9	Extracellular	0.02
PSTG_12980	124	8	0.0645161	No	No	No							Effector	0.998	PHI:1597#GzOB037#I1RYF6#5518#Gibberella_zeae#Unaffected_pathogenicity	24.3	4.9	Extracellular	0
PSTG_12981	151	1	0.00662252	No	No	No							Non-effector	0.996	PHI:2101#Vacuolar_calcium_ion_transporter#MGG_11454#148305#Magnaporthe_oryzae#Unaffected_pathogenicity	24.6	5	Extracellular	0.09
PSTG_12985	74	1	0.0135135	Yes	No	No							Non-effector	0.965	PHI:187#RUM1#AAG02418#5270#Ustilago_maydis#Loss_of_pathogenicity	25.8	0.4	Extracellular	0.16
PSTG_12986	382	4	0.0104712	Yes	No	No							Effector	1	PHI:3307#gpf1#G4NII8#318829#Magnaporthe_oryzae#loss_of_pathogenicity	30	0.42	Extracellular	0.09
PSTG_12998	597	5	0.00837521	No	Yes	Yes							Non-effector	1				Extracellular	0.41			Peptide N-acetyl-beta-D-glucosaminyl asparaginase amidase A (PF12222)
PSTG_13005	194	5	0.0257732	Yes	No	No							Effector	0.785	PHI:1658#GzCCCH002#I1RRW3#5518#Gibberella_zeae#Unaffected_pathogenicity	24.6	6.5	Nucleus	0.21
PSTG_13011	262	0	0	Yes	No	No							Non-effector	1				Nucleus	0.05
PSTG_13012	257	2	0.0077821	No	Yes	No							Non-effector	0.551	PHI:132#ABC1#AAB86640#318829#Magnaporthe_oryzae#Reduced_virulence	30.4	0.17	Nucleus	0.55	Y
PSTG_13070	221	12	0.0542986	No	No	Yes							Effector	0.588	PHI:1025#bcnoxR#CAP12326#40559#Botrytis_cinerea#Reduced_virulence	26.2	3.4	Extracellular	0.12
PSTG_13075	258	9	0.0348837	No	Yes	No							Non-effector	1	PHI:1212#FGSG_12149#I1RCJ5#5518#Gibberella_zeae#Reduced_virulence	27.3	1.7	Extracellular	0.51
PSTG_13084	223	4	0.0179372	No	No	No							Non-effector	0.875	PHI:1901#GzZC216#I1RK07#5518#Gibberella_zeae#Unaffected_pathogenicity	26.9	1.8	Extracellular	0.12
PSTG_13114	219	6	0.0273973	Yes	No	Yes							Effector	0.831	PHI:1791#GzZC106#I1RVN8#5518#Gibberella_zeae#Unaffected_pathogenicity	31.6	0.052	Extracellular	0.05
PSTG_13115	211	6	0.028436	No	Yes	No							Effector	0.928	PHI:1456#GzAra004#I1RN15#5518#Gibberella_zeae#Unaffected_pathogenicity	27.3	1.1	Extracellular	0.18
PSTG_13123	347	3	0.00864553	No	No	Yes			Yes				Non-effector	0.999	PHI:2204#endo-1,4-beta-xylanase_[GH10_family]#MGG_01542#148305#Magnaporthe_oryzae#Reduced_virulence	157	4.96e-45	Extracellular	0.06			Glycosyl hydrolase family 10 (PF00331)
PSTG_13127	705	8	0.0113475	Yes	No	No							Non-effector	1				Nucleus	0.81
PSTG_13145	435	2	0.0045977	No	No	Yes							Non-effector	1	PHI:4973#Q6WIH1#MEP4#523103#Trichophyton_mentagrophytes#unaffected_pathogenicity	28.9	1.1	Nucleus	0.75	Y
PSTG_13146	714	2	0.00280112	Yes	No	No							Non-effector	1	PHI:4684#Q9HVI8#MorA#287#Pseudomonas_aeruginosa#increased_virulence_(Hypervirulence)	30	1	Nucleus	0.9
PSTG_13164	380	7	0.0184211	Yes	No	No							Non-effector	1	PHI:2880#AspA#Q48S75#1314#Streptococcus_pyogenes#Reduced_virulence	29.6	0.65	Nucleus	0.87	Y		WLM domain (PF08325)
PSTG_13167	229	6	0.0262009	No	Yes	Yes							Effector	0.705	PHI:1515#GzHOMEL009#I1RG67#5518#Gibberella_zeae#Unaffected_pathogenicity	26.2	3.3	Extracellular	0.13
PSTG_13182	417	5	0.0119904	No	No	Yes							Non-effector	1	PHI:144#CHT42#AAC05829#29875#Trichoderma_virens#Reduced_virulence	87.4	1.76e-19	Extracellular	0.29			Glycosyl hydrolases family 18 (PF00704)
PSTG_13185	488	4	0.00819672	Yes	No	No							Non-effector	1	PHI:903#um01888##5270#Ustilago_maydis#Unaffected_pathogenicity	209	8.11e-61	Vacuole	0.07			Serine carboxypeptidase (PF00450)
PSTG_13190	194	3	0.0154639	Yes	No	No							Non-effector	0.574	PHI:1539#GzMyb003#I1RCG0#5518#Gibberella_zeae#Unaffected_pathogenicity	26.9	1	Nucleus	0.19			Transcription factor/nuclear export subunit protein 2 (PF11262)
PSTG_13198	576	3	0.00520833	Yes	No	No							Non-effector	1	PHI:287#CLNR1#AAN65464#290576#Colletotrichum_lindemuthianum#Loss_of_pathogenicity	28.9	1.6	Nucleus	0.53
PSTG_13202	252	10	0.0396825	No	Yes	Yes							Effector	0.97	PHI:1273#FGSG_05549#I1RCM6#5518#Gibberella_zeae#Unaffected_pathogenicity	26.6	2.9	Extracellular	0.05		RSIVEQD
PSTG_13204	105	6	0.0571429	Yes	No	Yes							Effector	0.723	PHI:1454#GzAra002#I1RCI0#5518#Gibberella_zeae#Unaffected_pathogenicity	23.9	4.4	Extracellular	0.02
PSTG_13205	105	6	0.0571429	Yes	No	Yes							Effector	0.934	PHI:1227#FGSG_07742#I1RPV7#5518#Gibberella_zeae#Lethal	26.2	0.84	Extracellular	0.06
PSTG_13209	682	3	0.00439883	Yes	Yes	No							Non-effector	1	PHI:1662#GzCCHC002#I1REJ1#5518#Gibberella_zeae#Unaffected_pathogenicity	29.3	1.6	Nucleus	0.91	Y
PSTG_13218	233	3	0.0128755	No	No	No							Non-effector	1	PHI:2205#JmjC_domain-containing_protein_5_[GH10_family]#MGG_01543#148305#Magnaporthe_oryzae#Reduced_virulence	26.6	2.2	Extracellular	0.23
PSTG_13219	233	3	0.0128755	No	No	No							Non-effector	1	PHI:2205#JmjC_domain-containing_protein_5_[GH10_family]#MGG_01543#148305#Magnaporthe_oryzae#Reduced_virulence	27.3	1.3	Extracellular	0.26
PSTG_13231	83	0	0	Yes	No	No							Non-effector	1				Extracellular	0.2
PSTG_13232	312	2	0.00641026	No	No	No							Non-effector	1	PHI:4574#Q059G5#NTH1#5207#Cryptococcus_neoformans#mixed_outcome	26.9	2.9	Nucleus	0.65			Translation initiation factor IF-3, N-terminal domain (PF05198)
PSTG_13236	119	6	0.0504202	No	No	No							Effector	0.89	PHI:2989#MGG_06243.6#G4N8I4#148305#Magnaporthe_oryzae#Reduced_virulence	24.6	4	Extracellular	0.09
PSTG_13239	238	2	0.00840336	No	Yes	Yes							Non-effector	0.835	PHI:1615#GzSGT1#I1RZJ1#5518#Gibberella_zeae#Unaffected_pathogenicity	25	7.5	Extracellular	0.16
PSTG_13248	181	13	0.0718232	No	No	No							Effector	0.999	PHI:2123#MGSTE11p#C6KEF4#54734#Mycosphaerella_graminicola#Loss_of_pathogenicity	28.5	0.38	Extracellular	0.01
PSTG_13250	254	10	0.0393701	No	No	No							Non-effector	1	PHI:1538#GzMyb002#I1RA07#5518#Gibberella_zeae#Reduced_virulence	28.9	0.61	Extracellular	0.14
PSTG_13255	307	10	0.0325733	Yes	No	No							Non-effector	0.995	PHI:2401#CaRING1#G0T3B3#456327#Xanthomonas_campestris_pv_vesicatoria#Mixed_outcome	29.3	0.32	Extracellular	0.45			Ring finger domain (PF13639)
PSTG_13263	642	6	0.00934579	Yes	No	No							Non-effector	1	PHI:1377#GzC2H040#I1RQ34#5518#Gibberella_zeae#Unaffected_pathogenicity	27.3	5.7	Nucleus	0.93	Y
PSTG_13266	156	1	0.00641026	Yes	Yes	Yes							Effector	0.847	PHI:2168#Hypothetical_protein#MGG_11346#148305#Magnaporthe_oryzae#Reduced_virulence	25.8	2.2	Extracellular	0.07
PSTG_13269	607	6	0.00988468	Yes	No	No							Non-effector	1	PHI:2960#frdA#C5BDL7#67780#Edwardsiella_ictaluri#Reduced_virulence	27.7	3.4	Nucleus	0.77
PSTG_13272	493	3	0.00608519	No	Yes	No							Non-effector	1	PHI:2119#MST11p#MGG_14847#148305#Magnaporthe_oryzae#Loss_of_pathogenicity	28.5	2.1	Cytoplasm	0.66
PSTG_13275	148	8	0.0540541	No	No	No							Effector	0.995	PHI:2051#COS1#MGG_03977#148305#Magnaporthe_oryzae	27.3	0.66	Extracellular	0.22
PSTG_13279	77	3	0.038961	Yes	No	Yes							Non-effector	0.52	PHI:1928#GzZC243#I1RIR0#5518#Gibberella_zeae#Unaffected_pathogenicity	24.3	1.9	Extracellular	0.06
PSTG_13289	166	8	0.0481928	No	Yes	No							Effector	0.743	PHI:2820#SWI1#Q59UR3#5476#Candida_albicans#Reduced_virulence	34.7	0.003	Extracellular	0.22
PSTG_13291	147	8	0.0544218	No	Yes	No							Effector	0.998	PHI:2213#endo-1,4-beta-xylanase_I_[GH10_family]#MGG_07955#148305#Magnaporthe_oryzae#Reduced_virulence	25	3.3	Extracellular	0.16
PSTG_13292	664	29	0.0436747	No	Yes	No							Non-effector	1	PHI:479#MEP1#AAQ07436#199306#Coccidioides_posadasii#Reduced_virulence	27.7	3.3	Extracellular	0.47			Metallo-peptidase family M12 (PF13688)
PSTG_13297	164	4	0.0243902	No	No	Yes							Effector	0.509	PHI:1657#GzCCCH001#I1RF25#5518#Gibberella_zeae#Unaffected_pathogenicity	29.3	0.23	Extracellular	0.36			Lytic transglycolase (PF03330)
PSTG_13301	156	2	0.0128205	Yes	Yes	No							Non-effector	1	PHI:3634#Rv3232c#O05877#1773#Mycobacterium_tuberculosis#reduced_virulence	26.6	1.3	Extracellular	0
PSTG_13311	450	7	0.0155556	No	Yes	Yes							Non-effector	1	PHI:2880#AspA#Q48S75#1314#Streptococcus_pyogenes#Reduced_virulence	31.6	0.18	Nucleus	0.72
PSTG_13316	388	4	0.0103093	Yes	No	No							Non-effector	1	PHI:3794#Q6FQP8#MNN2#5478#Candida_glabrata#mixed_outcome	32.3	0.08	Extracellular	0.17			DDE superfamily endonuclease (PF13359)
PSTG_13323	160	5	0.03125	No	No	No							Effector	0.911	PHI:3602#ESX-5#B2HSU5#1781#Mycobacterium_marinum#mixed_outcome	25	5.1	Extracellular	0.35
PSTG_13335	388	4	0.0103093	Yes	No	No							Non-effector	1	PHI:3794#Q6FQP8#MNN2#5478#Candida_glabrata#mixed_outcome	32.3	0.08	Extracellular	0.17			DDE superfamily endonuclease (PF13359)
PSTG_13339	152	5	0.0328947	Yes	No	No							Effector	0.961	PHI:804#MGG_08628#EDJ94907#318829#Magnaporthe_oryzae#Reduced_virulence	25.8	1.7	Extracellular	0.47
PSTG_13342	244	4	0.0163934	No	No	No							Non-effector	0.784	PHI:184#RBT4#AAG09789#5476#Candida_albicans#Reduced_virulence	75.1	1.49e-16	Extracellular	0.06			Cysteine-rich secretory protein family (PF00188)
PSTG_13346	690	5	0.00724638	Yes	No	No							Non-effector	1	PHI:109#CLK1#AAB61403#290576#Colletotrichum_lindemuthianum#Reduced_virulence	31.2	0.35	Nucleus	0.78
PSTG_13370	227	6	0.0264317	Yes	No	No							Effector	0.797	PHI:3934#B0BES0#cpnox2#5111#Claviceps_purpurea#increased_virulence_(Hypervirulence)	34.3	0.008	Extracellular	0.01			Ig-like domain from next to BRCA1 gene (PF16158)
PSTG_13398	151	1	0.00662252	Yes	No	No							Non-effector	0.969	PHI:2830#AVR-Pita1JB#C1KJG7#148305#Magnaporthe_oryzae#Effector_(plant_avirulence_determinant)	28.5	0.26	Extracellular	0.04
PSTG_13411	444	1	0.00225225	No	No	No							Non-effector	1	PHI:517#CaEAP1#EAK95520#5476#Candida_albicans#Reduced_virulence	40.4	0.000319	Extracellular	0.26			Cricket paralysis virus, VP4 (PF08762)
PSTG_13484	668	4	0.00598802	No	No	No							Non-effector	1	PHI:2748#snf1#Q4PF20#5270#Ustilago_maydis#Reduced_virulence	29.6	1.2	Mitochondrion	0.63
PSTG_13486	144	8	0.0555556	No	No	No							Effector	0.998				Extracellular	0.18
PSTG_13493	54	0	0	Yes	No	Yes							Effector	0.933	PHI:3280#CoRAS1#N4VQQ5#5465#Colletotrichum_orbiculare#	25.4	0.31	Extracellular	0.05
PSTG_13494	71	0	0	Yes	No	No							Effector	0.854	PHI:2702#avrXacE2#Q8PHM7#346#Xanthomonas_axonopodis_pv._citri#Effector_(plant_avirulence_determinant)	27.3	0.11	Extracellular	0.02
PSTG_13500	762	4	0.00524934	Yes	Yes	No							Non-effector	1	PHI:2676#ssrA_#Q8ZPP5#90371#Salmonella_enterica_serovar_Typhimurium#Reduced_virulence	28.5	2.8	Nucleus	0.93
PSTG_13519	463	6	0.012959	No	Yes	No							Non-effector	1	PHI:3056#luxO#Q0PRN7#672#Vibrio_vulnificus#increased_virulence	29.3	0.88	Nucleus	0.74
PSTG_13535	647	17	0.0262751	No	No	No							Non-effector	1	PHI:1227#FGSG_07742#I1RPV7#5518#Gibberella_zeae#Lethal	37.7	0.004	Nucleus	0.83
PSTG_13538	650	3	0.00461538	No	Yes	No							Non-effector	1	PHI:2446#ColS#Q5H3L0#64187#Xanthomonas_oryzae_pv._oryzae#Reduced_virulence	29.3	1.2	Nucleus	0.52
PSTG_13551	540	11	0.0203704	No	Yes	No							Non-effector	1	PHI:876#MGG_11671#EDK03349#318829#Magnaporthe_oryzae#Reduced_virulence	29.6	0.94	Extracellular	0.32
PSTG_13552	726	1	0.00137741	No	No	No							Non-effector	1	PHI:2259#AAR1#G8DNT1#45130#Cochliobolus_sativus#Reduced_virulence	30.4	0.82	Nucleus	0.48			Putative stress-responsive nuclear envelope protein (PF10281)
PSTG_13570	618	4	0.00647249	Yes	No	No							Non-effector	1	PHI:1406#GzC2H070#I1RX04#5518#Gibberella_zeae#Lethal	31.2	0.33	Nucleus	0.76
PSTG_13576	207	4	0.0193237	Yes	Yes	No							Non-effector	0.585	PHI:3360#KS#G7TIP2#347#Xanthomonas_oryzae#reduced_virulence	26.2	2.8	Cytoplasm	0.19
PSTG_13579	143	9	0.0629371	Yes	No	No	Yes						Effector	0.997	PHI:2357#CYP52X1#E2EAF6#475271#Beauveria_bassiana#Reduced_virulence	26.2	1.5	Extracellular	0.17
PSTG_13581	481	8	0.016632	No	No	No							Non-effector	1	PHI:2506#Amr1#G3F820#29001#Alternaria_brassicicola#Increased_virulence_(Hypervirulence)	32.7	0.098	Endoplasmic reticulum	0.9			Domain of unknown function (DUF3844)(PF12955)
PSTG_13591	474	6	0.0126582	No	No	No							Non-effector	1	PHI:613#ssaC#AAL20318#216597#Salmonella_enterica#Reduced_virulence	28.1	2.1	Endoplasmic reticulum	0.05			Glycosyl hydrolase family 76 (PF03663)
PSTG_13597	649	2	0.00308166	Yes	No	No							Non-effector	1	PHI:4976#Q83XM0#LssD#446#Legionella_pneumophila#reduced_virulence	28.1	2.6	Extracellular	0.57
PSTG_13600	71	1	0.0140845	Yes	No	No							Non-effector	0.992	PHI:1439#GzNot001#I1RW22#5518#Gibberella_zeae#Lethal	23.5	2.6	Extracellular	0.12
PSTG_13609	656	9	0.0137195	Yes	No	No							Non-effector	1	PHI:432#FGL1#AAQ23181#5518#Fusarium_graminearum#Reduced_virulence	31.6	0.25	Nucleus	0.94	Y
PSTG_13622	144	8	0.0555556	No	Yes	No							Effector	1	PHI:3089#fac1#I1RCC9#5518#Fusarium_graminearum#mixed_outcome	26.9	1	Extracellular	0.26
PSTG_13631	406	4	0.00985222	No	No	No							Non-effector	1	PHI:1823#GzZC138#I1RXK4#5518#Gibberella_zeae#Unaffected_pathogenicity	30.4	0.28	Nucleus	0.52
PSTG_13636	402	2	0.00497512	No	No	No							Non-effector	1	PHI:809#MGG_12373#EDK03917#318829#Magnaporthe_oryzae#Reduced_virulence	28.9	0.27	Nucleus	0.48
PSTG_13637	443	2	0.00451467	No	No	No							Non-effector	1	PHI:1181#(Sc_Kic1)#I1RNY7#5518#Gibberella_zeae#Reduced_virulence	30	0.57	Nucleus	0.41
PSTG_13645	351	4	0.011396	No	No	No							Non-effector	0.999	PHI:1729#GzZC044#I1S5H3#5518#Gibberella_zeae#Unaffected_pathogenicity	27.7	2.1	Cytoplasm	0.01		G[I/F/Y][A/L/S/T]R	Polysaccharide deacetylase (PF01522)
PSTG_13661	250	3	0.012	No	Yes	No							Non-effector	0.92	PHI:2411#Ss-ggt1#A7F946#5180#Sclerotinia_sclerotiorum#Reduced_virulence	28.1	0.93	Cytoplasm	0.1			Polysaccharide deacetylase (PF01522)
PSTG_13662	273	4	0.014652	No	Yes	No							Non-effector	0.802	PHI:1729#GzZC044#I1S5H3#5518#Gibberella_zeae#Unaffected_pathogenicity	30.8	0.13	Extracellular	0.05			Polysaccharide deacetylase (PF01522)
PSTG_13666	91	8	0.0879121	No	No	No							Effector	1	PHI:3794#Q6FQP8#MNN2#5478#Candida_glabrata#mixed_outcome	26.2	0.49	Extracellular	0.03		[Y/F/W]XC
PSTG_13680	87	8	0.091954	No	No	No							Effector	1	PHI:11#BW#Q99111#5270#Ustilago_maydis#Loss_of_pathogenicity	23.9	2.7	Extracellular	0.02		[Y/F/W]XC
PSTG_13684	88	8	0.0909091	No	Yes	Yes							Effector	1	PHI:1799#GzZC114#I1RBN6#5518#Gibberella_zeae#Unaffected_pathogenicity	31.2	0.008	Extracellular	0.02
PSTG_13686	93	7	0.0752688	No	No	No							Effector	1	PHI:2302#CHS5#G4XVC0#148305#Magnaporthe_oryzae#Loss_of_pathogenicity	23.9	3.5	Extracellular	0.04		[Y/F/W]XC
PSTG_13730	133	8	0.0601504	No	No	Yes							Effector	1	PHI:2237#Rbf1#Q4P9P1#5270#Ustilago_maydis#Loss_of_pathogenicity	28.9	0.15	Extracellular	0.15
PSTG_13734	409	15	0.0366748	No	No	No							Non-effector	1	PHI:1581#GzOB021#I1RPX8#5518#Gibberella_zeae#Unaffected_pathogenicity	47.8	7.74e-07	Extracellular	0.32			Glycosyl hydrolase family 61 (PF03443)
PSTG_13744	142	0	0	Yes	No	No							Effector	0.618	PHI:24#Avenacinase_gene#AAB09777#29850#Gaeumannomyces_graminis#Loss_of_pathogenicity	33.9	0.003	Extracellular	0.29
PSTG_13745	862	8	0.00928074	No	Yes	No							Non-effector	1	PHI:748#um00446#Not_available#5270#Ustilago_maydis#Unaffected_pathogenicity	632	0	Extracellular	0.23			Glycosyl hydrolase family 3 C-terminal domain (PF01915)
PSTG_13753	933	9	0.0096463	Yes	No	No							Non-effector	1	PHI:445#NOS1##5518#Fusarium_graminearum#Reduced_virulence	27.3	6.8	Nucleus	0.74
PSTG_13754	145	1	0.00689655	Yes	Yes	Yes							Effector	0.716				Extracellular	0.2
PSTG_13765	239	9	0.0376569	No	No	No							Effector	0.704	PHI:2105#Calcium_permease_#MGG_01381#148305#Magnaporthe_oryzae#Mixed_outcome	27.7	1.2	Extracellular	0.04
PSTG_13770	79	1	0.0126582	Yes	No	No							Effector	0.742	PHI:433#CTB1#AAT69682#29003#Cercospora_nicotianae#Reduced_virulence	24.3	2	Endoplasmic reticulum	0.06
PSTG_13775	329	6	0.0182371	Yes	Yes	No							Non-effector	0.998	PHI:2034#MFP1#G4MZY1#148305#Magnaporthe_oryzae#Reduced_virulence	146	3.15e-39	Peroxisome	0.31			MaoC like domain (PF01575)
PSTG_13794	111	6	0.0540541	No	No	Yes							Effector	1	PHI:468#EPA1#AAQ82691#5478#Candida_glabrata#Reduced_virulence	25.4	1.7	Extracellular	0.18
PSTG_13822	358	1	0.0027933	Yes	No	No							Non-effector	1	PHI:1884#GzZC199#I1RJ58#5518#Gibberella_zeae#Unaffected_pathogenicity	28.9	0.95	Nucleus	0.74
PSTG_13825	615	10	0.0162602	Yes	No	No							Non-effector	1	PHI:2092#Cch1#MGG_05643#148305#Magnaporthe_oryzae#Reduced_virulence	28.9	2.1	Nucleus	0.89	Y
PSTG_13829	363	15	0.0413223	No	Yes	No							Non-effector	1	PHI:262#MAD2#EAK94586#5476#Candida_albicans#Reduced_virulence	33.9	0.013	Extracellular	0.43		[Y/F/W]XC;[R/K]CXXCX12H
PSTG_13834	122	6	0.0491803	Yes	No	Yes							Effector	0.997	PHI:1365#GzC2H025#I1RJQ4#5518#Gibberella_zeae#Unaffected_pathogenicity	26.9	0.52	Extracellular	0.01		[L/I]XAR
PSTG_13837	232	8	0.0344828	Yes	No	No							Effector	0.634	PHI:1943#GzZC258#I1RY79#5518#Gibberella_zeae#Unaffected_pathogenicity	26.6	2.6	Extracellular	0.19	Y	[R/K]CXXCX12H
PSTG_13846	233	3	0.0128755	No	No	No							Non-effector	1	PHI:2205#JmjC_domain-containing_protein_5_[GH10_family]#MGG_01543#148305#Magnaporthe_oryzae#Reduced_virulence	27.3	1.2	Extracellular	0.29
PSTG_13861	504	14	0.0277778	No	No	No							Non-effector	1	PHI:1166#ATG15#I1RFN8#5518#Gibberella_zeae#Reduced_virulence	288	1.31e-89	Extracellular	0.29		RXLR	Lipase (class 3)(PF01764)
PSTG_13873	198	10	0.0505051	No	Yes	Yes							Effector	0.986	PHI:1238#FGSG_06970#I1S1V3#5518#Gibberella_zeae#Lethal	30.4	0.1	Extracellular	0.26
PSTG_13876	131	0	0	Yes	No	No							Non-effector	1	PHI:3591#rpfF#G3K6H9#56454#Xanthomonas_hortorum#reduced_virulence	23.9	6.4	Extracellular	0
PSTG_13878	470	8	0.0170213	No	No	No							Non-effector	1	PHI:480#SAP7#EAK94461#5476#Candida_albicans#Reduced_virulence	29.6	0.72	Mitochondrion	0.21			SET domain (PF00856)
PSTG_13886	217	9	0.0414747	Yes	No	No							Effector	0.977	PHI:2531#PRI1#Q4WXC5#746128#Aspergillus_fumigatus#Lethal	27.3	1.3	Extracellular	0.1	Y
PSTG_13897	242	9	0.0371901	No	No	No							Effector	0.949	PHI:329#BcPLS1#CAD43406#40559#Botrytis_cinerea#Loss_of_pathogenicity	25.8	3.7	Extracellular	0.02
PSTG_13913	98	6	0.0612245	No	No	Yes							Effector	0.97	PHI:1964#GzZC279#I1RQU2#5518#Gibberella_zeae#Unaffected_pathogenicity	24.6	2	Extracellular	0		[Y/F/W]XC
PSTG_13915	176	2	0.0113636	Yes	No	No							Effector	0.612	PHI:2109#CNB#MGG_06933#148305#Magnaporthe_oryzae#Mixed_outcome	49.3	1.13e-08	Cytoplasm	0.02			EF-hand domain pair (PF13499)
PSTG_13919	1399	3	0.00214439	Yes	No	No							Non-effector	1	PHI:1238#FGSG_06970#I1S1V3#5518#Gibberella_zeae#Lethal	32.7	0.3	Extracellular	0.91
PSTG_13922	98	5	0.0510204	No	No	No							Effector	0.998	PHI:2699#HrpM#Q8PPR7#611301#Xanthomonas_citri_ssp._Citri#Loss_of_pathogenicity	28.9	0.076	Extracellular	0
PSTG_13930	211	8	0.0379147	No	No	Yes							Effector	0.988	PHI:1724#GzZC039#I1SAE9#5518#Gibberella_zeae#Unaffected_pathogenicity	30.8	0.094	Extracellular	0.05
PSTG_13931	251	8	0.0318725	No	No	No							Effector	0.94	PHI:4973#Q6WIH1#MEP4#523103#Trichophyton_mentagrophytes#unaffected_pathogenicity	26.6	2.5	Extracellular	0.01
PSTG_13935	225	0	0	No	No	No							Non-effector	0.503	PHI:494#PPOA#EAL89712#5085#Aspergillus_fumigatus#Increased_virulence_(Hypervirulence)	26.2	3.6	Cytoplasm	0.04
PSTG_13957	555	7	0.0126126	No	No	No							Non-effector	1	PHI:2820#SWI1#Q59UR3#5476#Candida_albicans#Reduced_virulence	29.3	1.1	Nucleus	0.91	Y	[KRHQSA][DENQ]EL
PSTG_13967	994	4	0.00402414	No	Yes	No							Non-effector	1	PHI:3069#MrAC#E9F4P0#568076#Metarhizium_robertsii#reduced_virulence	28.5	2.8	Nucleus	0.97	Y
PSTG_14006	391	5	0.0127877	Yes	No	No							Non-effector	1	PHI:4194#V5XZS6#AKT7#5599#Alternaria_alternata#increased_virulence_(Hypervirulence)	27.7	2	Extracellular	0.31			DDE superfamily endonuclease (PF13359)
PSTG_14051	501	4	0.00798403	No	Yes	No							Non-effector	1	PHI:3389#FVEG_12521#W7MS01#117187#Fusarium_verticillioides#unaffected_pathogenicity	26.9	4	Nucleus	0.96	Y
PSTG_14052	602	8	0.013289	No	No	No							Non-effector	1	PHI:4987#P43077#HEX1#5476#Candida_albicans#reduced_virulence	254	1.38e-76	Vacuole	0.49			Glycosyl hydrolase family 20, catalytic domain (PF00728)
PSTG_14053	219	9	0.0410959	No	No	No							Effector	0.591	PHI:538#FRT1#AAU87358#40559#Botrytis_cinerea#Unaffected_pathogenicity	26.9	1.8	Extracellular	0.34
PSTG_14054	141	7	0.0496454	No	No	Yes							Effector	0.998	PHI:1366#GzCON7#I1RJV1#5518#Gibberella_zeae#Reduced_virulence	31.2	0.033	Extracellular	0.22
PSTG_14062	110	6	0.0545455	Yes	No	Yes							Effector	0.979	PHI:2120#MST7p#MGG_00800#148305#Magnaporthe_oryzae#Loss_of_pathogenicity	30.4	0.03	Extracellular	0.11		[Y/F/W]XC
PSTG_14087	293	10	0.0341297	No	Yes	No	Yes						Non-effector	1	PHI:2895#F-avi4330#B9JV05#373#Agrobacterium_vitis#Loss_of_pathogenicity	25.4	7.9	Extracellular	0.12
PSTG_14090	132	6	0.0454545	No	No	No							Effector	0.986	PHI:564#chsC#CAA63929#5085#Aspergillus_fumigatus#Reduced_virulence	27.3	0.49	Extracellular	0.01			Lytic transglycolase (PF03330)
PSTG_14096	282	1	0.0035461	Yes	Yes	No							Non-effector	0.977				Nucleus	0.09
PSTG_14116	167	6	0.0359281	No	No	No							Effector	0.948	PHI:2260#PKS1#G8DNT0#45130#Cochliobolus_sativus#Unaffected_pathogenicity	29.3	0.2	Extracellular	0.05
PSTG_14123	200	12	0.06	Yes	Yes	No							Effector	0.996	PHI:1451#GzGH#I1RQL1#5518#Gibberella_zeae#Unaffected_pathogenicity	27.3	1.2	Extracellular	0.2
PSTG_14124	205	11	0.0536585	No	Yes	No							Effector	0.996	PHI:3312#gta1#G4MT75#318829#Magnaporthe_oryzae#reduced_virulence	28.5	0.48	Extracellular	0.1
PSTG_14125	278	2	0.00719424	No	No	No							Non-effector	1	PHI:2422#ATR13#Q5G7L2#272952#Hyaloperonospora_arabidopsidis#Effector_(plant_avirulence_determinant)	25.8	4	Mitochondrion	0.3	Y
PSTG_14142	257	1	0.00389105	No	Yes	No							Effector	0.673	PHI:2707#EccC#C9Z5Q1#1930#Streptomyces_scabies#Unaffected_pathogenicity	30	0.28	Nucleus	0.36
PSTG_14150	558	2	0.00358423	Yes	Yes	No							Non-effector	1	PHI:37#MYP1#AAC37439#5270#Ustilago_maydis#Reduced_virulence	26.6	7.9	Nucleus	0.77	Y
PSTG_14156	262	2	0.00763359	No	No	Yes							Non-effector	0.856				Mitochondrion	0.05
PSTG_14184	410	0	0	No	Yes	No							Non-effector	1				Mitochondrion	0.16
PSTG_14202	161	2	0.0124224	No	No	No							Non-effector	1	PHI:1277#FGSG_12887#I1S5L1#5518#Gibberella_zeae#Unaffected_pathogenicity	32.7	0.014	Nucleus	0.06
PSTG_14204	443	7	0.0158014	Yes	Yes	No							Non-effector	1	PHI:4558#X5FDR6#T6SS1#562#Escherichia_coli#effector_(plant_avirulence_determinant)	30	0.56	Nucleus	0.51
PSTG_14206	305	4	0.0131148	No	Yes	Yes			Yes				Non-effector	0.99	PHI:1968#GzZC283#I1RB12#5518#Gibberella_zeae#Unaffected_pathogenicity	32	0.081	Extracellular	0.23	Y
PSTG_14207	238	4	0.0168067	No	Yes	No			Yes				Effector	0.681	PHI:238#WdPKS1#AAD31436#5970#Wangiella_(Exophiala)_dermatitidis#Reduced_virulence	26.6	2.9	Mitochondrion	0.28
PSTG_14220	408	4	0.00980392	Yes	No	No							Non-effector	1	PHI:321#STE12#CAD59444#5478#Candida_glabrata#Reduced_virulence	29.6	0.51	Nucleus	0.68	Y
PSTG_14221	432	4	0.00925926	Yes	Yes	No							Non-effector	1	PHI:2375#DEP1#D2E9W6#29001#Alternaria_brassicicola#Mixed_outcome	27.7	2	Nucleus	0.52	Y
PSTG_14232	339	1	0.00294985	Yes	No	No							Non-effector	1	PHI:2602#Rim9#Q4PH32#5270#Ustilago_maydis#Unaffected_pathogenicity	30.4	0.3	Nucleus	0.47
PSTG_14250	200	12	0.06	Yes	Yes	No							Effector	0.998	PHI:2833#Cir1#Q09RL3#5207#Cryptococcus_neoformans#Loss_of_pathogenicity	27.3	1.2	Extracellular	0.12
PSTG_14252	526	3	0.00570342	No	No	No			Yes				Non-effector	1	PHI:2117#SPM1#P58371#148305#Magnaporthe_oryzae#Reduced_virulence	357	4.77e-117	Vacuole	0.12			Subtilase family (PF00082)
PSTG_14301	331	22	0.0664653	No	No	No							Non-effector	0.995	PHI:1210#FGSG_01058#I1S077#5518#Gibberella_zeae#Reduced_virulence	26.2	5.2	Extracellular	0.33
PSTG_14313	332	22	0.0662651	No	No	No							Non-effector	0.995	PHI:822#Ip#AAB97419#54734#Mycosphaerella_graminicola#Chemistry_target	29.6	0.39	Extracellular	0.29
PSTG_14316	210	6	0.0285714	Yes	No	No							Effector	0.669	PHI:708#LuxO#AAF94180#686#Vibrio_cholerae#Reduced_virulence	28.9	0.36	Nucleus	0.33
PSTG_14320	224	3	0.0133929	No	Yes	No							Effector	0.639	PHI:1851#GzZC166#I1RXJ3#5518#Gibberella_zeae#Lethal	25.4	5	Extracellular	0.04			Phosphatidylethanolamine-binding protein (PF01161)
PSTG_14332	454	1	0.00220264	Yes	No	No							Non-effector	1	PHI:3005#ClpP#P63786#1280#Staphylococcus_aureus#Reduced_virulence	30	0.32	Nucleus	0.34
PSTG_14378	219	10	0.0456621	No	No	No							Effector	1	PHI:1700#GzZC015#I1RL82#5518#Gibberella_zeae#Unaffected_pathogenicity	28.5	0.51	Plasma membrane	0.25
PSTG_14383	291	3	0.0103093	Yes	No	No							Non-effector	1	PHI:2358#PLD#Q4WZL4#746128#Aspergillus_fumigatus#Reduced_virulence	27.7	1.8	Extracellular	0.24
PSTG_14390	465	4	0.00860215	No	No	No							Non-effector	1	PHI:336#CHS2#AAT77182#5507#Fusarium_oxysporum#Reduced_virulence	37.4	0.003	Nucleus	0.87
PSTG_14393	287	2	0.00696864	Yes	No	No							Non-effector	0.996	PHI:1781#GzZC096#I1S389#5518#Gibberella_zeae#Unaffected_pathogenicity	27.3	2	Plasma membrane	0.12
PSTG_14406	172	13	0.0755814	No	Yes	No							Effector	0.983	PHI:424#PCK1#EAL19243#5207#Cryptococcus_neoformans#Reduced_virulence	27.7	0.65	Extracellular	0.18
PSTG_14413	124	7	0.0564516	No	No	No							Effector	1	PHI:2527#SEC31#Q4X0M4#746128#Aspergillus_fumigatus#Mixed_outcome	27.7	0.33	Extracellular	0.01
PSTG_14414	518	5	0.00965251	Yes	Yes	No							Non-effector	1	PHI:3062#MoRga2#G4N7K5#318829#Magnaporthe_oryzae#mixed_outcome	27.7	3.6	Nucleus	0.69
PSTG_14426	111	6	0.0540541	No	No	Yes							Effector	0.984	PHI:1723#GzZC038#I1S832#5518#Gibberella_zeae#Unaffected_pathogenicity	28.9	0.11	Extracellular	0.01
PSTG_14427	482	7	0.0145228	No	Yes	No	Yes						Non-effector	1	PHI:903#um01888##5270#Ustilago_maydis#Unaffected_pathogenicity	292	4.92e-92	Vacuole	0.19			Serine carboxypeptidase (PF00450)
PSTG_14443	104	7	0.0673077	Yes	No	No							Effector	1	PHI:3413#Ati2#A4SUE7#645#Aeromonas_salmonicida#effector_(plant_avirulence_determinant)	25.4	1.5	Extracellular	0.02		[Y/F/W]XC
PSTG_14482	323	6	0.0185759	Yes	No	No	Yes						Non-effector	0.999	PHI:1228#FGSG_07745#I1RR00#5518#Gibberella_zeae#Lethal	72.8	6.02e-15	Cytoplasm	0.79
PSTG_14493	222	10	0.045045	Yes	Yes	No							Effector	0.918	PHI:2401#CaRING1#G0T3B3#456327#Xanthomonas_campestris_pv_vesicatoria#Mixed_outcome	34.7	0.004	Nucleus	0.01
PSTG_14521	693	5	0.00721501	Yes	Yes	No							Non-effector	1	PHI:3934#B0BES0#cpnox2#5111#Claviceps_purpurea#increased_virulence_(Hypervirulence)	29.6	1.2	Nucleus	0.88
PSTG_14543	108	1	0.00925926	Yes	Yes	No							Effector	0.874	PHI:2085#Moatg11#MGG_04486#148305#Magnaporthe_oryzae#Unaffected_pathogenicity	24.6	2.8	Nucleus	0.57
PSTG_14544	110	3	0.0272727	Yes	No	No							Effector	0.978	PHI:4559#Q6TKU1#T6SS2#562#Escherichia_coli#effector_(plant_avirulence_determinant)	28.1	0.2	Nucleus	0.11
PSTG_14549	101	3	0.029703	Yes	No	No							Non-effector	0.954	PHI:1241#FGSG_07816#I1RAE2#5518#Gibberella_zeae#Unaffected_pathogenicity	24.3	3.2	Extracellular	0.14
PSTG_14557	285	1	0.00350877	No	Yes	Yes							Non-effector	0.893	PHI:1878#GzZC193#I1RPF6#5518#Gibberella_zeae#Unaffected_pathogenicity	28.5	0.76	Nucleus	0.31
PSTG_14558	257	1	0.00389105	No	Yes	Yes							Effector	0.676	PHI:2707#EccC#C9Z5Q1#1930#Streptomyces_scabies#Unaffected_pathogenicity	31.2	0.11	Nucleus	0.26
PSTG_14565	161	12	0.0745342	Yes	Yes	No							Effector	1	PHI:1660#GzCCCH004#I1S4C9#5518#Gibberella_zeae#Unaffected_pathogenicity	28.5	0.32	Extracellular	0.04
PSTG_14599	152	2	0.0131579	Yes	No	No							Effector	0.893	PHI:342#CpMK1#AAO27796#5116#Cryphonectria_parasitica#Reduced_virulence	29.3	0.15	Extracellular	0.24
PSTG_14608	344	4	0.0116279	Yes	No	No							Non-effector	1	PHI:242#CaTPS2#CAC17748#5476#Candida_albicans#Reduced_virulence	34.3	0.016	Cytoplasm	0.05			Trehalose-phosphatase (PF02358)
PSTG_14610	187	4	0.0213904	Yes	No	Yes							Effector	0.958	PHI:1804#GzZC119#I1RUX5#5518#Gibberella_zeae#Unaffected_pathogenicity	31.2	0.06	Extracellular	0.36
PSTG_14612	187	4	0.0213904	Yes	No	Yes							Effector	0.958	PHI:1804#GzZC119#I1RUX5#5518#Gibberella_zeae#Unaffected_pathogenicity	31.2	0.06	Extracellular	0.36
PSTG_14616	318	1	0.00314465	No	Yes	No							Non-effector	0.994	PHI:2059#MgCRZ1#MGG_05133.5#148305#Magnaporthe_oryzae#Reduced_virulence	30.8	0.21	Mitochondrion	0.25	Y		Protein of unknown function (DUF3605)(PF12239)
PSTG_14617	72	2	0.0277778	Yes	No	No							Effector	0.772	PHI:799#MGG_03530#EDJ94565#318829#Magnaporthe_oryzae#Reduced_virulence	25.8	0.42	Extracellular	0.05
PSTG_14628	145	4	0.0275862	Yes	No	No							Effector	0.971	PHI:5010#P18177#TcdB#1496#Clostridium_difficile#reduced_virulence	25.4	3.4	Extracellular	0.09
PSTG_14630	147	8	0.0544218	No	No	No							Effector	0.999	PHI:1777#GzZC092#I1S2U0#5518#Gibberella_zeae#Unaffected_pathogenicity	28.1	0.37	Extracellular	0.03
PSTG_14633	293	1	0.00341297	No	No	No							Non-effector	0.994	PHI:1495#MAT1-1-1#I1RX43#5518#Gibberella_zeae#Unaffected_pathogenicity	30.8	0.14	Nucleus	0.34
PSTG_14653	606	0	0	No	No	No							Non-effector	1	PHI:2625#purA#P65882#90371#Salmonella_enterica_serovar_Typhimurium#Reduced_virulence	32.3	0.13	Extracellular	0.64
PSTG_14654	185	12	0.0648649	No	Yes	No							Non-effector	0.513	PHI:1215#FGSG_02838#I1RX56#5518#Gibberella_zeae#Reduced_virulence	25.8	3.3	Extracellular	0.11
PSTG_14661	648	6	0.00925926	No	Yes	No							Non-effector	1	PHI:2392#Gat2#Q5ALK1#5476#Candida_albicans#Reduced_virulence	27.3	5.2	Nucleus	0.62			Fasciclin domain (PF02469)
PSTG_14662	633	9	0.014218	Yes	Yes	No							Non-effector	1	PHI:1243#FGSG_06420#I1RBW7#5518#Gibberella_zeae#Unaffected_pathogenicity	30.4	0.66	Nucleus	0.47
PSTG_14682	325	0	0	No	No	No							Effector	0.924	PHI:1648#GzWing020#I1RWP1#5518#Gibberella_zeae#Reduced_virulence	30	0.42	Cytoplasm	0.38		RSIVEQD
PSTG_14686	228	7	0.0307018	No	Yes	No							Effector	0.62	PHI:2401#CaRING1#G0T3B3#456327#Xanthomonas_campestris_pv_vesicatoria#Mixed_outcome	40	6.25e-05	Plasma membrane	0.28			Ring finger domain (PF13639)
PSTG_14692	151	1	0.00662252	Yes	No	No							Effector	0.989	PHI:1687#GzZC002#I1S584#5518#Gibberella_zeae#Unaffected_pathogenicity	28.1	0.41	Nucleus	0.07
PSTG_14695	152	6	0.0394737	No	Yes	No							Effector	0.978	PHI:1802#GzZC117#I1RVB2#5518#Gibberella_zeae#Unaffected_pathogenicity	28.9	0.23	Extracellular	0.28		[Y/F/W]XC
PSTG_14696	405	6	0.0148148	No	Yes	No							Non-effector	1	PHI:256#GAS1#AAK52794#318829#Magnaporthe_oryzae#Reduced_virulence	49.3	1.97e-07	Nucleus	0.16			Protein of unknown function (DUF3129)(PF11327)
PSTG_14702	382	11	0.0287958	No	No	No			Yes				Non-effector	1	PHI:81#MAC1#AAB66482#318829#Magnaporthe_oryzae#Reduced_virulence	32	0.12	Cytoplasm	0.11
PSTG_14726	433	2	0.00461894	No	No	No							Non-effector	1	PHI:755#um01240#Not_available#5270#Ustilago_maydis#Increased_virulence_(Hypervirulence)	29.3	0.6	Cytoplasm	0.39		YXSL[R/K]
PSTG_14728	150	2	0.0133333	No	Yes	No							Non-effector	0.995	PHI:2601#Oligopeptidase_B#Q94795#5693#Trypanosoma_cruzi#Reduced_virulence	25.4	3	Extracellular	0.04		[Y/F/W]XC	Ser-Thr-rich glycosyl-phosphatidyl-inositol-anchored membrane family (PF10342)
PSTG_14792	465	2	0.00430108	No	No	No							Non-effector	1	PHI:236#WdCHS2#AAC34496#5970#Wangiella_(Exophiala)_dermatitidis#Reduced_virulence	29.3	1.1	Nucleus	0.87	Y
PSTG_14794	608	2	0.00328947	No	Yes	No							Non-effector	1	PHI:2246#Aga1#XM_751538.1#5270#Ustilago_maydis#Loss_of_pathogenicity	33.1	0.077	Nucleus	0.59
PSTG_14797	755	0	0	No	No	No							Non-effector	1	PHI:4001#Q9KKH8#ysaC#630#Yersinia_enterocolitica#increased_virulence_(Hypervirulence)	28.5	2.7	Nucleus	0.49
PSTG_14798	109	7	0.0642202	No	Yes	Yes							Effector	1	PHI:1836#GzZC151#I1RFH1#5518#Gibberella_zeae#Unaffected_pathogenicity	24.6	2.6	Extracellular	0
PSTG_14802	413	4	0.00968523	No	No	No							Non-effector	1	PHI:144#CHT42#AAC05829#29875#Trichoderma_virens#Reduced_virulence	100.52	4.76 × 10-24	Extracellular	0.08			Glycosyl hydrolases family 18 (PF00704)
PSTG_14807	87	9	0.103448	Yes	No	No							Effector	1	PHI:2401#CaRING1#G0T3B3#456327#Xanthomonas_campestris_pv_vesicatoria#Mixed_outcome	28.49	5.44 × 10-02	Extracellular	0
PSTG_14811	261	0	0	Yes	No	Yes							Non-effector	0.759	PHI:1797#GzZC112#I1RSR1#5518#Gibberella_zeae#Unaffected_pathogenicity	26.6	3.1	Nucleus	0.54
PSTG_14812	227	1	0.00440529	Yes	Yes	No							Non-effector	0.743	PHI:3147#rfaE#B8F4X8#738#Haemophilus_parasuis#reduced_virulence	27.3	0.46	Nucleus	0.89
PSTG_14821	455	6	0.0131868	No	No	No							Non-effector	1	PHI:935#um05295##5270#Ustilago_maydis#Reduced_virulence	33.9	0.017	Extracellular	0.09			Fasciclin domain (PF02469)
PSTG_14841	199	1	0.00502513	No	Yes	No							Non-effector	0.67	PHI:1008#NPS6#ABI51982#101162#Cochliobolus_miyabeanus#Reduced_virulence	26.2	2.6	Nucleus	0.15
PSTG_14847	199	1	0.00502513	No	Yes	No							Effector	0.64	PHI:1298#GzAT002#I1RYF7#5518#Gibberella_zeae#Unaffected_pathogenicity	25.8	2.8	Nucleus	0.2
PSTG_14863	148	1	0.00675676	Yes	No	No							Effector	0.791	PHI:2732#_metQ#Q97T11#1313#Streptococcus_Pneumoniae#Mixed_outcome	26.2	1.3	Cytoplasm	0
PSTG_14878	216	12	0.0555556	No	Yes	No							Effector	0.969	PHI:3353#PsPSR2#G5ADB3#67593#Phytophthora_sojae#effector_(plant_avirulence_determinant)	27.7	1.2	Extracellular	0.06
PSTG_14879	768	1	0.00130208	Yes	Yes	No	Yes						Non-effector	1	PHI:287#CLNR1#AAN65464#290576#Colletotrichum_lindemuthianum#Loss_of_pathogenicity	28.5	3	Nucleus	0.91
PSTG_14884	265	1	0.00377358	No	Yes	No							Non-effector	0.873	PHI:2103#Vacuolar_calcium_ion_transporter#MGG_08710#148305#Magnaporthe_oryzae#Unaffected_pathogenicity	28.5	0.72	Cytoplasm	0.29	Y
PSTG_14899	104	4	0.0384615	Yes	No	No							Non-effector	0.879	PHI:1788#GzZC103#I1S1N1#5518#Gibberella_zeae#Unaffected_pathogenicity	25.8	0.89	Extracellular	0.08
PSTG_14905	499	11	0.0220441	No	No	No							Non-effector	1	PHI:901#um01886##5270#Ustilago_maydis#Unaffected_pathogenicity	179	5.76e-50	Vacuole	0.24			Serine carboxypeptidase (PF00450)
PSTG_14919	390	4	0.0102564	Yes	No	No							Non-effector	1	PHI:96#FAS2#AAA34345#5476#Candida_albicans#Loss_of_pathogenicity	28.9	1.2	Extracellular	0.28			DDE superfamily endonuclease (PF13359)
PSTG_14933	98	9	0.0918367	No	No	Yes							Effector	1	PHI:404#PTH11#AAD30436#318829#Magnaporthe_oryzae#Reduced_virulence	31.6	0.008	Extracellular	0.04			CFEM domain (PF05730)
PSTG_14940	572	6	0.0104895	No	No	No							Non-effector	1	PHI:697#ugt51E1#AAM81358#5022#Leptosphaeria_maculans#Unaffected_pathogenicity	140	3.85e-37	Extracellular	0.28			Eukaryotic aspartyl protease (PF00026)
PSTG_14956	578	2	0.00346021	No	Yes	No							Non-effector	1	PHI:3457#PHO84#J9VMW8#5207#Cryptococcus_neoformans#mixed_outcome	30.4	0.5	Endoplasmic reticulum	0.91
PSTG_14976	125	7	0.056	Yes	No	No							Effector	1	PHI:284#CHK1#O59892#5476#Candida_albicans#Loss_of_pathogenicity	29.3	0.13	Extracellular	0.03		[Y/F/W]XC
PSTG_14978	174	2	0.0114943	Yes	No	No							Effector	0.995	PHI:873#MGG_02443#EDJ98595#318829#Magnaporthe_oryzae#Reduced_virulence	25.8	2.8	Cytoplasm	0.12
PSTG_14985	205	1	0.00487805	Yes	No	No							Effector	0.98	PHI:4970#Q6WIH5#MEP1#523103#Trichophyton_mentagrophytes#Effector_(plant_avirulence_determinant)	26.9	1.4	Mitochondrion	0.06
PSTG_14990	147	6	0.0408163	Yes	No	No							Effector	0.983	PHI:2959#mdh#C5BF98#67780#Edwardsiella_ictaluri#Reduced_virulence	23.5	9.7	Extracellular	0.03
PSTG_14997	238	9	0.0378151	No	No	Yes							Non-effector	0.775				Extracellular	0.04
PSTG_14999	273	3	0.010989	Yes	Yes	Yes							Non-effector	0.997	PHI:187#RUM1#AAG02418#5270#Ustilago_maydis#Loss_of_pathogenicity	28.5	0.94	Cytoplasm	0.19
PSTG_15023	224	1	0.00446429	No	No	No							Non-effector	1	PHI:1227#FGSG_07742#I1RPV7#5518#Gibberella_zeae#Lethal	39.3	0.000206	Cytoplasm	0.16
PSTG_15024	133	4	0.0300752	No	No	Yes							Effector	0.975	PHI:2805#cbp40#I7F9U1#1307#Streptococcus_suis#Reduced_virulence	26.6	1	Extracellular	0.01			Lytic transglycolase (PF03330)
PSTG_15035	294	3	0.0102041	No	Yes	No							Non-effector	1	PHI:5009#Q8Z111#T4519#90370#Salmonella_enterica_subsp._enterica_serovar_Typhi#reduced_virulence	27.7	1.3	Extracellular	0.22
PSTG_15060	402	1	0.00248756	No	No	No							Non-effector	0.999	PHI:3160#spr1268#Q8DPA4#1313#Streptococcus_pneumoniae#unaffected_pathogenicity	26.2	8.2	Cytoplasm	0.14		RXLR
PSTG_15062	715	0	0	No	No	No							Non-effector	1	PHI:2504#AGS2#Q96UR0#746128#Aspergillus_fumigatus#Unaffected_pathogenicity	30.8	0.58	Extracellular	0.28	Y
PSTG_15068	73	2	0.0273973	Yes	No	No							Non-effector	0.94	PHI:2215#BIM1#G4N983#148305#Magnaporthe_oryzae#Reduced_virulence	23.1	4.4	Extracellular	0.03
PSTG_15082	606	2	0.00330033	No	No	No							Non-effector	1	PHI:3977#C9WMG8#Six6#5507#Fusarium_oxysporum#increased_virulence_(Hypervirulence)	28.1	2.1	Mitochondrion	0.64
PSTG_15084	210	6	0.0285714	No	No	No							Effector	0.728	PHI:1917#GzZC232#I1RSE9#5518#Gibberella_zeae#Reduced_virulence	27.3	1.1	Extracellular	0.08
PSTG_15091	402	5	0.0124378	No	Yes	No							Non-effector	1	PHI:1439#GzNot001#I1RW22#5518#Gibberella_zeae#Lethal	32	0.12	Mitochondrion	0.02			Glycosyl hydrolase family 26 (PF02156)
PSTG_15093	268	3	0.011194	No	Yes	No							Non-effector	1	PHI:1252#FGSG_12132#I1RP15#5518#Gibberella_zeae#Unaffected_pathogenicity	34.3	0.012	Cytoplasm	0.11			Ser-Thr-rich glycosyl-phosphatidyl-inositol-anchored membrane family (PF10342)
PSTG_15097	551	8	0.0145191	No	No	No							Non-effector	1	PHI:714#PKS4#ABB90283#5518#Fusarium_graminearum#Unaffected_pathogenicity	28.1	2.5	Extracellular	0.69
PSTG_15101	402	5	0.0124378	No	Yes	No							Non-effector	1	PHI:1439#GzNot001#I1RW22#5518#Gibberella_zeae#Lethal	32	0.12	Mitochondrion	0.02			Glycosyl hydrolase family 26 (PF02156)
PSTG_15103	366	2	0.00546448	No	No	No							Non-effector	0.999	PHI:3607#sidN#K7NCV2#35717#Epichloe_festucae#increased_virulence	55.5	5.03e-09	Nucleus	0.09
PSTG_15106	838	9	0.0107399	No	No	Yes							Non-effector	1	PHI:1914#GzZC229#I1RQ27#5518#Gibberella_zeae#Unaffected_pathogenicity	28.5	3.1	Nucleus	0.9
PSTG_15112	299	4	0.0133779	No	Yes	No							Non-effector	0.998	PHI:4620#A0A0D3LXG7#PcPL20#4784#Phytophthora_capsici#mixed_outcome	28.5	0.69	Extracellular	0.21			Glycosyl hydrolases family 16 (PF00722)
PSTG_15118	539	10	0.0185529	No	No	No							Non-effector	1	PHI:1552#GzMyb016#I1S0N5#5518#Gibberella_zeae#Unaffected_pathogenicity	113	6.78e-27	Nucleus	0.63			SNF2 family N-terminal domain (PF00176)
PSTG_15136	356	7	0.0196629	No	No	No							Non-effector	1	PHI:61#BGL2#AAA21151#5476#Candida_albicans#Reduced_virulence	42.7	2.98e-05	Extracellular	0.09		[Y/F/W]XC
PSTG_15137	266	11	0.0413534	No	Yes	No							Effector	0.729	PHI:325#ACE1#CAG28797#318829#Magnaporthe_oryzae#Effector_(plant_avirulence_determinant)	32	0.076	Extracellular	0.17
PSTG_15139	266	11	0.0413534	No	Yes	No							Effector	0.687	PHI:325#ACE1#CAG28797#318829#Magnaporthe_oryzae#Effector_(plant_avirulence_determinant)	32	0.075	Extracellular	0.18
PSTG_15141	250	12	0.048	Yes	Yes	Yes							Effector	0.805	PHI:2401#CaRING1#G0T3B3#456327#Xanthomonas_campestris_pv_vesicatoria#Mixed_outcome	38.5	0.000232	Plasma membrane	0.23
PSTG_15142	430	4	0.00930233	No	Yes	No							Non-effector	1	PHI:144#CHT42#AAC05829#29875#Trichoderma_virens#Reduced_virulence	45.4	5.52e-06	Extracellular	0.12			Glycosyl hydrolases family 18 (PF00704)
PSTG_15144	615	0	0	No	No	No							Non-effector	1	PHI:2517#TRPS#Q4X0J6#746128#Aspergillus_fumigatus#Lethal	28.5	2.3	Nucleus	0.7	Y
PSTG_15151	119	9	0.0756303	Yes	No	Yes							Effector	1	PHI:2184#HTF1#MGG_00184#148305#Magnaporthe_oryzae#Unaffected_pathogenicity	23.5	7.7	Extracellular	0
PSTG_15157	102	6	0.0588235	Yes	No	No	Yes						Effector	0.983	PHI:60#TOXA#AAB36607#5017#Cochliobolus_carbonum#Lethal	23.9	4	Extracellular	0
PSTG_15160	866	1	0.00115473	No	No	No							Non-effector	1	PHI:1538#GzMyb002#I1RA07#5518#Gibberella_zeae#Reduced_virulence	28.1	5.1	Nucleus	0.69
PSTG_15237	465	1	0.00215054	No	No	No							Non-effector	1	PHI:3139#PlCBP49#J7I5J0#147375#Paenibacillus_larvae#reduced_virulence	27.7	2.3	Cytoplasm	0.67
PSTG_15240	657	4	0.00608828	No	No	No							Non-effector	1	PHI:393#CpCOT1#CAH04535#5111#Claviceps_purpurea#Loss_of_pathogenicity	33.5	0.063	Mitochondrion	0.55
PSTG_15245	522	5	0.00957854	Yes	Yes	No							Non-effector	1	PHI:4840#G7TGB4#hshA#347#Xanthomonas_oryzae#reduced_virulence	28.1	2	Nucleus	0.55
PSTG_15248	224	3	0.0133929	No	Yes	No							Effector	0.707	PHI:3271#ARSEF_2860#J4UI12#176275#Beauveria_bassiana#mixed_outcome	25.4	5.8	Extracellular	0.04			Phosphatidylethanolamine-binding protein (PF01161)
PSTG_15255	332	22	0.0662651	No	No	No							Non-effector	0.994	PHI:1500#GzHMG032#I1S2F2#5518#Gibberella_zeae#Unaffected_pathogenicity	28.5	1	Extracellular	0.25
PSTG_15256	179	6	0.0335196	Yes	No	No							Non-effector	0.963	PHI:2229#rok1#XP_759848#5270#Ustilago_maydis#Mixed_outcome	27.7	0.64	Extracellular	0.11
PSTG_15275	662	10	0.0151057	Yes	No	No							Non-effector	1	PHI:58#SCD1#BAA13009#5462#Colletotrichum_lagenarium#Reduced_virulence	31.2	0.23	Nucleus	0.6
PSTG_15294	2197	26	0.0118343	No	No	No							Non-effector	1	PHI:1579#GzOB019#I1RM25#5518#Gibberella_zeae#Unaffected_pathogenicity	277	1.25e-76	Cytoplasm	0.85	Y	G[I/F/Y][A/L/S/T]R	Multicopper oxidase (PF07731,PF00394)
PSTG_15296	450	14	0.0311111	No	Yes	Yes							Non-effector	1	PHI:2605#hgc1#Q5ABE2_#746128#Aspergillus_fumigatus#Mixed_outcome	26.9	4.7	Extracellular	0.06
PSTG_15300	674	8	0.0118694	No	No	No							Non-effector	1	PHI:397#LAC2#AAV64894#5207#Cryptococcus_neoformans#Unaffected_pathogenicity	278	2.45e-84	Extracellular	0.12		G[I/F/Y][A/L/S/T]R	Multicopper oxidase (PF07732,PF00394)
PSTG_15315	96	6	0.0625	No	No	No							Effector	1	PHI:390#WdCHS5#AAL79830#5970#Wangiella_(Exophiala)_dermatitidis#Reduced_virulence	26.6	0.46	Extracellular	0.13		[Y/F/W]XC
PSTG_15330	129	5	0.0387597	No	No	Yes							Effector	0.906	PHI:1514#GzHOME012#I1RYV5#5518#Gibberella_zeae#Unaffected_pathogenicity	28.5	0.23	Extracellular	0.03			Lytic transglycolase (PF03330)
PSTG_15335	201	1	0.00497512	Yes	Yes	No							Non-effector	1	PHI:3311#pcf1#G4NGB1#318829#Magnaporthe_oryzae#reduced_virulence	28.5	0.43	Extracellular	0.13
PSTG_15361	298	1	0.0033557	Yes	No	No							Non-effector	0.972	PHI:2821#SNF2#Q5ALP9#5476#Candida_albicans#Reduced_virulence	26.9	3	Nucleus	0.6
PSTG_15362	298	1	0.0033557	Yes	No	No							Non-effector	0.972	PHI:2821#SNF2#Q5ALP9#5476#Candida_albicans#Reduced_virulence	26.9	2.9	Nucleus	0.6
PSTG_15368	278	2	0.00719424	Yes	Yes	Yes							Non-effector	0.849	PHI:973#avrE1#AAC43431#323#Pseudomonas_syringae#Effector_(plant_avirulence_determinant)	27.7	1.2	Nucleus	0.5
PSTG_15379	107	0	0	Yes	No	No							Effector	0.973	PHI:1259#FGSG_03499#I1RNK3#5518#Gibberella_zeae#Unaffected_pathogenicity	26.6	0.7	Extracellular	0.17
PSTG_15393	1388	17	0.0122478	No	No	No							Non-effector	1	PHI:1374#GzC2H037#I1RN37#5518#Gibberella_zeae#Unaffected_pathogenicity	30.4	1.4	Cytoplasm	0.57	Y		Adaptin N terminal region (PF01602)
PSTG_15397	940	22	0.0234043	No	No	No							Non-effector	1	PHI:603#orf70#AAL20312#216597#Salmonella_enterica#Unaffected_pathogenicity	28.9	0.49	Mitochondrion	0.27
PSTG_15410	1174	8	0.00681431	Yes	Yes	No							Non-effector	1	PHI:713#PKS13#ABB90282#5518#Fusarium_graminearum#Unaffected_pathogenicity	29.6	2.2	Nucleus	0.98	Y
PSTG_15413	461	13	0.0281996	No	No	No							Non-effector	1	PHI:2504#AGS2#Q96UR0#746128#Aspergillus_fumigatus#Unaffected_pathogenicity	27.3	4	Extracellular	0.09
PSTG_15434	257	1	0.00389105	No	Yes	No							Effector	0.663	PHI:2707#EccC#C9Z5Q1#1930#Streptomyces_scabies#Unaffected_pathogenicity	30	0.27	Cytoplasm	0.35
PSTG_15452	128	0	0	No	No	Yes							Effector	0.697	PHI:1800#GzZC115#I1RE61#5518#Gibberella_zeae#Unaffected_pathogenicity	27.3	0.49	Extracellular	0.08
PSTG_15455	223	8	0.0358744	No	Yes	No							Effector	0.876	PHI:546#XYN11A#AAZ03776#332648#Botrytis_cinerea#Reduced_virulence	25.8	3.1	Extracellular	0.04
PSTG_15456	473	10	0.0211416	No	No	No							Non-effector	1	PHI:70#ECP1#CAA78400#5499#Cladosporium_fulvum#Reduced_virulence	31.6	0.033	Extracellular	0.37	Y
PSTG_15459	238	8	0.0336134	No	No	No							Effector	0.63	PHI:3014#MoAND1#G5EHD3#318829#Magnaporthe_oryzae#reduced_virulence	27.3	1.1	Extracellular	0.04
PSTG_15461	124	4	0.0322581	No	No	No							Effector	0.989	PHI:905#um02193##5270#Ustilago_maydis#Unaffected_pathogenicity	25.8	0.93	Extracellular	0.39
PSTG_15464	108	4	0.037037	No	No	Yes							Effector	0.963	PHI:207#CaNAG2#BAB43813#5476#Candida_albicans#Reduced_virulence	24.3	3.7	Extracellular	0.24
PSTG_15482	152	8	0.0526316	No	No	No	Yes						Effector	1	PHI:2005#HOS2#EDK04649#148305#Magnaporthe_oryzae#Loss_of_pathogenicity	24.6	5.2	Extracellular	0.21
PSTG_15494	658	6	0.00911854	Yes	No	No							Non-effector	1	PHI:4200#W0WL00#gacS#287#Pseudomonas_aeruginosa#increased_virulence_(Hypervirulence)	31.6	0.31	Nucleus	0.57	Y
PSTG_15495	114	7	0.0614035	Yes	Yes	Yes							Effector	1	PHI:1657#GzCCCH001#I1RF25#5518#Gibberella_zeae#Unaffected_pathogenicity	25.8	1.3	Extracellular	0
PSTG_15501	151	7	0.0463576	Yes	No	Yes							Effector	0.998	PHI:1173#HDF1#I1RCN2#5518#Gibberella_zeae#Reduced_virulence	28.1	0.35	Extracellular	0.04
PSTG_15509	405	9	0.0222222	No	No	No							Non-effector	1	PHI:2401#CaRING1#G0T3B3#456327#Xanthomonas_campestris_pv_vesicatoria#Mixed_outcome	38.1	0.000698	Nucleus	0.52		RSIVEQD	Ring finger domain (PF13639)
PSTG_15512	110	1	0.00909091	Yes	Yes	No							Effector	0.714	PHI:2711#NLP1#G2X3W4#27337#Verticillium_dahliae#Reduced_virulence	28.5	0.1	Extracellular	0.29		RSIVEQD
PSTG_15513	468	5	0.0106838	Yes	Yes	No							Non-effector	1	PHI:1398#GzC2H061#I1RV65#5518#Gibberella_zeae#Unaffected_pathogenicity	28.9	1.2	Nucleus	0.49
PSTG_15517	821	3	0.00365408	Yes	No	No							Non-effector	1	PHI:4778#M2TIY7#Csste11#45130#Bipolaris_sorokiniana#unaffected_pathogenicity	32	0.31	Nucleus	0.68
PSTG_15519	166	1	0.0060241	Yes	No	No							Effector	0.954	PHI:1705#GzZC020#I1RJB4#5518#Gibberella_zeae#Unaffected_pathogenicity	25.8	2.9	Nucleus	0.3
PSTG_15525	328	6	0.0182927	No	No	Yes							Non-effector	1	PHI:2991#MGG_01426.6#Q52G60#148305#Magnaporthe_oryzae#Reduced_virulence	29.6	0.48	Nucleus	0.45
PSTG_15530	258	1	0.00387597	Yes	No	No							Non-effector	0.997	PHI:2684#crp#P0A2T6#90371#Salmonella_enterica_serovar_Typhimurium#Reduced_virulence	28.1	0.72	Endoplasmic reticulum	0.38
PSTG_15532	179	5	0.027933	No	No	Yes							Effector	0.974	PHI:383#SOD5#EAL00626#5476#Candida_albicans#Loss_of_pathogenicity	56.2	8.44e-11	Cytoplasm	0.03			Copper/zinc superoxide dismutase (SODC)(PF00080)
PSTG_15538	541	4	0.00739372	Yes	No	No							Non-effector	1	PHI:785#MGG_04128#EDJ99431#318829#Magnaporthe_oryzae#Reduced_virulence	313	1.27e-99	Endoplasmic reticulum	0.35			Protein of unknown function (DUF1237)(PF06824)
PSTG_15568	587	10	0.0170358	Yes	No	No							Non-effector	1	PHI:2233#Smu1#Q4P5N0#5270#Ustilago_maydis#reduced_virulence	29.3	1.2	Mitochondrion	0.76
PSTG_15575	563	3	0.0053286	No	No	No							Non-effector	1	PHI:3655#rssC#C1IL67#615#Serratia_marcescens#increased_virulence	30.4	0.41	Extracellular	0.93	Y
PSTG_15596	108	0	0	Yes	No	Yes							Effector	0.996	PHI:2226#Mcs1#XP_759351#5270#Ustilago_maydis#Reduced_virulence	28.5	0.15	Extracellular	0.18	Y
PSTG_15598	205	2	0.0097561	Yes	Yes	No							Non-effector	0.609	PHI:1603#GzOB044#I1S0A1#5518#Gibberella_zeae#Unaffected_pathogenicity	25.4	5.4	Extracellular	0.27	Y
PSTG_15599	136	6	0.0441176	Yes	No	No							Effector	0.617	PHI:2381#Ucn1#Q4PG27#5270#Ustilago_maydis#Mixed_outcome	28.9	0.15	Extracellular	0.34
PSTG_15607	220	5	0.0227273	No	Yes	No	Yes						Effector	0.626	PHI:1186#(Sc_Cdc15)#I1S0Y9#5518#Gibberella_zeae#Reduced_virulence	26.6	2.8	Extracellular	0.14
PSTG_15626	181	4	0.0220994	Yes	No	No							Effector	0.914	PHI:2226#Mcs1#XP_759351#5270#Ustilago_maydis#Reduced_virulence	26.6	2	Plasma membrane	0.32
PSTG_15627	721	8	0.0110957	Yes	No	No							Non-effector	1	PHI:237#WdCHS3#AAC35278#5970#Wangiella_(Exophiala)_dermatitidis#Reduced_virulence	30.8	0.53	Nucleus	0.82
PSTG_15629	182	5	0.0274725	Yes	Yes	Yes							Effector	0.796	PHI:1572#GzOB012#I1RE94#5518#Gibberella_zeae#Unaffected_pathogenicity	27.7	0.75	Plasma membrane	0.07
PSTG_15630	103	2	0.0194175	Yes	No	Yes							Non-effector	0.998	PHI:285#CHSV#AAO49384#5507#Fusarium_oxysporum#Increased_virulence_(Hypervirulence)	26.2	0.7	Extracellular	0.07
PSTG_15639	195	1	0.00512821	Yes	Yes	No							Effector	0.645	PHI:1558#GzNH003#I1RNK5#5518#Gibberella_zeae#Unaffected_pathogenicity	30.8	0.063	Nucleus	0.71
PSTG_15651	633	5	0.00789889	Yes	Yes	Yes							Non-effector	1	PHI:3417#Ohmm#W5ZQ93#176275#Beauveria_bassiana#increased_virulence	30	0.71	Nucleus	0.65
PSTG_15652	303	5	0.0165017	Yes	No	Yes							Non-effector	1	PHI:946#um05306##5270#Ustilago_maydis#Reduced_virulence	30.8	0.14	Nucleus	0.76
PSTG_15659	633	5	0.00789889	Yes	Yes	Yes							Non-effector	1	PHI:3417#Ohmm#W5ZQ93#176275#Beauveria_bassiana#increased_virulence	30	0.71	Nucleus	0.65
PSTG_15660	303	5	0.0165017	Yes	No	Yes							Non-effector	1	PHI:946#um05306##5270#Ustilago_maydis#Reduced_virulence	30.8	0.14	Nucleus	0.76
PSTG_15673	318	11	0.0345912	Yes	No	No							Non-effector	0.984	PHI:1538#GzMyb002#I1RA07#5518#Gibberella_zeae#Reduced_virulence	29.6	0.44	Extracellular	0.61
PSTG_15674	127	2	0.015748	Yes	No	No							Effector	0.985	PHI:4837#A0A024CHY4#cipA#36746#Pseudomonas_cichorii#reduced_virulence	28.5	0.21	Extracellular	0.16
PSTG_15677	295	10	0.0338983	No	No	No							Non-effector	0.925	PHI:916#um11417##5270#Ustilago_maydis#Reduced_virulence	28.5	0.61	Extracellular	0.25
PSTG_15679	222	4	0.018018	Yes	No	No							Non-effector	1	PHI:2119#MST11p#MGG_14847#148305#Magnaporthe_oryzae#Loss_of_pathogenicity	26.2	3.5	Extracellular	0.28
PSTG_15682	175	0	0	Yes	Yes	No							Effector	0.958	PHI:4963#I6YE93#TcdA#1496#Clostridium_difficile#mixed_outcome	25.8	3	Extracellular	0.3
PSTG_15683	135	2	0.0148148	Yes	Yes	No							Effector	0.891	PHI:4684#Q9HVI8#MorA#287#Pseudomonas_aeruginosa#increased_virulence_(Hypervirulence)	27.7	0.49	Cytoplasm	0.13
PSTG_15691	425	8	0.0188235	No	Yes	No							Non-effector	1	PHI:968#avrB4-1#AAX12108#264730#Pseudomonas_syringae#Effector_(plant_avirulence_determinant)	29.6	0.54	Endoplasmic reticulum	0.2	Y		Glycosyl hydrolase family 76 (PF03663)
PSTG_15715	118	6	0.0508475	Yes	No	Yes							Effector	0.996	PHI:1416#GzC2H083#I1S0D8#5518#Gibberella_zeae#Unaffected_pathogenicity	23.5	8.3	Extracellular	0.03		[Y/F/W]XC
PSTG_15717	128	8	0.0625	Yes	No	No							Effector	1	PHI:3224#BPSS1521_(bprD)#Q63K45#28450#Burkholderia_pseudomallei#increased_virulence	24.3	4.7	Extracellular	0.02
PSTG_15721	673	9	0.013373	Yes	No	No							Non-effector	1	PHI:3448#pgaC#B5Y383#573#Klebsiella_pneumoniae#reduced_virulence	28.5	2.4	Endoplasmic reticulum	0.66
PSTG_15730	107	4	0.0373832	No	No	No							Effector	0.997	PHI:106#CAT1#AAC39448#5476#Candida_albicans#Reduced_virulence	26.2	0.69	Extracellular	0
PSTG_15751	99	2	0.020202	Yes	No	No							Effector	0.971	PHI:325#ACE1#CAG28797#318829#Magnaporthe_oryzae#Effector_(plant_avirulence_determinant)	25.4	1.4	Nucleus	0.05			Uncharacterised protein family (UPF0183)(PF03676)
PSTG_15764	80	0	0	Yes	No	No							Non-effector	0.782	PHI:613#ssaC#AAL20318#216597#Salmonella_enterica#Reduced_virulence	25.8	0.42	Extracellular	0.1
PSTG_15773	286	9	0.0314685	Yes	Yes	Yes							Non-effector	0.746	PHI:851#GyrA#BAC98436#337#Burkholderia_glumae#Chemistry_target	29.3	0.46	Extracellular	0.24
PSTG_15776	280	2	0.00714286	Yes	No	Yes							Non-effector	0.996	PHI:3602#ESX-5#B2HSU5#1781#Mycobacterium_marinum#mixed_outcome	28.9	0.65	Nucleus	0.49
PSTG_15777	605	10	0.0165289	No	Yes	No							Non-effector	1	PHI:2895#F-avi4330#B9JV05#373#Agrobacterium_vitis#Loss_of_pathogenicity	27.7	4	Cytoplasm	0.69
PSTG_15786	53	0	0	No	No	No							Effector	0.918	PHI:2114#Calnexin#MGG_01607#148305#Magnaporthe_oryzae#Loss_of_pathogenicity	26.6	0.12	Extracellular	0.01
PSTG_15789	234	3	0.0128205	No	No	No							Non-effector	0.993	PHI:2113#Kin4#MGG_01196#148305#Magnaporthe_oryzae#Mixed_outcome	24.6	9.6	Extracellular	0.36
PSTG_15791	335	12	0.0358209	Yes	No	No							Non-effector	0.99	PHI:241#CAC1#AAG60619#5207#Cryptococcus_neoformans#Loss_of_pathogenicity	29.6	0.57	Extracellular	0.18	Y
PSTG_15810	822	9	0.0109489	No	Yes	Yes							Non-effector	1	PHI:5006#Q2VEB5#sua__#1349#Streptococcus_uberis__#reduced_virulence	30	1.1	Nucleus	0.85	Y
PSTG_15854	205	0	0	Yes	No	No							Effector	0.905	PHI:4968#Q4ZX47#HopZ3#317#Pseudomonas_syringae#Effector_(plant_avirulence_determinant)	30	0.13	Cytoplasm	0.35
PSTG_15855	530	0	0	No	No	No							Non-effector	1	PHI:2183#CPXB#EHA48040.1#148305#Magnaporthe_oryzae#Unaffected_pathogenicity	28.9	1.4	Extracellular	0.14
PSTG_15857	232	3	0.012931	Yes	Yes	No							Effector	0.661	PHI:4929#Q46435#pgp7#83560#Chlamydia_muridarum#reduced_virulence	26.2	2.5	Mitochondrion	0.25
PSTG_15874	211	4	0.0189573	Yes	No	No							Non-effector	0.857	PHI:3243#lsfA#Q02QT9#287#Pseudomonas_aeruginosa#reduced_virulence	26.9	1.7	Vacuole	0.17			ML domain (PF02221)
PSTG_15879	112	6	0.0535714	No	No	No							Effector	0.96	PHI:3048#CSMA#Q4X0H6#746128#Aspergillus_fumigatus#mixed_outcome	23.9	5.6	Extracellular	0.01
PSTG_15881	93	3	0.0322581	Yes	No	No							Non-effector	0.595	PHI:4200#W0WL00#gacS#287#Pseudomonas_aeruginosa#increased_virulence_(Hypervirulence)	27.7	0.16	Extracellular	0.1
PSTG_15882	113	6	0.0530973	Yes	No	No							Effector	0.997	PHI:961#um06222##5270#Ustilago_maydis#Unaffected_pathogenicity	23.9	4.1	Extracellular	0.03
PSTG_15883	382	1	0.0026178	No	No	No							Non-effector	1	PHI:3076#CpATC1#G8BDA6#5480#Candida_parapsilosis#mixed_outcome	29.6	0.52	Cytoplasm	0.73
PSTG_15891	1510	1	0.000662252	No	Yes	No							Non-effector	1	PHI:3067#MoRga7#G4NGW7#318829#Magnaporthe_oryzae#mixed_outcome	29.3	4.3	Extracellular	0.43
PSTG_15896	398	4	0.0100503	No	No	No							Non-effector	1	PHI:4977#Q5WYQ5#RtxA#446#Legionella_pneumophila#reduced_virulence	34.7	0.018	Extracellular	0.03			Lactonase, 7-bladed beta-propeller (PF10282)
PSTG_15902	96	3	0.03125	Yes	No	No							Effector	0.929	PHI:85#CLA4#AAB68613#5476#Candida_albicans#Reduced_virulence	26.2	0.58	Extracellular	0.05
PSTG_15905	132	0	0	Yes	No	No							Effector	1	PHI:405#PDE1#AAK07740#318829#Magnaporthe_oryzae#Reduced_virulence	25.4	2.3	Extracellular	0.25
PSTG_15906	78	0	0	Yes	No	No							Non-effector	0.818	PHI:370#PKA2#AAM74047#5207#Cryptococcus_neoformans#Reduced_virulence	23.9	2.3	Extracellular	0.09
PSTG_15907	118	0	0	Yes	No	No							Effector	0.983	PHI:1182#(Sc_Mec1)#I1S8Y9#5518#Gibberella_zeae#Reduced_virulence	26.6	0.78	Nucleus	0.42
PSTG_15911	164	3	0.0182927	Yes	No	Yes							Effector	0.918	PHI:2119#MST11p#MGG_14847#148305#Magnaporthe_oryzae#Loss_of_pathogenicity	29.6	0.15	Extracellular	0.06
PSTG_15912	309	6	0.0194175	No	No	No							Non-effector	0.998	PHI:336#CHS2#AAT77182#5507#Fusarium_oxysporum#Reduced_virulence	27.7	1.5	Extracellular	0.29	Y
PSTG_15919	268	4	0.0149254	Yes	Yes	No							Non-effector	0.967	PHI:101#ALB1#AAC39471#5085#Aspergillus_fumigatus#Reduced_virulence	26.6	3.3	Extracellular	0.11	Y
PSTG_15921	128	9	0.0703125	No	No	Yes							Effector	1	PHI:4963#I6YE93#TcdA#1496#Clostridium_difficile#mixed_outcome	28.1	0.27	Extracellular	0.37	Y	[Y/F/W]XC
PSTG_15922	131	6	0.0458015	No	No	Yes							Effector	0.997	PHI:1646#GzWing018#I1RW28#5518#Gibberella_zeae#Reduced_virulence	26.2	1.2	Extracellular	0.22		[Y/F/W]XC
PSTG_15923	131	6	0.0458015	No	No	Yes							Effector	0.999	PHI:2923#AaNPS6#I6YWH2#5599#Alternaria_alternata#Reduced_virulence	26.6	0.93	Extracellular	0.27
PSTG_15929	96	0	0	Yes	No	No							Effector	0.997	PHI:85#CLA4#AAB68613#5476#Candida_albicans#Reduced_virulence	22.7	8.7	Cytoplasm	0.02			ATP synthase alpha/beta family, nucleotide-binding domain (PF00006)
PSTG_15930	594	11	0.0185185	No	No	Yes							Non-effector	1	PHI:105#PLB1#AAC61890#5476#Candida_albicans#Reduced_virulence	250	1.24e-74	Extracellular	0.31			Lysophospholipase catalytic domain (PF01735)
PSTG_15938	559	6	0.0107335	No	Yes	No							Non-effector	1	PHI:2114#Calnexin#MGG_01607#148305#Magnaporthe_oryzae#Loss_of_pathogenicity	588	0	Endoplasmic reticulum	0.19			Calreticulin family (PF00262)
PSTG_15956	92	7	0.076087	No	No	No							Effector	1	PHI:1603#GzOB044#I1S0A1#5518#Gibberella_zeae#Unaffected_pathogenicity	25.4	0.87	Extracellular	0
PSTG_15966	245	0	0	No	No	No							Non-effector	1	PHI:338#CLB2#AAP94020#5270#Ustilago_maydis#Reduced_virulence	29.3	0.39	Nucleus	0.17
PSTG_15969	107	6	0.0560748	Yes	Yes	No							Effector	0.998	PHI:2722#tal2g#G7TJZ8#64187#Xanthomonas_oryzae_pv._oryzae#Effector_(plant_avirulence_determinant)	25	1.8	Extracellular	0.13
PSTG_15973	277	10	0.0361011	No	No	No							Effector	0.531	PHI:3455#Apt1#J9VIH5#5207#Cryptococcus_neoformans#reduced_virulence	26.9	2.3	Extracellular	0.15
PSTG_15974	284	11	0.0387324	No	No	No							Non-effector	0.872	PHI:1915#GzZC230#I1RSL0#5518#Gibberella_zeae#Reduced_virulence	28.1	1.1	Extracellular	0.32
PSTG_15987	360	1	0.00277778	No	Yes	No							Non-effector	1	PHI:242#CaTPS2#CAC17748#5476#Candida_albicans#Reduced_virulence	40	0.000268	Cytoplasm	0.55			Trehalose-phosphatase (PF02358)
PSTG_15993	827	8	0.00967352	Yes	No	No							Non-effector	1	PHI:2985#MGG_04521.6#G4MSF2#148305#Magnaporthe_oryzae#Reduced_virulence	31.6	0.31	Nucleus	0.85
PSTG_16009	159	10	0.0628931	No	Yes	No							Effector	0.934	PHI:39#GP42#AAS60096#67593#Phytophthora_sojae#Unaffected_pathogenicity	24.6	4.9	Extracellular	0
PSTG_16010	147	8	0.0544218	No	Yes	No							Effector	0.933	PHI:2336#NIA1#O00101#13684#Stagonospora_nodorum#Unaffected_pathogenicity	25	3.7	Extracellular	0.05
PSTG_16021	85	6	0.0705882	Yes	No	No							Effector	0.88	PHI:1377#GzC2H040#I1RQ34#5518#Gibberella_zeae#Unaffected_pathogenicity	24.6	1.5	Extracellular	0.02
PSTG_16039	136	6	0.0441176	Yes	No	No							Effector	0.998	PHI:1919#GzZC234#I1RCQ4#5518#Gibberella_zeae#Unaffected_pathogenicity	26.9	0.87	Extracellular	0.06		[R/K]CXXCX12H
PSTG_16040	140	6	0.0428571	Yes	No	No							Effector	0.999	PHI:3366#CcpE#Q99VU9#1280#Staphylococcus_aureus#increased_virulence	26.2	1.5	Extracellular	0.11		[R/K]CXXCX12H
PSTG_16061	232	7	0.0301724	No	Yes	No	Yes						Non-effector	1	PHI:1227#FGSG_07742#I1RPV7#5518#Gibberella_zeae#Lethal	30.8	0.12	Extracellular	0.08			CFEM domain (PF05730)
PSTG_16065	189	4	0.021164	No	No	No							Effector	0.735	PHI:2350#MID1#I1RTB7#5518#Gibberella_zeae#Unaffected_pathogenicity	28.5	0.45	Extracellular	0.03
PSTG_16069	214	2	0.00934579	Yes	No	No							Non-effector	0.771	PHI:1054#CgCHSI#AAL23717#31870#Colletotrichum_graminicola#Unaffected_pathogenicity	29.6	0.26	Nucleus	0.54
PSTG_16070	621	7	0.0112721	No	No	No							Non-effector	1	PHI:3076#CpATC1#G8BDA6#5480#Candida_parapsilosis#mixed_outcome	29.3	1.6	Endoplasmic reticulum	0.7	Y
PSTG_16072	641	3	0.00468019	No	No	No							Non-effector	1	PHI:3019#MoLys2#G5EI34#318829#Magnaporthe_oryzae#reduced_virulence	28.1	3.2	Mitochondrion	0.63
PSTG_16079	417	4	0.00959233	Yes	No	No							Non-effector	1	PHI:1971#GzZC286#I1RF99#5518#Gibberella_zeae#Unaffected_pathogenicity	27.7	2.2	Extracellular	0.1
PSTG_16086	87	5	0.0574713	Yes	Yes	Yes							Effector	1	PHI:434#GEL2#EAL88984#5085#Aspergillus_fumigatus#Reduced_virulence	25	1.2	Extracellular	0.02
PSTG_16094	683	8	0.011713	Yes	No	No							Effector	1	PHI:1246#FGSG_05549#I1RYQ5#5518#Gibberella_zeae#Unaffected_pathogenicity	29.6	1.2	Extracellular	0.11
PSTG_16096	190	4	0.0210526	Yes	Yes	No							Effector	0.972	PHI:1839#GzZC154#I1RDM2#5518#Gibberella_zeae#Unaffected_pathogenicity	26.6	1.8	Extracellular	0.21
PSTG_16102	103	4	0.038835	Yes	Yes	No							Effector	0.999	PHI:1402#GzC2H065#I1RWB8#5518#Gibberella_zeae#Unaffected_pathogenicity	25	1.7	Extracellular	0.02
PSTG_16110	655	6	0.00916031	Yes	No	No							Non-effector	1	PHI:2038#Mir1#MGG_02370#148305#Magnaporthe_oryzae#Unaffected_pathogenicity	26.6	7.4	Nucleus	0.92	Y
PSTG_16111	559	8	0.0143113	No	No	No							Non-effector	1	PHI:2357#CYP52X1#E2EAF6#475271#Beauveria_bassiana#Reduced_virulence	179	7.94e-50	Endoplasmic reticulum	0.26			Cytochrome P450 (PF00067)
PSTG_16135	117	1	0.00854701	Yes	No	No							Effector	0.953	PHI:1370#GzC2H032#I1RLW2#5518#Gibberella_zeae#Unaffected_pathogenicity	26.9	0.54	Extracellular	0.02
PSTG_16144	236	2	0.00847458	No	No	Yes							Non-effector	0.984	PHI:131#TRI12#AAD12756#5514#Fusarium_sporotrichioides#Unaffected_pathogenicity	31.6	0.062	Cytoplasm	0.16
PSTG_16161	180	0	0	Yes	No	Yes							Effector	0.689	PHI:241#CAC1#AAG60619#5207#Cryptococcus_neoformans#Loss_of_pathogenicity	25.4	3.7	Nucleus	0.34
PSTG_16164	258	2	0.00775194	No	Yes	No							Non-effector	1	PHI:359#KER1#AAK14386#5476#Candida_albicans#Reduced_virulence	31.6	0.082	Cytoplasm	0.16
PSTG_16174	63	1	0.015873	Yes	No	Yes							Non-effector	1	PHI:3074#hupA#D0Z9U0#636#Edwardsiella_tarda#reduced_virulence	24.3	0.89	Extracellular	0.05
PSTG_16186	202	1	0.0049505	Yes	No	Yes							Effector	0.783	PHI:2731#VdSge1#G2XD29#27337#Verticillium_dahliae#Loss_of_pathogenicity	28.5	0.52	Mitochondrion	0.25
PSTG_16188	204	2	0.00980392	Yes	No	No							Effector	0.876	PHI:3390#FVEG_12520#W7MT28#117187#Fusarium_verticillioides#unaffected_pathogenicity	29.6	0.18	Cytoplasm	0.28
PSTG_16189	203	2	0.00985222	Yes	No	No							Effector	0.852	PHI:1409#GzC2H075#I1RYC3#5518#Gibberella_zeae#Unaffected_pathogenicity	28.9	0.37	Cytoplasm	0.28
PSTG_16192	315	0	0	No	No	No							Non-effector	0.993	PHI:1415#GzC2H082#I1RZZ5#5518#Gibberella_zeae#Unaffected_pathogenicity	27.7	1.6	Nucleus	0.57
PSTG_16193	213	2	0.00938967	No	No	No							Non-effector	0.667	PHI:3071#PsTatD4#G4Z2B4#67593#Phytophthora_sojae#reduced_virulence	29.3	0.29	Endoplasmic reticulum	0.05			emp24/gp25L/p24 family/GOLD (PF01105)
PSTG_16196	719	13	0.0180807	Yes	Yes	No							Non-effector	1	PHI:1735#GzZC050#I1S6X4#5518#Gibberella_zeae#Unaffected_pathogenicity	30	0.78	Nucleus	0.99	Y
PSTG_16226	216	8	0.037037	No	No	Yes							Effector	0.992	PHI:3018#Vsp#B7VSJ8#212663#Vibrio_splendidus#reduced_virulence	25.8	4.5	Extracellular	0.09
PSTG_16231	334	6	0.0179641	No	Yes	No							Non-effector	1	PHI:1422#GzC2H090#I1S1B7#5518#Gibberella_zeae#Reduced_virulence	27.7	1.7	Extracellular	0.39			Lytic transglycolase (PF03330)
PSTG_16260	226	5	0.0221239	Yes	No	No							Effector	0.992	PHI:3206#Cch1#B0XQN0#746128#Aspergillus_fumigatus#mixed_outcome	26.9	1.7	Extracellular	0.1
PSTG_16261	226	5	0.0221239	Yes	No	No							Effector	0.966	PHI:3095#Ktr1#J5JDI1#176275#Beauveria_bassiana#unaffected_pathogenicity	28.5	0.56	Extracellular	0.13
PSTG_16264	125	3	0.024	Yes	No	No							Effector	0.94	PHI:1193#(Sc_Sky1)#I1RGD6#5518#Gibberella_zeae#Reduced_virulence	28.5	0.2	Extracellular	0.32
PSTG_16266	191	0	0	Yes	No	No							Effector	0.977	PHI:803#MGG_04629#EDJ95969#318829#Magnaporthe_oryzae#Reduced_virulence	27.3	1.2	Mitochondrion	0.39
PSTG_16287	564	7	0.0124113	No	Yes	No							Non-effector	1	PHI:1680#GzMIZ002#I1S004#5518#Gibberella_zeae#Unaffected_pathogenicity	31.6	0.23	Nucleus	0.45
PSTG_16294	106	6	0.0566038	Yes	Yes	Yes							Effector	0.994	PHI:871#MGG_12656#EDK01997#318829#Magnaporthe_oryzae#Reduced_virulence	26.6	0.64	Extracellular	0.04
PSTG_16296	638	11	0.0172414	Yes	Yes	No							Non-effector	1	PHI:2897#BEC1019#KJ571201.1#62688#Blumeria_graminis_f._sp._hordei#Effector_(plant_avirulence_determinant)	27.3	4.3	Endoplasmic reticulum	0.7
PSTG_16299	87	0	0	No	No	No							Effector	0.906	PHI:1570#GzOB010#I1RE46#5518#Gibberella_zeae#Unaffected_pathogenicity	25	1	Extracellular	0.03
PSTG_16301	91	0	0	Yes	Yes	No							Effector	0.864	PHI:2662#HP0197#A4VZ16#1307#Streptococcus_suis#Reduced_virulence	24.3	2.2	Cytoplasm	0.01			Fungal protein of unknown function (DUF1748)(PF08520)
PSTG_16305	107	6	0.0560748	Yes	No	Yes							Effector	1	PHI:221#NAG1#AAF04334#5476#Candida_albicans#Reduced_virulence	26.2	0.81	Extracellular	0.22
PSTG_16308	75	2	0.0266667	Yes	No	Yes							Non-effector	0.86	PHI:1283#FGSG_02153#I1S1I6#5518#Gibberella_zeae#Unaffected_pathogenicity	24.3	1.6	Extracellular	0.11
PSTG_16310	152	3	0.0197368	Yes	Yes	No							Non-effector	0.945	PHI:1991#GzZC306#I1R9K1#5518#Gibberella_zeae#Lethal	27.7	0.5	Cytoplasm	0.1
PSTG_16311	489	5	0.0102249	Yes	No	No							Non-effector	1	PHI:1344#GzC2H004#I1RAQ0#5518#Gibberella_zeae#Unaffected_pathogenicity	27.3	3.8	Nucleus	0.53
PSTG_16318	267	1	0.00374532	Yes	Yes	No							Non-effector	0.998	PHI:2283#AreA#J9MJU9#5507#Fusarium_oxysporum#Reduced_virulence	29.6	0.35	Cytoplasm	0.59
PSTG_16320	534	3	0.00561798	Yes	Yes	No							Non-effector	1	PHI:359#KER1#AAK14386#5476#Candida_albicans#Reduced_virulence	28.5	2.1	Nucleus	0.61
PSTG_16340	481	5	0.010395	No	Yes	No							Non-effector	1	PHI:144#CHT42#AAC05829#29875#Trichoderma_virens#Reduced_virulence	99.8	2.15e-23	Extracellular	0.11			Glycosyl hydrolases family 18 (PF00704)
PSTG_16371	660	33	0.05	No	No	No							Non-effector	1	PHI:1237#FGSG_01058#I1RZ37#5518#Gibberella_zeae#Lethal	28.1	3.8	Extracellular	0.83	Y
PSTG_16373	387	6	0.0155039	No	Yes	Yes							Non-effector	1	PHI:61#BGL2#AAA21151#5476#Candida_albicans#Reduced_virulence	43.5	1.69e-05	Extracellular	0.04			Glycosyl hydrolases family 17 (PF00332)
PSTG_16374	810	9	0.0111111	Yes	Yes	No							Non-effector	1	PHI:3270#ARSEF_2860#J5K8Q8#176275#Beauveria_bassiana#mixed_outcome	30.4	0.56	Nucleus	0.77
PSTG_16375	372	6	0.016129	No	Yes	Yes							Non-effector	1	PHI:816#MGG_04582#EDJ95999#318829#Magnaporthe_oryzae#Reduced_virulence	46.6	2.07e-06	Extracellular	0.04
PSTG_16376	940	12	0.012766	Yes	No	No							Non-effector	1	PHI:2985#MGG_04521.6#G4MSF2#148305#Magnaporthe_oryzae#Reduced_virulence	30.8	0.61	Nucleus	0.89
PSTG_16383	120	0	0	Yes	No	No							Effector	0.928	PHI:1225#FGSG_12132#I1RP25#5518#Gibberella_zeae#Lethal	25	2.5	Nucleus	0.34	Y
PSTG_16387	164	3	0.0182927	No	No	No							Effector	0.897	PHI:2446#ColS#Q5H3L0#64187#Xanthomonas_oryzae_pv._oryzae#Reduced_virulence	27.7	0.62	Mitochondrion	0.16	Y	RXLX[EDQ]
PSTG_16404	95	7	0.0736842	Yes	Yes	Yes							Effector	1	PHI:2127#MGSTE20p#C6KEF5#54734#Mycosphaerella_graminicola#Unaffected_pathogenicity	26.6	0.38	Extracellular	0.03
PSTG_16434	173	9	0.0520231	Yes	No	No							Effector	0.995	PHI:2668#bcvel1#G2Y3E7#40559#Botrytis_cinerea#Reduced_virulence	25.8	2.4	Extracellular	0.05
PSTG_16439	159	6	0.0377358	No	No	Yes							Effector	0.998	PHI:2549#MAK5#Q4WMS3#746128#Aspergillus_fumigatus#Mixed_outcome	25	4.8	Extracellular	0.01
PSTG_16442	237	7	0.0295359	Yes	No	Yes							Non-effector	0.876	PHI:1685#GzRad003#I1S5Z3#5518#Gibberella_zeae#Unaffected_pathogenicity	28.9	0.48	Extracellular	0.58
PSTG_16443	167	8	0.0479042	No	No	No							Effector	0.993	PHI:1832#GzZC147#I1RH29#5518#Gibberella_zeae#Unaffected_pathogenicity	26.2	2.2	Extracellular	0.07
PSTG_16446	144	10	0.0694444	No	No	No							Effector	1	PHI:3386#FVEG_12528#W7NCN7#117187#Fusarium_verticillioides#unaffected_pathogenicity	26.6	1.3	Extracellular	0.25
PSTG_16465	113	6	0.0530973	Yes	No	No							Effector	1	PHI:1975#GzZC290#I1RQI0#5518#Gibberella_zeae#Unaffected_pathogenicity	25.4	1.7	Extracellular	0.1
PSTG_16475	231	5	0.021645	No	No	No							Effector	0.652	PHI:2602#Rim9#Q4PH32#5270#Ustilago_maydis#Unaffected_pathogenicity	42	2.86e-05	Endoplasmic reticulum	0.1	Y
PSTG_16490	838	2	0.00238663	Yes	Yes	No							Non-effector	1	PHI:2601#Oligopeptidase_B#Q94795#5693#Trypanosoma_cruzi#Reduced_virulence	129	1.5e-31	Cytoplasm	0.2			Prolyl oligopeptidase, N-terminal beta-propeller domain (PF02897)
PSTG_16503	157	13	0.0828025	No	No	No							Effector	1	PHI:891#MGG_01748#EDK04531#318829#Magnaporthe_oryzae#Reduced_virulence	27.3	0.71	Extracellular	0.01
PSTG_16504	157	13	0.0828025	No	No	Yes							Effector	1	PHI:1675#GzDHHC003#Q4I8B6#5518#Gibberella_zeae#Unaffected_pathogenicity	26.2	1.8	Extracellular	0.03
PSTG_16514	461	11	0.0238612	No	No	No							Non-effector	1	PHI:3225#Ndo1#T2C913#36651#Penicillium_digitatum#unaffected_pathogenicity	187	1.27e-54	Extracellular	0.07			Pectate lyase (PF00544)
PSTG_16515	431	10	0.0232019	No	No	No							Non-effector	1	PHI:4617#A0A0D3LXD4#PcPL1#4784#Phytophthora_capsici#mixed_outcome	223	4.08e-68	Extracellular	0.13			Pectate lyase (PF00544)
PSTG_16516	579	7	0.0120898	No	Yes	No							Non-effector	1	PHI:2611#CMLE#H9C592#59765#Fusarium_oxysporum_f._sp._Lycopersici#Loss_of_pathogenicity	30.8	0.37	Nucleus	0.71
PSTG_16522	725	8	0.0110345	No	Yes	No							Non-effector	1	PHI:2391#ADR1-L3#Q9LVT1#323#Pseudomonas_syringae_pv._tomato#Increased_virulence_(Hypervirulence)	29.3	1.8	Endoplasmic reticulum	0.63
PSTG_16525	237	1	0.00421941	No	No	No							Non-effector	0.637	PHI:801#MGG_04621#EDJ95977#318829#Magnaporthe_oryzae#Reduced_virulence	31.6	0.06	Cytoplasm	0.07
PSTG_16526	239	10	0.041841	No	No	No							Effector	0.962	PHI:3332#snf7#A0A095CFR8#552467#Cryptococcus_gattii#loss_of_pathogenicity	26.9	1.7	Extracellular	0.36
PSTG_16534	253	0	0	No	No	No			Yes				Non-effector	0.783	PHI:3261#FTL_1548#Q2A258#263#Francisella_tularensis#loss_of_pathogenicity	27.3	1.1	Cytoplasm	0.2
PSTG_16562	488	4	0.00819672	No	No	No							Non-effector	1	PHI:3920#Q88A90#HopF2#317#Pseudomonas_syringae#increased_virulence_(Hypervirulence)	29.6	0.44	Nucleus	0.9	Y	RXLX[EDQ]
PSTG_16575	593	3	0.00505902	Yes	No	No	Yes						Non-effector	1	PHI:1681#GzNF001#I1REN7#5518#Gibberella_zeae#Unaffected_pathogenicity	31.2	0.31	Nucleus	0.4	Y
PSTG_16576	579	5	0.00863558	Yes	No	No							Non-effector	1	PHI:2252#Fhk1#D0ES97#5507#Fusarium_oxysporum#Reduced_virulence	29.6	1.1	Nucleus	0.59
PSTG_16579	580	5	0.00862069	Yes	Yes	No							Non-effector	1	PHI:77#GPA2#AAC49725#5270#Ustilago_maydis#Unaffected_pathogenicity	31.2	0.29	Nucleus	0.73
PSTG_16584	413	1	0.00242131	Yes	No	No							Non-effector	1	PHI:2670#tssM#A3M486#470#Acinetobacter_baumannii#Unaffected_pathogenicity	27.3	3.1	Nucleus	0.51
PSTG_16590	310	2	0.00645161	Yes	No	No							Non-effector	0.992	PHI:1456#GzAra004#I1RN15#5518#Gibberella_zeae#Unaffected_pathogenicity	29.3	0.53	Nucleus	0.29
PSTG_16598	192	5	0.0260417	No	No	No							Effector	0.9	PHI:2247#Sch1#EAT82552#13684#Phaeosphaeria_nodorum#Unaffected_pathogenicity	26.6	1.7	Extracellular	0.02
PSTG_16604	541	5	0.00924214	Yes	Yes	No							Non-effector	1	PHI:1306#GzbHLH007#I1RGF4#5518#Gibberella_zeae#Unaffected_pathogenicity	28.5	1.8	Nucleus	0.68
PSTG_16623	395	8	0.0202532	No	No	Yes							Effector	0.745	PHI:2025#HDL1#G4MQZ9#148305#Magnaporthe_oryzae#Unaffected_pathogenicity	30.4	0.32	Extracellular	0.41
PSTG_16624	514	8	0.0155642	No	No	No							Non-effector	0.996	PHI:791#MGG_11899#EDJ98555#318829#Magnaporthe_oryzae#Reduced_virulence	29.3	1	Endoplasmic reticulum	0.21
PSTG_16628	289	4	0.0138408	No	No	No							Non-effector	1	PHI:3415#Fre2#T2BNJ5#5207#Cryptococcus_neoformans#mixed_outcome	28.9	0.7	Extracellular	0.21
PSTG_16630	500	3	0.006	No	No	No							Non-effector	1	PHI:1224#FGSG_09150#Q4IB89#5518#Gibberella_zeae#Lethal	26.6	8.4	Endoplasmic reticulum	0.88	Y
PSTG_16632	352	2	0.00568182	No	No	No							Non-effector	1	PHI:2630#PPGK#B2HLZ8#1773#Mycobacterium_tuberculosis#Mixed_outcome	27.3	2.2	Extracellular	0.53		[L/I]XAR	Pyridoxamine 5'-phosphate oxidase (PF13883)
PSTG_16637	136	0	0	No	No	No							Effector	0.605	PHI:1055#CgCHSIII#AAL23718#31870#Colletotrichum_graminicola#Unaffected_pathogenicity	30.4	0.054	Plasma membrane	0.08
PSTG_16646	591	5	0.00846024	No	Yes	No							Non-effector	1	PHI:3065#MoRga5#G4MQQ3#318829#Magnaporthe_oryzae#mixed_outcome	32.7	0.11	Nucleus	0.51
PSTG_16650	121	4	0.0330579	Yes	Yes	No							Effector	0.927	PHI:725#PKS11#AAS57295#5518#Fusarium_graminearum#Unaffected_pathogenicity	26.2	0.87	Extracellular	0.21
PSTG_16658	132	7	0.0530303	No	No	No							Effector	0.996	PHI:868#CLSTE12#CAD30840#290576#Colletotrichum_lindemuthianum#Loss_of_pathogenicity	26.9	0.81	Extracellular	0.14		[Y/F/W]XC
PSTG_16667	736	4	0.00543478	Yes	No	No							Non-effector	1	PHI:1274#FGSG_02488#I1RME6#5518#Gibberella_zeae#Unaffected_pathogenicity	32.7	0.15	Nucleus	0.91
PSTG_16683	278	2	0.00719424	No	Yes	No							Non-effector	1	PHI:1296#GzAPSES004#I1S0Z2#5518#Gibberella_zeae#Reduced_virulence	31.2	0.11	Nucleus	0.52
PSTG_16690	213	10	0.0469484	No	No	No							Effector	0.603	PHI:1772#GzZC087#I1S053#5518#Gibberella_zeae#Reduced_virulence	28.9	0.45	Extracellular	0.06
PSTG_16694	537	3	0.00558659	Yes	No	No							Non-effector	1	PHI:1026#bcplc1#AAB39564#40559#Botrytis_cinerea#Reduced_virulence	31.2	0.27	Nucleus	0.99	Y
PSTG_16697	187	3	0.0160428	No	No	No							Non-effector	0.565	PHI:3324#SN477#Q0V687#13684#Parastagonospora_nodorum#unaffected_pathogenicity	27.3	0.89	Extracellular	0.07
PSTG_16706	722	11	0.0152355	Yes	Yes	No							Non-effector	1	PHI:1212#FGSG_12149#I1RCJ5#5518#Gibberella_zeae#Reduced_virulence	26.9	7.7	Nucleus	0.87
PSTG_16714	151	6	0.0397351	No	Yes	No							Effector	0.991	PHI:40#PKS1#BAA18956#5462#Colletotrichum_lagenarium#Reduced_virulence	26.6	1.4	Extracellular	0.01
PSTG_16720	65	2	0.0307692	Yes	No	No							Non-effector	0.871	PHI:1727#GzZC042#I1S5Q2#5518#Gibberella_zeae#Unaffected_pathogenicity	23.5	1.9	Extracellular	0.06
PSTG_16725	894	6	0.00671141	Yes	No	No							Non-effector	1	PHI:753#um01238#Not_available#5270#Ustilago_maydis#Increased_virulence_(Hypervirulence)	28.5	3.1	Nucleus	0.67
[truncated: 149 more rows]
