# Supplementary material for: Secretome Characterization and Correlation Analysis Reveal Putative Pathogenicity Mechanisms and Identify Candidate Avirulence Genes in the Wheat Stripe Rust Fungus Puccinia striiformis f. sp. tritici
Source: Front Microbiol. 2017 Dec 11;8:2394. doi: 10.3389/fmicb.2017.02394 (PMC5732408; doi:10.3389/fmicb.2017.02394)
Supplement: Supplementary file 4 [file Table4.XLSX]

## Sheet: Sheet1
Supplementary Table 4. Summary of lost supercontigs in 13 Puccinia striiformis f. sp. tritici
isolates when mapping their sequence reads to the PST-78 reference genome.
Pst isolates	No. of lost supercontig	Total length (base pairs)	The size of longest supercontig (bp)	The longest lost supercontig
09-134	2500	1895690	14185	Supercontig_1.398
11-281	2000	1453898	7984	Supercontig_1.486
12-248	2503	1935556	14110	Supercontig_1.401
12-346	2300	1688416	7984	Supercontig_1.486
12-368	2652	2058868	14185	Supercontig_1.398
PK082	2037	1577206	7984	Supercontig_1.486
841541:430	2740	2077409	7984	Supercontig_1.486
3-5-79	2053	1514151	4421	Supercontig_1.630
07-214	2374	1711026	6378	Supercontig_1.537
03-338	2090	1589766	7984	Supercontig_1.486
08-220	1882	1329126	4421	Supercontig_1.630
07-168	2136	1560467	7984	Supercontig_1.486
